# Supplementary material for: Quantitative proteomics reveals the importance of nitrogen source to control glucosinolate metabolism in Arabidopsis thaliana and Brassica oleracea
Source: J Exp Bot. 2016 Apr 16;67(11):3313–23. doi: 10.1093/jxb/erw147 (PMC4892723; doi:10.1093/jxb/erw147)
Supplement: Supplementary Data [file supp_erw147_supplementary_dataset_S1.xlsx]

## Sheet: Identified
Protein.names	UNIPROT	TAIR	Fasta.headers	Peptides	Unique.peptides	Sequence.coverage (%)	MW (kDa)	Sequence.length	Q.value	Score
	A0NAB2	AT5G59440	>tr|A0NAB2|A0NAB2_ARATH Protein ZEU1 (ZEUS1) OS=Arabidopsis thaliana GN=ZEU1 PE=3 SV=1;>tr|Q0WW55|Q0WW55_ARATH Protein ZEU1 (ZEUS1) OS=Arabidopsis thaliana GN=ZEU1 PE=2 SV=1;>tr|F4KJ62|F4KJ62_ARATH Protein ZEU1 (ZEUS1) OS=Arabidopsis thaliana GN=ZEU1 PE=3	1	1	4.9	25.094	224	0.0014957	6.6829
	A8MQX7	AT1G17160	>tr|A8MQX7|A8MQX7_ARATH PfkB-like carbohydrate kinase family protein OS=Arabidopsis thaliana GN=At1g17160 PE=3 SV=1;>tr|A1A6H3|A1A6H3_ARATH At1g17160 OS=Arabidopsis thaliana GN=At1g17160 PE=2 SV=1	2	2	7.6	37.676	355	0	57.984
	F4JML1	AT4G16765	>tr|F4JML1|F4JML1_ARATH Iron ion binding / oxidoreductase OS=Arabidopsis thaliana GN=At4g16765 PE=4 SV=1;>tr|A1A6I8|A1A6I8_ARATH At4g16765 OS=Arabidopsis thaliana GN=At4g16765 PE=2 SV=1	1	1	7.1	20.565	184	0.0025892	6.3771
	A1A6M1	AT4G13670	>tr|A1A6M1|A1A6M1_ARATH At4g13670 OS=Arabidopsis thaliana GN=PTAC5 PE=2 SV=1	2	2	5.7	44.019	387	0	18.352
	A1L4Y1	AT3G10350	>tr|A1L4Y1|A1L4Y1_ARATH At3g10350 OS=Arabidopsis thaliana GN=At3g10350 PE=2 SV=1;>tr|F4J3Q8|F4J3Q8_ARATH P-loop containing nucleoside triphosphate hydrolases superfamily protein OS=Arabidopsis thaliana GN=At3g10350 PE=4 SV=1	1	1	1.9	44.753	411	0.007802	5.8843
At5g61510	A1L4Y4	AT5G61510	>tr|A1L4Y4|A1L4Y4_ARATH At5g61510 OS=Arabidopsis thaliana GN=At5g61510 PE=2 SV=1	4	4	13.5	44.022	406	0	40.224
	A2RVK1	AT2G40290	>tr|A2RVK1|A2RVK1_ARATH At2g40290 OS=Arabidopsis thaliana GN=At2g40290 PE=2 SV=1;>tr|Q9SIZ2|Q9SIZ2_ARATH Eukaryotic translation initiation factor 2 subunit 1 OS=Arabidopsis thaliana GN=At2g40290 PE=2 SV=2	1	1	6.2	27.681	241	0	20.769
Short-chain dehydrogenase TIC 32, chloroplastic	A2RVM0	AT4G23430	>sp|A2RVM0-3|TIC32_ARATH Isoform 3 of Short-chain dehydrogenase TIC 32, chloroplastic OS=Arabidopsis thaliana GN=TIC32;>sp|A2RVM0-2|TIC32_ARATH Isoform 2 of Short-chain dehydrogenase TIC 32, chloroplastic OS=Arabidopsis thaliana GN=TIC32;>sp|A2RVM0|TIC32_A	3	3	12.6	33.353	310	0	33.972
AIG2-like protein	A2RVS4	AT4G31310	>tr|A2RVS4|A2RVS4_ARATH AIG2-like protein OS=Arabidopsis thaliana GN=At4g31310 PE=1 SV=1	2	2	12.2	20.122	172	0	14.116
	A2RVV0	AT1G21130	>tr|A2RVV0|A2RVV0_ARATH At1g21130 OS=Arabidopsis thaliana GN=At1g21130 PE=2 SV=1;>tr|Q9LPU8|Q9LPU8_ARATH Indole glucosinolate O-methyltransferase 4 OS=Arabidopsis thaliana GN=T22I11.4 PE=4 SV=1;>tr|Q9LPU7|Q9LPU7_ARATH O-methyltransferase family protein OS=	2	2	9.8	32.233	296	0	13.466
Bifunctional protein FolD 1, mitochondrial;Methylenetetrahydrofolate dehydrogenase;Methenyltetrahydrofolate cyclohydrolase	A2RVV7	AT2G38660	>sp|A2RVV7-3|FOLD1_ARATH Isoform 3 of Bifunctional protein FolD 1, mitochondrial OS=Arabidopsis thaliana GN=FOLD1;>sp|A2RVV7|FOLD1_ARATH Bifunctional protein FolD 1, mitochondrial OS=Arabidopsis thaliana GN=FOLD1 PE=2 SV=1;>sp|A2RVV7-4|FOLD1_ARATH Isoform	3	3	13	36.329	332	0	31.085
Probable histone-arginine methyltransferase 1.4;Probable histone-arginine methyltransferase 1.3	A3KPF2	AT5G49020	>sp|A3KPF2-2|ANM14_ARATH Isoform 2 of Probable histone-arginine methyltransferase 1.4 OS=Arabidopsis thaliana GN=PRMT14;>sp|A3KPF2|ANM14_ARATH Probable histone-arginine methyltransferase 1.4 OS=Arabidopsis thaliana GN=PRMT14 PE=1 SV=1;>sp|Q84W92-3|ANM13_AR	2	2	5.9	58.712	526	0	41.839
	A3KPF3	AT3G02710	>tr|A3KPF3|A3KPF3_ARATH At3g02710 OS=Arabidopsis thaliana GN=At3g02710 PE=1 SV=1	2	2	5.5	60.145	529	0	18.444
Nuclear-pore anchor	A4GSN8	AT1G79280	>sp|A4GSN8|NUA_ARATH Nuclear-pore anchor OS=Arabidopsis thaliana GN=NUA PE=1 SV=1;>sp|A4GSN8-3|NUA_ARATH Isoform 3 of Nuclear-pore anchor OS=Arabidopsis thaliana GN=NUA;>sp|A4GSN8-2|NUA_ARATH Isoform 2 of Nuclear-pore anchor OS=Arabidopsis thaliana GN=NUA	1	1	0.8	237.04	2093	0	15.222
	F4K9W6	AT5G22480	>tr|F4K9W6|F4K9W6_ARATH ZPR1 zinc-finger domain protein OS=Arabidopsis thaliana GN=At5g22480 PE=4 SV=1;>tr|A4VCM4|A4VCM4_ARATH At5g37340 OS=Arabidopsis thaliana GN=At5g37340 PE=2 SV=1;>tr|F4K746|F4K746_ARATH ZPR1 zinc-finger domain protein OS=Arabidopsis t	1	1	2.6	54.076	493	0	14.986
Beta-hexosaminidase 1	A7WM73	AT3G55260	>sp|A7WM73|HEXO1_ARATH Beta-hexosaminidase 1 OS=Arabidopsis thaliana GN=HEXO1 PE=1 SV=1	1	1	3	61.229	541	0.00071994	9.6923
Protein Fes1A	A8MQ87	AT3G09350	>tr|A8MQ87|A8MQ87_ARATH Protein Fes1A OS=Arabidopsis thaliana GN=Fes1A PE=4 SV=1;>tr|Q84J81|Q84J81_ARATH Protein Fes1A OS=Arabidopsis thaliana GN=Fes1A PE=2 SV=1	2	2	10.1	36.184	327	0	13.425
60S ribosomal protein L13-1	A8MQA1	AT3G49010	>tr|A8MQA1|A8MQA1_ARATH 60S ribosomal protein L13-1 OS=Arabidopsis thaliana GN=BBC1 PE=1 SV=1;>sp|P41127|RL131_ARATH 60S ribosomal protein L13-1 OS=Arabidopsis thaliana GN=RPL13B PE=1 SV=1	3	3	18.1	23.539	204	0	121.57
	A8MQD7	AT5G47210	>tr|A8MQD7|A8MQD7_ARATH Hyaluronan / mRNA binding family protein OS=Arabidopsis thaliana GN=At5g47210 PE=1 SV=1;>tr|Q9LVT8|Q9LVT8_ARATH At5g47210 OS=Arabidopsis thaliana GN=At5g47210 PE=1 SV=1;>tr|A8MRX4|A8MRX4_ARATH AT5G47210 protein OS=Arabidopsis thalia	2	1	6	32.374	301	0.0015394	6.8451
	Q93VE6	AT5G10780	>tr|Q93VE6|Q93VE6_ARATH AT5g10780/T30N20_50 OS=Arabidopsis thaliana GN=At5g10780 PE=2 SV=1;>tr|A8MQD8|A8MQD8_ARATH Uncharacterized protein OS=Arabidopsis thaliana GN=At5g10780 PE=4 SV=1	2	2	8.9	19.908	180	0	45.508
D-glycerate 3-kinase, chloroplastic	A8MQE0	AT1G80380	>tr|A8MQE0|A8MQE0_ARATH D-glycerate 3-kinase OS=Arabidopsis thaliana GN=At1g80380 PE=4 SV=1;>tr|F4HS63|F4HS63_ARATH D-glycerate 3-kinase OS=Arabidopsis thaliana GN=At1g80380 PE=4 SV=1;>sp|Q944I4|GLYK_ARATH D-glycerate 3-kinase, chloroplastic OS=Arabidopsis	7	7	20.6	40.819	364	0	57.945
	Q8L7E1	AT5G25770	>tr|Q8L7E1|Q8L7E1_ARATH Alpha/beta-Hydrolases superfamily protein OS=Arabidopsis thaliana GN=At5g25770 PE=2 SV=1;>tr|F4JY80|F4JY80_ARATH Alpha/beta-Hydrolases superfamily protein OS=Arabidopsis thaliana GN=At5g25770 PE=4 SV=1;>tr|A8MQE3|A8MQE3_ARATH Alpha/	1	1	2.8	40.805	360	0.0012504	6.9814
	F4HTG9	AT1G61150	>tr|F4HTG9|F4HTG9_ARATH LisH and RanBPM domain-containing protein OS=Arabidopsis thaliana GN=At1g61150 PE=4 SV=1;>tr|A8MQN5|A8MQN5_ARATH LisH and RanBPM domain-containing protein OS=Arabidopsis thaliana GN=At1g61150 PE=4 SV=1;>tr|A8MQF1|A8MQF1_ARATH AT1G61	1	1	7.8	21.831	193	0.00073475	10.626
	A8MQF3	AT2G21385	>tr|A8MQF3|A8MQF3_ARATH Uncharacterized protein OS=Arabidopsis thaliana GN=At2g21385 PE=4 SV=1;>tr|Q94AU3|Q94AU3_ARATH Expressed protein OS=Arabidopsis thaliana GN=At2g21385 PE=2 SV=1;>tr|F4IGM5|F4IGM5_ARATH Uncharacterized protein OS=Arabidopsis thaliana	4	4	16.3	28.701	252	0	32.453
	A8MQF6	AT2G18690	>tr|A8MQF6|A8MQF6_ARATH Uncharacterized protein OS=Arabidopsis thaliana GN=At2g18690 PE=4 SV=1;>tr|Q9ZV49|Q9ZV49_ARATH Expressed protein OS=Arabidopsis thaliana GN=At2g18690 PE=4 SV=1	1	1	5.8	26.841	241	0.00068658	8.2057
	A8MQG9	AT1G73650	>tr|A8MQG9|A8MQG9_ARATH Uncharacterized protein OS=Arabidopsis thaliana GN=At1g73650 PE=4 SV=1;>tr|B3H655|B3H655_ARATH Uncharacterized protein OS=Arabidopsis thaliana GN=At1g73650 PE=4 SV=1;>tr|B9DFE9|B9DFE9_ARATH AT1G73650 protein OS=Arabidopsis thaliana	2	2	10.1	23.73	208	0	14.21
	A8MQH0	AT5G15320	>tr|A8MQH0|A8MQH0_ARATH Uncharacterized protein OS=Arabidopsis thaliana GN=At5g15320 PE=4 SV=1;>tr|Q8GXE7|Q8GXE7_ARATH At5g15320 OS=Arabidopsis thaliana GN=At5g15320 PE=2 SV=1	2	2	64	5.2622	50	0	114.33
Protein STRUBBELIG-RECEPTOR FAMILY 6	A8MQH3	AT1G53730	>tr|A8MQH3|A8MQH3_ARATH STRUBBELIG-receptor family 6 OS=Arabidopsis thaliana GN=SRF6 PE=1 SV=1;>sp|Q9C8M9|SRF6_ARATH Protein STRUBBELIG-RECEPTOR FAMILY 6 OS=Arabidopsis thaliana GN=SRF6 PE=1 SV=1	2	2	3.6	78.171	720	0	14.554
60S acidic ribosomal protein P1-1	A8MQK8	AT1G01100	>tr|A8MQK8|A8MQK8_ARATH 60S acidic ribosomal protein P1-1 OS=Arabidopsis thaliana GN=At1g01100 PE=1 SV=1;>sp|Q8LCW9|RLA11_ARATH 60S acidic ribosomal protein P1-1 OS=Arabidopsis thaliana GN=RPP1A PE=2 SV=2	2	1	22.9	10	96	0	18.862
Ribose-phosphate pyrophosphokinase 5, chloroplastic	A8MQM3	AT2G44530	>tr|A8MQM3|A8MQM3_ARATH Ribose-phosphate pyrophosphokinase 5 OS=Arabidopsis thaliana GN=At2g44530 PE=3 SV=1;>sp|O64888|KPRS5_ARATH Ribose-phosphate pyrophosphokinase 5, chloroplastic OS=Arabidopsis thaliana GN=PRS5 PE=2 SV=2	3	2	13.2	42.496	393	0	19.414
Serine carboxypeptidase-like 11	A8MQP0	AT2G22970	>tr|A8MQP0|A8MQP0_ARATH Serine carboxypeptidase-like 11 OS=Arabidopsis thaliana GN=SCPL11 PE=4 SV=1;>sp|Q2V465-2|SCP11_ARATH Isoform 2 of Serine carboxypeptidase-like 11 OS=Arabidopsis thaliana GN=SCPL11;>sp|Q2V465|SCP11_ARATH Serine carboxypeptidase-like	1	1	4.3	50.382	443	0.0012594	7.0358
Nascent polypeptide-associated complex subunit alpha-like protein 4	A8MQP6	AT4G10480	>tr|A8MQP6|A8MQP6_ARATH Nascent polypeptide-associated complex subunit alpha-like protein 4 OS=Arabidopsis thaliana GN=At4g10480 PE=4 SV=1;>sp|Q9SZY1|NACA4_ARATH Nascent polypeptide-associated complex subunit alpha-like protein 4 OS=Arabidopsis thaliana GN	5	5	35.5	23.114	211	0	54.467
	F4JCJ2	AT3G26440	>tr|F4JCJ2|F4JCJ2_ARATH Uncharacterized protein OS=Arabidopsis thaliana GN=At3g26440 PE=4 SV=1;>tr|A8MQR2|A8MQR2_ARATH AT3G26440 protein OS=Arabidopsis thaliana GN=At3g26440 PE=2 SV=1;>tr|B9DHF0|B9DHF0_ARATH AT3G26440 protein OS=Arabidopsis thaliana GN=At3	1	1	5.1	43.143	372	0.0015133	6.7571
60S acidic ribosomal protein P0-2	A8MQR4	AT3G09200	>tr|A8MQR4|A8MQR4_ARATH 60S acidic ribosomal protein P0-2 OS=Arabidopsis thaliana GN=At3g09200 PE=1 SV=1;>sp|Q42112|RLA02_ARATH 60S acidic ribosomal protein P0-2 OS=Arabidopsis thaliana GN=RPP0B PE=1 SV=2	3	2	18.5	30.618	287	0	115.32
Methylmalonate-semialdehyde dehydrogenase [acylating], mitochondrial	A8MQR6	AT2G14170	>tr|A8MQR6|A8MQR6_ARATH Methylmalonate-semialdehyde dehydrogenase [acylating] OS=Arabidopsis thaliana GN=ALDH6B2 PE=3 SV=1;>sp|Q0WM29|MMSA_ARATH Methylmalonate-semialdehyde dehydrogenase [acylating], mitochondrial OS=Arabidopsis thaliana GN=ALDH6B2 PE=2 SV	3	3	6.6	53.406	498	0	27.147
	A8MQS3	AT4G36640	>tr|A8MQS3|A8MQS3_ARATH AT4G36640 protein OS=Arabidopsis thaliana GN=At4g36640 PE=2 SV=1;>tr|O23217|O23217_ARATH At4g36640 OS=Arabidopsis thaliana GN=C7A10.720 PE=2 SV=2	1	1	7.3	27.091	234	0.0015188	6.7771
Cinnamoyl-CoA reductase 1	A8MQW5	AT1G15950	>tr|A8MQW5|A8MQW5_ARATH Cinnamoyl coa reductase 1 OS=Arabidopsis thaliana GN=CCR1 PE=1 SV=1;>sp|Q9S9N9|CCR1_ARATH Cinnamoyl-CoA reductase 1 OS=Arabidopsis thaliana GN=CCR1 PE=1 SV=1	4	4	15.7	37.186	337	0	47.899
Binding partner of acd11 1	A8MQX8	AT5G16840	>tr|A8MQX8|A8MQX8_ARATH Binding partner of acd11 1 OS=Arabidopsis thaliana GN=BPA1 PE=4 SV=1;>tr|Q9LFD5|Q9LFD5_ARATH Binding partner of acd11 1 OS=Arabidopsis thaliana GN=F5E19_180 PE=4 SV=1;>tr|A8MSB5|A8MSB5_ARATH Binding partner of acd11 1 OS=Arabidopsis	2	2	10.9	27.019	257	0	38.687
	A8MR02	AT5G26280	>tr|A8MR02|A8MR02_ARATH TRAF-like family protein OS=Arabidopsis thaliana GN=At5g26280 PE=4 SV=1;>tr|Q93Z83|Q93Z83_ARATH AT5g26280/T19G15_130 OS=Arabidopsis thaliana GN=At5g26280 PE=2 SV=1;>tr|F4IV56|F4IV56_ARATH TRAF-like family protein OS=Arabidopsis thal	2	2	7	36.874	327	0	14.275
Magnesium-chelatase subunit ChlH, chloroplastic	A8MR05	AT5G13630	>tr|A8MR05|A8MR05_ARATH Magnesium chelatase subunit H OS=Arabidopsis thaliana GN=GUN5 PE=4 SV=1;>sp|Q9FNB0|CHLH_ARATH Magnesium-chelatase subunit ChlH, chloroplastic OS=Arabidopsis thaliana GN=CHLH PE=1 SV=1	6	6	5.5	139.99	1263	0	57.432
Pyruvate kinase	A8MR07	AT3G52990	>tr|A8MR07|A8MR07_ARATH Pyruvate kinase OS=Arabidopsis thaliana GN=At3g52990 PE=2 SV=1;>tr|Q94KE3|Q94KE3_ARATH Pyruvate kinase OS=Arabidopsis thaliana GN=At3g52990 PE=2 SV=1	5	2	15	51.889	474	0	19.329
60S ribosomal protein L34-2;60S ribosomal protein L34-1	A8MR50	AT1G26880	>tr|A8MR50|A8MR50_ARATH 60S ribosomal protein L34-1 OS=Arabidopsis thaliana GN=At1g26880 PE=4 SV=1;>sp|Q9FE65|RL342_ARATH 60S ribosomal protein L34-2 OS=Arabidopsis thaliana GN=RPL34B PE=3 SV=1;>sp|Q42351|RL341_ARATH 60S ribosomal protein L34-1 OS=Arabidop	1	1	12.5	10.973	96	0.0028653	6.3222
MLP-like protein 28	A8MR61	AT1G70830	>tr|A8MR61|A8MR61_ARATH MLP-like protein 28 OS=Arabidopsis thaliana GN=MLP28 PE=4 SV=1;>sp|Q9SSK9|MLP28_ARATH MLP-like protein 28 OS=Arabidopsis thaliana GN=MLP28 PE=1 SV=1;>tr|B3H4F3|B3H4F3_ARATH MLP-like protein 28 OS=Arabidopsis thaliana GN=MLP28 PE=4 S	3	2	17.4	32.277	288	0	13.749
Serine carboxypeptidase-like 8	Q3EBW0	AT2G22990	>tr|Q3EBW0|Q3EBW0_ARATH Serine carboxypeptidase-like 8 OS=Arabidopsis thaliana GN=SNG1 PE=4 SV=2;>tr|F4IKK4|F4IKK4_ARATH Serine carboxypeptidase-like 8 OS=Arabidopsis thaliana GN=SNG1 PE=4 SV=1;>tr|A8MR78|A8MR78_ARATH Serine carboxypeptidase-like 8 OS=Arab	1	1	6	36.8	319	0.0014775	6.5854
	A8MR85	AT5G48370	>tr|A8MR85|A8MR85_ARATH Thioesterase family protein OS=Arabidopsis thaliana GN=At5g48370 PE=4 SV=1;>tr|Q9LK77|Q9LK77_ARATH At5g48370 OS=Arabidopsis thaliana GN=At5g48370 PE=2 SV=1	3	3	8.7	49.306	437	0	18.976
Eukaryotic translation initiation factor 4G	A8MR97	AT3G60240	>tr|A8MR97|A8MR97_ARATH Eukaryotic translation initiation factor 4G OS=Arabidopsis thaliana GN=EIF4G PE=1 SV=1;>sp|Q76E23-2|IF4G_ARATH Isoform 2 of Eukaryotic translation initiation factor 4G OS=Arabidopsis thaliana GN=EIF4G;>sp|Q76E23|IF4G_ARATH Eukaryoti	3	3	2.6	187.55	1723	0	30.47
Elongation factor 1-delta 1	A8MRC4	AT1G30230	>tr|A8MRC4|A8MRC4_ARATH Elongation factor 1B beta OS=Arabidopsis thaliana GN=At1g30230 PE=1 SV=1;>sp|P48006|EF1D1_ARATH Elongation factor 1-delta 1 OS=Arabidopsis thaliana GN=At1g30230 PE=1 SV=2	8	4	47.3	28.776	260	0	96.173
Cytochrome c oxidase subunit 5b-1, mitochondrial	A8MRD7	AT3G15640	>tr|A8MRD7|A8MRD7_ARATH Cytochrome c oxidase subunit 5b-1 OS=Arabidopsis thaliana GN=At3g15640 PE=4 SV=1;>sp|Q9LW15|CX5B1_ARATH Cytochrome c oxidase subunit 5b-1, mitochondrial OS=Arabidopsis thaliana GN=COX5B-1 PE=2 SV=1	3	2	22.3	19.316	175	0	35.34
Carbamoyl-phosphate synthase small chain, chloroplastic	A8MRD8	AT3G27740	>tr|A8MRD8|A8MRD8_ARATH Carbamoyl phosphate synthetase A OS=Arabidopsis thaliana GN=CARA PE=3 SV=1;>sp|Q9LVW7|CARA_ARATH Carbamoyl-phosphate synthase small chain, chloroplastic OS=Arabidopsis thaliana GN=CARA PE=1 SV=1	2	2	5.9	38.948	358	0	13.365
ABC transporter I family member 21;ABC transporter I family member 19	F4K8R9	AT5G44110	>tr|F4K8R9|F4K8R9_ARATH ABC transporter I family member 21 OS=Arabidopsis thaliana GN=POP1 PE=4 SV=1;>tr|A8MRG9|A8MRG9_ARATH ABC transporter I family member 21 OS=Arabidopsis thaliana GN=POP1 PE=4 SV=1;>sp|Q9XF19|AB21I_ARATH ABC transporter I family member	1	1	5.6	23.828	214	0	43.382
	A8MRH7	AT3G06820	>tr|A8MRH7|A8MRH7_ARATH BRCA1/BRCA2-containing complex subunit 36B OS=Arabidopsis thaliana GN=At3g06820 PE=4 SV=1;>tr|F4JC55|F4JC55_ARATH BRCA1/BRCA2-containing complex subunit 36B OS=Arabidopsis thaliana GN=At3g06820 PE=4 SV=1;>tr|Q8RW94|Q8RW94_ARATH At1g	1	1	4.6	35.558	324	0.0049875	6.0783
	A8MRJ9	AT5G43280	>tr|A8MRJ9|A8MRJ9_ARATH AT5G43280 protein OS=Arabidopsis thaliana GN=DCI1 PE=2 SV=1;>tr|Q9FHR8|Q9FHR8_ARATH Delta(3,5),delta(2,4)-dienoyl-CoA isomerase 1 OS=Arabidopsis thaliana GN=DCI1 PE=2 SV=1	1	1	6.8	23.635	220	0	17.943
Nucleosome assembly protein 1;2	F4ISI7	AT2G19480	>tr|F4ISI7|F4ISI7_ARATH Nucleosome assembly protein 12 OS=Arabidopsis thaliana GN=NAP1;2 PE=1 SV=1;>tr|A8MRK6|A8MRK6_ARATH Nucleosome assembly protein 12 OS=Arabidopsis thaliana GN=NAP1;2 PE=1 SV=1;>sp|Q9ZUP3|NAP1B_ARATH Nucleosome assembly protein 1;2 OS=	4	3	16.1	42.846	372	0	30.747
	F4IPN4	AT2G24390	>tr|F4IPN4|F4IPN4_ARATH AIG2-like family protein OS=Arabidopsis thaliana GN=At2g24390 PE=4 SV=1;>tr|A8MRP2|A8MRP2_ARATH AIG2-like family protein OS=Arabidopsis thaliana GN=At2g24390 PE=4 SV=1	1	1	9.3	17.156	150	0.00070323	8.9316
Probable acyl-activating enzyme 1, peroxisomal	A8MRP8	AT1G20560	>tr|A8MRP8|A8MRP8_ARATH Acyl activating enzyme 1 OS=Arabidopsis thaliana GN=AAE1 PE=4 SV=1;>sp|F4HUK6|AAE1_ARATH Probable acyl-activating enzyme 1, peroxisomal OS=Arabidopsis thaliana GN=AAE1 PE=2 SV=1	3	3	8.8	52.603	478	0	19.029
40S ribosomal protein S10-2	A8MRV0	AT5G41520	>tr|A8MRV0|A8MRV0_ARATH 40S ribosomal protein S10-2 OS=Arabidopsis thaliana GN=At5g41520 PE=4 SV=1;>sp|Q9FFS8|RS102_ARATH 40S ribosomal protein S10-2 OS=Arabidopsis thaliana GN=RPS10B PE=2 SV=1	1	1	11.2	14.353	134	0	18.205
Histone H4	A8MRV1	AT1G07660	>tr|A8MRV1|A8MRV1_ARATH Histone H4 OS=Arabidopsis thaliana GN=At1g07660 PE=3 SV=1;>sp|P59259|H4_ARATH Histone H4 OS=Arabidopsis thaliana GN=At1g07660 PE=1 SV=2	3	3	34.9	9.3939	86	0	44.482
Syntaxin-51	A8MRW0	AT1G16240	>tr|A8MRW0|A8MRW0_ARATH Syntaxin-51 OS=Arabidopsis thaliana GN=SYP51 PE=4 SV=1;>sp|Q9SA23|SYP51_ARATH Syntaxin-51 OS=Arabidopsis thaliana GN=SYP51 PE=1 SV=1	2	2	13.6	25.523	228	0	27.456
Aquaporin PIP1-2	B9DFR9	AT2G45960	>tr|B9DFR9|B9DFR9_ARATH AT2G45960 protein OS=Arabidopsis thaliana GN=PIP1B PE=2 SV=1;>tr|A8MRW1|A8MRW1_ARATH Aquaporin PIP1-2 OS=Arabidopsis thaliana GN=PIP1B PE=4 SV=1;>sp|Q06611|PIP12_ARATH Aquaporin PIP1-2 OS=Arabidopsis thaliana GN=PIP1-2 PE=1 SV=1	1	1	3.6	29.132	274	0.00066181	7.6144
	A8MRW6	AT3G55470	>tr|A8MRW6|A8MRW6_ARATH Calcium-dependent lipid-binding domain-containing protein OS=Arabidopsis thaliana GN=At3g55470 PE=4 SV=1;>tr|Q9M2T2|Q9M2T2_ARATH At3g55470 OS=Arabidopsis thaliana GN=T22E16.130 PE=2 SV=1	1	1	8.4	17.187	155	0.00071378	9.3157
Hexokinase-2	A8MRW9	AT2G19860	>tr|A8MRW9|A8MRW9_ARATH Hexokinase 2 OS=Arabidopsis thaliana GN=HXK2 PE=4 SV=1;>sp|P93834|HXK2_ARATH Hexokinase-2 OS=Arabidopsis thaliana GN=HXK2 PE=1 SV=1	6	2	19.1	42.926	393	0	13.9
Flavin-containing monooxygenase FMO GS-OX5	A8MRX0	AT1G12140	>sp|A8MRX0-2|GSOX5_ARATH Isoform 2 of Flavin-containing monooxygenase FMO GS-OX5 OS=Arabidopsis thaliana GN=FMOGS-OX5;>sp|A8MRX0|GSOX5_ARATH Flavin-containing monooxygenase FMO GS-OX5 OS=Arabidopsis thaliana GN=FMOGS-OX5 PE=2 SV=2	2	2	6.8	51.933	457	0	17.487
Nicotinate-nucleotide pyrophosphorylase [carboxylating];Nicotinate-nucleotide pyrophosphorylase [carboxylating], chloroplastic	F4INA0	AT2G01350	>tr|F4INA0|F4INA0_ARATH Nicotinate-nucleotide pyrophosphorylase [carboxylating] OS=Arabidopsis thaliana GN=QPT PE=3 SV=1;>tr|A8MS71|A8MS71_ARATH Nicotinate-nucleotide pyrophosphorylase [carboxylating] OS=Arabidopsis thaliana GN=QPT PE=3 SV=1;>tr|A8MRX1|A8M	3	3	14.2	30.845	281	0	55.41
40S ribosomal protein S16-3;40S ribosomal protein S16-1;40S ribosomal protein S16-2	F4JWM1	AT5G18380	>tr|F4JWM1|F4JWM1_ARATH 40S ribosomal protein S16-3 OS=Arabidopsis thaliana GN=At5g18380 PE=3 SV=1;>tr|A8MRX2|A8MRX2_ARATH 40S ribosomal protein S16-3 OS=Arabidopsis thaliana GN=At5g18380 PE=4 SV=1;>sp|Q42340|RS163_ARATH 40S ribosomal protein S16-3 OS=Arab	3	3	23.7	16.054	139	0	35.473
Eukaryotic initiation factor 4A-1	A8MRZ7	AT3G13920	>tr|A8MRZ7|A8MRZ7_ARATH Translational initiation factor 4A-1 OS=Arabidopsis thaliana GN=EIF4A1 PE=3 SV=1;>sp|P41376|IF4A1_ARATH Eukaryotic initiation factor 4A-1 OS=Arabidopsis thaliana GN=TIF4A-1 PE=1 SV=1;>tr|F4JEL5|F4JEL5_ARATH Translational initiation	16	5	40.8	45.7	402	0	323.31
Nucleobase-ascorbate transporter 12	A8MS07	AT2G27810	>tr|A8MS07|A8MS07_ARATH Nucleobase-ascorbate transporter 12 OS=Arabidopsis thaliana GN=NAT12 PE=1 SV=1;>sp|Q3E7D0-2|NAT12_ARATH Isoform 2 of Nucleobase-ascorbate transporter 12 OS=Arabidopsis thaliana GN=NAT12;>sp|Q3E7D0|NAT12_ARATH Nucleobase-ascorbate tr	1	1	3.7	58.006	542	0	17.82
60S ribosomal protein L27-2;60S ribosomal protein L27-3	A8MS28	AT4G15000	>tr|A8MS28|A8MS28_ARATH 60S ribosomal protein L27-3 OS=Arabidopsis thaliana GN=At4g15000 PE=4 SV=1;>sp|Q8LCL3|RL272_ARATH 60S ribosomal protein L27-2 OS=Arabidopsis thaliana GN=RPL27B PE=2 SV=2;>sp|P51419|RL273_ARATH 60S ribosomal protein L27-3 OS=Arabidop	3	3	20.6	15.035	131	0	20.746
7-dehydrocholesterol reductase	A8MS34	AT1G50430	>tr|A8MS34|A8MS34_ARATH 7-dehydrocholesterol reductase OS=Arabidopsis thaliana GN=DWF5 PE=4 SV=1;>sp|Q9LDU6|ST7R_ARATH 7-dehydrocholesterol reductase OS=Arabidopsis thaliana GN=DWF5 PE=1 SV=1	1	1	3	49.404	431	0.0049972	6.0833
Phototropin-2	A8MS49	AT5G58140	>tr|A8MS49|A8MS49_ARATH Phototropin 2 OS=Arabidopsis thaliana GN=PHOT2 PE=1 SV=1;>sp|P93025|PHOT2_ARATH Phototropin-2 OS=Arabidopsis thaliana GN=PHOT2 PE=1 SV=2;>tr|F4KDJ3|F4KDJ3_ARATH Phototropin 2 OS=Arabidopsis thaliana GN=PHOT2 PE=1 SV=1;>sp|P93025-2|P	3	3	4.3	100.79	898	0	20.878
	A8MS54	AT4G09040	>tr|A8MS54|A8MS54_ARATH RNA recognition motif-containing protein OS=Arabidopsis thaliana GN=At4g09040 PE=4 SV=1;>tr|Q6NPL0|Q6NPL0_ARATH At4g09040 OS=Arabidopsis thaliana GN=At4g09040 PE=2 SV=1	3	3	16.4	27.703	244	0	30.147
Nuclear transport factor 2	A8MS55	AT1G27970	>tr|A8MS55|A8MS55_ARATH Nuclear transport factor 2B OS=Arabidopsis thaliana GN=NTF2B PE=1 SV=1;>sp|Q9C7F5|NTF2_ARATH Nuclear transport factor 2 OS=Arabidopsis thaliana GN=NTF2 PE=1 SV=1	3	3	32.1	15.004	134	0	77.838
Syntaxin-23;Syntaxin-22	A8MS65	AT4G17730	>tr|A8MS65|A8MS65_ARATH AT4G17730 protein OS=Arabidopsis thaliana GN=SYP23 PE=2 SV=1;>sp|O04378|SYP23_ARATH Syntaxin-23 OS=Arabidopsis thaliana GN=SYP23 PE=1 SV=1;>sp|P93654|SYP22_ARATH Syntaxin-22 OS=Arabidopsis thaliana GN=SYP22 PE=1 SV=1	1	1	8	29.292	262	0	48.367
Dihydrolipoyl dehydrogenase 1, chloroplastic	A8MS68	AT3G16950	>sp|A8MS68-2|PLPD1_ARATH Isoform 2 of Dihydrolipoyl dehydrogenase 1, chloroplastic OS=Arabidopsis thaliana GN=LPD1;>sp|A8MS68|PLPD1_ARATH Dihydrolipoyl dehydrogenase 1, chloroplastic OS=Arabidopsis thaliana GN=LPD1 PE=2 SV=1	4	2	10.4	60.756	570	0	14.983
	A8MS79	AT5G48220	>tr|A8MS79|A8MS79_ARATH Aldolase-type TIM barrel family protein OS=Arabidopsis thaliana GN=At5g48220 PE=3 SV=1;>tr|F4K083|F4K083_ARATH Aldolase-type TIM barrel family protein OS=Arabidopsis thaliana GN=At5g48220 PE=3 SV=1;>tr|Q9LUB2|Q9LUB2_ARATH AT5g48220/	3	3	13.3	35.213	316	0	47.716
60S ribosomal protein L23a-2;60S ribosomal protein L23a-1	A8MS83	AT3G55280	>tr|A8MS83|A8MS83_ARATH 60S ribosomal protein L23a-2 OS=Arabidopsis thaliana GN=RPL23AB PE=3 SV=1;>sp|Q9M3C3|R23A2_ARATH 60S ribosomal protein L23a-2 OS=Arabidopsis thaliana GN=RPL23AB PE=2 SV=1;>sp|Q8LD46|R23A1_ARATH 60S ribosomal protein L23a-1 OS=Arabid	2	2	10.1	16.744	148	0	27.337
	F4I9Y9	AT1G65440	>tr|F4I9Y9|F4I9Y9_ARATH Transcription elongation factor SPT6-like protein OS=Arabidopsis thaliana GN=GTB1 PE=4 SV=1;>tr|F4I9Y7|F4I9Y7_ARATH Transcription elongation factor SPT6-like protein OS=Arabidopsis thaliana GN=GTB1 PE=4 SV=1;>tr|A8MS85|A8MS85_ARATH	3	3	3.2	166.39	1454	0	15.454
Signal recognition particle 54 kDa protein 3	A8MSA9	AT1G48900	>tr|A8MSA9|A8MSA9_ARATH Signal recognition particle subunit SRP54 OS=Arabidopsis thaliana GN=At1g48900 PE=3 SV=1;>sp|P49967|SR543_ARATH Signal recognition particle 54 kDa protein 3 OS=Arabidopsis thaliana GN=SRP-54C PE=2 SV=2	5	5	17.2	47.726	431	0	42.388
Protein disulfide-isomerase like 2-1	A8MSC5	AT2G47470	>tr|A8MSC5|A8MSC5_ARATH AT2G47470 protein OS=Arabidopsis thaliana GN=UNE5 PE=2 SV=1;>sp|O22263|PDI21_ARATH Protein disulfide-isomerase like 2-1 OS=Arabidopsis thaliana GN=PDIL2-1 PE=1 SV=1;>tr|F4IL52|F4IL52_ARATH Protein disulfide-isomerase like 2-1 OS=Ara	5	5	16.7	36.564	335	0	53.465
	O22222	AT2G41600	>tr|O22222|O22222_ARATH At2g41600/T32G6.12 OS=Arabidopsis thaliana GN=At2g41600 PE=2 SV=1;>tr|F4IKY1|F4IKY1_ARATH Glycoprotein family protein OS=Arabidopsis thaliana GN=At2g41600 PE=4 SV=1;>tr|A8MSD8|A8MSD8_ARATH Glycoprotein family protein OS=Arabidopsis	1	1	14.6	17.088	151	0	55.826
Rubredoxin family protein	A8MSF2	AT5G17170	>tr|A8MSF2|A8MSF2_ARATH Rubredoxin family protein OS=Arabidopsis thaliana GN=ENH1 PE=4 SV=1;>tr|Q9FFJ2|Q9FFJ2_ARATH Putative uncharacterized protein At5g17170 OS=Arabidopsis thaliana GN=ENH1 PE=2 SV=1	4	4	32.1	23.888	224	0	55.951
Probable small nuclear ribonucleoprotein G	A8MSG1	AT2G23930	>tr|A8MSG1|A8MSG1_ARATH Probable small nuclear ribonucleoprotein G OS=Arabidopsis thaliana GN=SNRNP-G PE=4 SV=1;>tr|Q9CAX7|Q9CAX7_ARATH Putative small nuclear ribonucleoprotein polypeptide G OS=Arabidopsis thaliana GN=F24K9.17 PE=2 SV=1;>sp|O82221|RUXG_ARA	1	1	22.4	7.3504	67	0	48.783
Vacuolar protein sorting-associated protein 35C	A8R7K9	AT3G51310	>sp|A8R7K9|VP35C_ARATH Vacuolar protein sorting-associated protein 35C OS=Arabidopsis thaliana GN=VPS35C PE=2 SV=1	2	2	4.3	89.404	790	0	13.235
	Q9FKN5	AT5G17910	>tr|Q9FKN5|Q9FKN5_ARATH Gb|AAC35233.1| OS=Arabidopsis thaliana GN=At5g17910 PE=4 SV=1	1	1	1.2	149.6	1342	0.0050097	6.1059
Bifunctional dethiobiotin synthetase/7,8-diamino-pelargonic acid aminotransferase, mitochondrial;Dethiobiotin synthetase;7,8-diamino-pelargonic acid aminotransferase	B0F481	AT5G57590	>sp|B0F481|BIODA_ARATH Bifunctional dethiobiotin synthetase/7,8-diamino-pelargonic acid aminotransferase, mitochondrial OS=Arabidopsis thaliana GN=BIO3-BIO1 PE=1 SV=1;>sp|B0F481-2|BIODA_ARATH Isoform 2 of Bifunctional dethiobiotin synthetase/7,8-diamino-pe	3	3	4.3	91.934	833	0	16.246
Golgin candidate 6	B0F9L4	AT3G27530	>sp|B0F9L4|GOGC6_ARATH Golgin candidate 6 OS=Arabidopsis thaliana GN=GC6 PE=1 SV=2	2	2	4.4	101.83	914	0	13.207
Protein CURVATURE THYLAKOID 1A, chloroplastic	B3H429	AT4G01150	>tr|B3H429|B3H429_ARATH Uncharacterized protein OS=Arabidopsis thaliana GN=At4g01150 PE=1 SV=1;>sp|O04616|CUT1A_ARATH Protein CURVATURE THYLAKOID 1A, chloroplastic OS=Arabidopsis thaliana GN=CURT1A PE=1 SV=1	1	1	15.2	13.136	125	0	44.08
40S ribosomal protein S25-4;40S ribosomal protein S25-3;40S ribosomal protein S25-1	B3H4B6	AT4G39200	>tr|B3H4B6|B3H4B6_ARATH 40S ribosomal protein S25-4 OS=Arabidopsis thaliana GN=At4g39200 PE=4 SV=1;>sp|Q9T029|RS254_ARATH 40S ribosomal protein S25-4 OS=Arabidopsis thaliana GN=RPS25E PE=2 SV=1;>sp|Q8GYL5|RS253_ARATH 40S ribosomal protein S25-3 OS=Arabidop	1	1	13.1	11.925	107	0.008058	5.8789
	B3H4C4	AT1G55160	>tr|B3H4C4|B3H4C4_ARATH Uncharacterized protein OS=Arabidopsis thaliana GN=At1g55160 PE=4 SV=1;>tr|Q9C542|Q9C542_ARATH At1g55160/T7N22.11 OS=Arabidopsis thaliana GN=F7A10.9 PE=2 SV=1;>tr|F4HYQ1|F4HYQ1_ARATH Uncharacterized protein OS=Arabidopsis thaliana G	1	1	10.2	15.423	137	0	14.351
UDP-glucuronic acid decarboxylase 1	B3H4I6	AT3G53520	>tr|B3H4I6|B3H4I6_ARATH UDP-glucuronic acid decarboxylase 1 OS=Arabidopsis thaliana GN=UXS1 PE=1 SV=1;>tr|F4JAG3|F4JAG3_ARATH UDP-glucuronic acid decarboxylase 1 OS=Arabidopsis thaliana GN=UXS1 PE=1 SV=1;>sp|Q8VZC0-2|UXS1_ARATH Isoform 2 of UDP-glucuronic	2	2	7.3	39.646	354	0	24.448
N-(5-phosphoribosyl)anthranilate isomerase 3, chloroplastic;N-(5-phosphoribosyl)anthranilate isomerase 2, chloroplastic;N-(5-phosphoribosyl)anthranilate isomerase 1, chloroplastic	B3H4J9	AT1G07780	>tr|B3H4J9|B3H4J9_ARATH Phosphoribosylanthranilate isomerase OS=Arabidopsis thaliana GN=PAI1 PE=3 SV=1;>sp|Q8LPI9-2|PAI3_ARATH Isoform 2 of N-(5-phosphoribosyl)anthranilate isomerase 3, chloroplastic OS=Arabidopsis thaliana GN=PAI3;>sp|Q8LPI9|PAI3_ARATH N	1	1	3.8	23.357	213	0.0034014	6.2271
THO complex subunit 4A	F4JXE7	AT5G59950	>tr|F4JXE7|F4JXE7_ARATH RNA recognition motif-containing protein OS=Arabidopsis thaliana GN=At5g59950 PE=4 SV=1;>tr|B3H4K4|B3H4K4_ARATH RNA recognition motif-containing protein OS=Arabidopsis thaliana GN=At5g59950 PE=1 SV=1;>tr|F4JXE5|F4JXE5_ARATH RNA reco	1	1	9	18.887	178	0.000702	8.9073
60S acidic ribosomal protein P3-2	F4KAM0	AT5G57290	>tr|F4KAM0|F4KAM0_ARATH 60S acidic ribosomal protein P3-2 OS=Arabidopsis thaliana GN=At5g57290 PE=4 SV=1;>tr|B3H4N7|B3H4N7_ARATH 60S acidic ribosomal protein P3-2 OS=Arabidopsis thaliana GN=At5g57290 PE=3 SV=1;>sp|Q9LVC9|RLA32_ARATH 60S acidic ribosomal pr	1	1	20.2	8.9448	89	0	47.74
Dicarboxylate transporter 1, chloroplastic	B3H4S6	AT5G12860	>tr|B3H4S6|B3H4S6_ARATH Dicarboxylate transporter 1 OS=Arabidopsis thaliana GN=DiT1 PE=4 SV=1;>sp|Q9LXV3|DIT1_ARATH Dicarboxylate transporter 1, chloroplastic OS=Arabidopsis thaliana GN=DIT1 PE=1 SV=1	1	1	1.8	59.026	556	0.0014841	6.6169
	B3H4W6	AT3G19800	>tr|B3H4W6|B3H4W6_ARATH Uncharacterized protein OS=Arabidopsis thaliana GN=At3g19800 PE=4 SV=1;>tr|Q9C5M1|Q9C5M1_ARATH Putative uncharacterized protein At3g19800 OS=Arabidopsis thaliana GN=At3g19800 PE=2 SV=1	1	1	4	24.95	226	0.0015319	6.8234
Protease Do-like 2, chloroplastic	B3H581	AT2G47940	>tr|B3H581|B3H581_ARATH DegP2 protease OS=Arabidopsis thaliana GN=DEGP2 PE=4 SV=1;>sp|O82261|DEGP2_ARATH Protease Do-like 2, chloroplastic OS=Arabidopsis thaliana GN=DEGP2 PE=1 SV=2	2	2	5.4	66.673	606	0	37.516
	B3H5K4	AT1G09490	>tr|B3H5K4|B3H5K4_ARATH Alcohol dehydrogenase OS=Arabidopsis thaliana GN=At1g09490 PE=4 SV=1;>tr|O80532|O80532_ARATH Alcohol dehydrogenase OS=Arabidopsis thaliana GN=F14J9.15 PE=2 SV=1	3	3	14.8	32.397	291	0	54.071
	B3H5L3	AT1G73180	>tr|B3H5L3|B3H5L3_ARATH Eukaryotic translation initiation factor eIF2A-like protein OS=Arabidopsis thaliana GN=At1g73180 PE=1 SV=1;>tr|Q9CAT3|Q9CAT3_ARATH Eukaryotic translation initiation factor eIF2A-like protein OS=Arabidopsis thaliana GN=T18K17.15 PE=1	2	2	6.4	53.578	484	0	110.37
Germin-like protein subfamily 1 member 18;Germin-like protein subfamily 1 member 20	F4KD16	AT5G39160	>tr|F4KD16|F4KD16_ARATH Germin-like protein subfamily 1 member 18 OS=Arabidopsis thaliana GN=At5g39160 PE=4 SV=1;>tr|B3H5Q0|B3H5Q0_ARATH Germin-like protein 2a OS=Arabidopsis thaliana GN=GER2 PE=4 SV=1;>tr|F4KD18|F4KD18_ARATH Germin-like protein subfamily	1	1	5	21.352	200	0.002048	6.5305
Beta-glucosidase 11	B3H5Q1	AT1G02850	>sp|B3H5Q1-5|BGL11_ARATH Isoform 5 of Beta-glucosidase 11 OS=Arabidopsis thaliana GN=BGLU11;>sp|B3H5Q1-4|BGL11_ARATH Isoform 4 of Beta-glucosidase 11 OS=Arabidopsis thaliana GN=BGLU11;>sp|B3H5Q1-3|BGL11_ARATH Isoform 3 of Beta-glucosidase 11 OS=Arabidopsis	1	1	2.3	52.581	470	0.0023269	6.4559
	B3H5R4	AT5G58260	>tr|B3H5R4|B3H5R4_ARATH AT5G58260 protein OS=Arabidopsis thaliana GN=At5g58260 PE=2 SV=1;>tr|Q9LVM2|Q9LVM2_ARATH NADH dehydrogenase-like complex N OS=Arabidopsis thaliana GN=At5g58260 PE=2 SV=1	2	2	13.5	18.195	163	0	12.435
	B3H745	AT5G35180	>tr|B3H745|B3H745_ARATH Uncharacterized protein OS=Arabidopsis thaliana GN=At5g35180 PE=1 SV=1;>tr|Q8W553|Q8W553_ARATH AT5g35180/T25C13_60 OS=Arabidopsis thaliana GN=At5g35180 PE=1 SV=1;>tr|B3H5W6|B3H5W6_ARATH AT5G35180 protein OS=Arabidopsis thaliana GN=A	1	1	1.5	66.732	593	0.0070403	5.9315
	B3H5Y3	AT2G46420	>tr|B3H5Y3|B3H5Y3_ARATH Uncharacterized protein OS=Arabidopsis thaliana GN=At2g46420 PE=4 SV=1;>tr|Q9SKD8|Q9SKD8_ARATH At2g46420/F11C10.11 OS=Arabidopsis thaliana GN=At2g46420 PE=2 SV=2	1	1	6.7	37.586	345	0.0098274	5.7871
Glutaredoxin-C2	B3H604	AT5G40370	>tr|B3H604|B3H604_ARATH Glutaredoxin-C2 OS=Arabidopsis thaliana GN=At5g40370 PE=4 SV=1;>sp|Q9FNE2|GRXC2_ARATH Glutaredoxin-C2 OS=Arabidopsis thaliana GN=GRXC2 PE=2 SV=1	3	3	34.6	14.908	136	0	92.999
Branched-chain-amino-acid aminotransferase;Branched-chain-amino-acid aminotransferase 3, chloroplastic	B3H658	AT3G49680	>tr|B3H658|B3H658_ARATH Branched-chain-amino-acid aminotransferase OS=Arabidopsis thaliana GN=BCAT3 PE=3 SV=1;>sp|Q9M401|BCAT3_ARATH Branched-chain-amino-acid aminotransferase 3, chloroplastic OS=Arabidopsis thaliana GN=BCAT3 PE=1 SV=1	1	1	3.9	44.731	411	0	15.144
Nucleosome assembly protein 1;1	B3H684	AT4G26110	>tr|B3H684|B3H684_ARATH Nucleosome assembly protein 1-like 1 OS=Arabidopsis thaliana GN=NAP1;1 PE=4 SV=1;>sp|Q9SZI2|NAP1A_ARATH Nucleosome assembly protein 1;1 OS=Arabidopsis thaliana GN=NAP1;1 PE=1 SV=1	2	2	8.4	41.607	359	0	12.719
	B3H6A9	AT3G09090	>tr|B3H6A9|B3H6A9_ARATH Defective in exine formation protein DEX1 OS=Arabidopsis thaliana GN=DEX1 PE=4 SV=1;>tr|F4IYM3|F4IYM3_ARATH Defective in exine formation protein DEX1 OS=Arabidopsis thaliana GN=DEX1 PE=4 SV=1;>tr|F4IYM4|F4IYM4_ARATH Defective in exi	3	3	6	90.461	817	0	24.103
	B3H6E6	AT5G20090	>tr|B3H6E6|B3H6E6_ARATH Uncharacterized protein OS=Arabidopsis thaliana GN=At5g20090 PE=4 SV=1;>sp|Q949R9|MPC1_ARATH Mitochondrial pyruvate carrier 1 OS=Arabidopsis thaliana GN=MPC1 PE=3 SV=1	1	1	12.4	10.904	97	0.00094907	7.0842
DNA damage-binding protein 1a	B3H6I9	AT4G05420	>tr|B3H6I9|B3H6I9_ARATH DNA damage-binding protein 1a OS=Arabidopsis thaliana GN=DDB1A PE=4 SV=1;>sp|Q9M0V3|DDB1A_ARATH DNA damage-binding protein 1a OS=Arabidopsis thaliana GN=DDB1A PE=1 SV=1	4	3	5.4	118.95	1067	0	50.178
Thiamine pyrophosphokinase 1;Thiamine pyrophosphokinase 2	B3H6N1	AT1G02880	>tr|B3H6N1|B3H6N1_ARATH Thiamin pyrophosphokinase1 OS=Arabidopsis thaliana GN=TPK1 PE=4 SV=1;>sp|B9DGU7-3|TPK1_ARATH Isoform 3 of Thiamine pyrophosphokinase 1 OS=Arabidopsis thaliana GN=TPK1;>sp|B9DGU7-2|TPK1_ARATH Isoform 2 of Thiamine pyrophosphokinase 1	2	2	13.9	20.069	180	0	13.145
E3 ubiquitin-protein ligase UPL3	B3H700	AT4G38600	>tr|B3H700|B3H700_ARATH HECT ubiquitin protein ligase family protein OS=Arabidopsis thaliana GN=KAK PE=1 SV=1;>sp|Q6WWW4|UPL3_ARATH E3 ubiquitin-protein ligase UPL3 OS=Arabidopsis thaliana GN=UPL3 PE=1 SV=1	2	2	1.8	193.45	1794	0.00037327	11.131
Ketose-bisphosphate aldolase class-II family protein	Q8VYC5	AT1G18270	>tr|Q8VYC5|Q8VYC5_ARATH Ketose-bisphosphate aldolase class-II family protein OS=Arabidopsis thaliana GN=At1g18270 PE=2 SV=1;>tr|B3H739|B3H739_ARATH Ketose-bisphosphate aldolase class-II family protein OS=Arabidopsis thaliana GN=At1g18270 PE=4 SV=1;>tr|F4IA	4	4	3.1	147.04	1373	0	38.424
Peptidyl-prolyl cis-trans isomerase FKBP62	B3H746	AT3G25230	>tr|B3H746|B3H746_ARATH Rotamase FKBP 1 OS=Arabidopsis thaliana GN=ROF1 PE=1 SV=1;>sp|Q38931|FKB62_ARATH Peptidyl-prolyl cis-trans isomerase FKBP62 OS=Arabidopsis thaliana GN=FKBP62 PE=1 SV=2	4	4	7.3	62.911	562	0	31.977
Inositol-phosphate phosphatase	B3H749	AT3G02870	>tr|B3H749|B3H749_ARATH L-galactose-1-phosphate phosphatase OS=Arabidopsis thaliana GN=VTC4 PE=4 SV=1;>tr|F4IYH1|F4IYH1_ARATH L-galactose-1-phosphate phosphatase OS=Arabidopsis thaliana GN=VTC4 PE=1 SV=1;>sp|Q9M8S8|VTC4_ARATH Inositol-phosphate phosphatase	1	1	4.1	28.806	268	0.0014966	6.6907
Mitogen-activated protein kinase kinase 2	B3H757	AT4G29810	>tr|B3H757|B3H757_ARATH Mitogen-activated protein kinase kinase 2 OS=Arabidopsis thaliana GN=MKK2 PE=1 SV=1;>sp|Q9S7U9|M2K2_ARATH Mitogen-activated protein kinase kinase 2 OS=Arabidopsis thaliana GN=MKK2 PE=1 SV=2;>sp|Q9S7U9-2|M2K2_ARATH Isoform 2 of Mitog	1	1	3.3	37.265	338	0.00037864	11.44
Argininosuccinate synthase, chloroplastic	B3H778	AT4G24830	>tr|B3H778|B3H778_ARATH Argininosuccinate synthase OS=Arabidopsis thaliana GN=At4g24830 PE=3 SV=1;>sp|Q9SZX3|ASSY_ARATH Argininosuccinate synthase, chloroplastic OS=Arabidopsis thaliana GN=At4g24830 PE=2 SV=3	4	4	9.6	49.029	450	0	74.926
	B3LF44	AT2G31060	>tr|B3LF44|B3LF44_ARATH At2g31060 OS=Arabidopsis thaliana GN=At2g31060 PE=2 SV=1;>tr|F4IPW4|F4IPW4_ARATH Elongation factor family protein OS=Arabidopsis thaliana GN=At2g31060 PE=4 SV=1;>tr|F4IPW5|F4IPW5_ARATH Elongation factor family protein OS=Arabidopsis	2	2	5.5	57.351	527	0	28.009
	B3LFA4	AT5G38830	>tr|B3LFA4|B3LFA4_ARATH At5g38830 OS=Arabidopsis thaliana GN=At5g38830 PE=2 SV=1	2	2	3.9	57.841	511	0	23.963
	F4JWN4	AT5G18420	>tr|F4JWN4|F4JWN4_ARATH Uncharacterized protein OS=Arabidopsis thaliana GN=At5g18420 PE=4 SV=1;>tr|B4F7Q4|B4F7Q4_ARATH At5g18420 OS=Arabidopsis thaliana GN=At5g18420 PE=2 SV=1;>tr|B4F7N8|B4F7N8_ARATH At5g18420 OS=Arabidopsis thaliana GN=At5g18420 PE=2 SV=1	1	1	2.7	50.074	439	0.0034101	6.2431
Thylakoid lumenal protein At1g12250, chloroplastic	B6EUA5	AT1G12250	>tr|B6EUA5|B6EUA5_ARATH Pentapeptide repeat-containing protein OS=Arabidopsis thaliana GN=At1g12250 PE=1 SV=1;>sp|Q8H1Q1|TL225_ARATH Thylakoid lumenal protein At1g12250, chloroplastic OS=Arabidopsis thaliana GN=At1g12250 PE=1 SV=1	2	2	16.5	21.768	206	0	34.439
Beta-fructofuranosidase, insoluble isoenzyme CWINV3	B6EUC8	AT1G55120	>tr|B6EUC8|B6EUC8_ARATH Beta-fructofuranosidase, insoluble isoenzyme CWINV3 OS=Arabidopsis thaliana GN=FRUCT5 PE=4 SV=1;>tr|F4HYP3|F4HYP3_ARATH Beta-fructofuranosidase, insoluble isoenzyme CWINV3 OS=Arabidopsis thaliana GN=FRUCT5 PE=4 SV=1;>sp|Q67XZ3|INV3_	1	1	2.5	62.697	555	0.0034062	6.2339
Outer envelope protein 61	B7ZWR6	AT5G21990	>sp|B7ZWR6|OEP61_ARATH Outer envelope protein 61 OS=Arabidopsis thaliana GN=OEP61 PE=1 SV=1	1	1	2.5	60.757	554	0.00072648	10.099
	Q94C81	AT2G29340	>tr|Q94C81|Q94C81_ARATH Putative tropinone reductase OS=Arabidopsis thaliana GN=At2g29340 PE=2 SV=1;>tr|B9DF84|B9DF84_ARATH AT2G29340 protein OS=Arabidopsis thaliana GN=At2g29340 PE=2 SV=1;>tr|F4IKM1|F4IKM1_ARATH Tropinone reductase-like protein OS=Arabido	1	1	5.9	21.602	202	0.00069541	8.5928
	B9DFB7	AT3G56130	>tr|B9DFB7|B9DFB7_ARATH AT3G56130 protein OS=Arabidopsis thaliana GN=At3g56130 PE=2 SV=1;>tr|Q93W03|Q93W03_ARATH AT3g56130/F18O21_90 OS=Arabidopsis thaliana GN=At3g56130 PE=1 SV=1;>tr|F4IY77|F4IY77_ARATH Biotin/lipoyl attachment domain-containing protein O	2	2	15.1	21.781	205	0	14.216
Delta-1-pyrroline-5-carboxylate synthase A;Glutamate 5-kinase;Gamma-glutamyl phosphate reductase	B9DFG0	AT2G39800	>tr|B9DFG0|B9DFG0_ARATH AT2G39800 protein OS=Arabidopsis thaliana GN=P5CS1 PE=2 SV=1;>tr|F4IFZ9|F4IFZ9_ARATH Delta1-pyrroline-5-carboxylate synthase 1 OS=Arabidopsis thaliana GN=P5CS1 PE=1 SV=1;>sp|P54887|P5CS1_ARATH Delta-1-pyrroline-5-carboxylate synthas	3	2	7.5	66.758	614	0	21.277
DEAD-box ATP-dependent RNA helicase ISE2, chloroplastic	B9DFG3	AT1G70070	>sp|B9DFG3|ISE2_ARATH DEAD-box ATP-dependent RNA helicase ISE2, chloroplastic OS=Arabidopsis thaliana GN=ISE2 PE=1 SV=2	1	1	1	132.44	1171	0.001265	7.0768
Probable methyltransferase PMT2	B9DFI7	AT1G26850	>sp|B9DFI7-2|PMT2_ARATH Isoform 2 of Probable methyltransferase PMT2 OS=Arabidopsis thaliana GN=At1g26850;>sp|B9DFI7|PMT2_ARATH Probable methyltransferase PMT2 OS=Arabidopsis thaliana GN=At1g26850 PE=2 SV=2;>tr|F4HPE1|F4HPE1_ARATH Putative methyltransferas	5	5	12.2	66.508	590	0	197.39
	B9DFJ9	AT4G37190	>tr|B9DFJ9|B9DFJ9_ARATH AT4G37190 protein OS=Arabidopsis thaliana GN=At4g37190 PE=1 SV=1;>tr|O23167|O23167_ARATH At4g37190 OS=Arabidopsis thaliana GN=C7A10.170 PE=1 SV=2	1	1	2.7	56.914	516	0.00065381	7.4748
NADH dehydrogenase [ubiquinone] iron-sulfur protein 1, mitochondrial	B9DFQ9	AT5G37510	>tr|B9DFQ9|B9DFQ9_ARATH AT5G37510 protein OS=Arabidopsis thaliana GN=EMB1467 PE=2 SV=1;>sp|Q9FGI6|NDUS1_ARATH NADH dehydrogenase [ubiquinone] iron-sulfur protein 1, mitochondrial OS=Arabidopsis thaliana GN=EMB1467 PE=1 SV=2	6	6	10.7	81.181	745	0	149.98
Cysteine synthase;Cysteine synthase, mitochondrial	F4J9F7	AT3G59760	>tr|F4J9F7|F4J9F7_ARATH Cysteine synthase OS=Arabidopsis thaliana GN=OASC PE=3 SV=1;>tr|B9DFR6|B9DFR6_ARATH Cysteine synthase OS=Arabidopsis thaliana GN=OASC PE=2 SV=1;>sp|Q43725|CYSKM_ARATH Cysteine synthase, mitochondrial OS=Arabidopsis thaliana GN=OASC	5	5	18.1	46.087	432	0	55.975
Sorting nexin 2B;Sorting nexin 2A	B9DFS6	AT5G07120	>sp|B9DFS6|SNX2B_ARATH Sorting nexin 2B OS=Arabidopsis thaliana GN=SNX2B PE=1 SV=1;>sp|Q8L5Z7|SNX2A_ARATH Sorting nexin 2A OS=Arabidopsis thaliana GN=SNX2A PE=1 SV=1	1	1	3.1	64.281	572	0.00064516	7.311
	B9DG15	AT1G09500	>tr|B9DG15|B9DG15_ARATH AT1G09500 protein OS=Arabidopsis thaliana GN=At1g09500 PE=2 SV=1;>tr|F4I101|F4I101_ARATH Alcohol dehydrogenase-like protein OS=Arabidopsis thaliana GN=At1g09500 PE=4 SV=1;>tr|O80533|O80533_ARATH Alcohol dehydrogenase-like protein OS	1	1	7.6	30.534	278	0.00065253	7.4452
40S ribosomal protein SA;40S ribosomal protein Sa-1	B9DG17	AT1G72370	>tr|B9DG17|B9DG17_ARATH 40S ribosomal protein SA OS=Arabidopsis thaliana GN=P40 PE=1 SV=1;>sp|Q08682|RSSA1_ARATH 40S ribosomal protein Sa-1 OS=Arabidopsis thaliana GN=RPSaA PE=1 SV=3	5	5	24.5	31.981	294	0	86.803
Aspartate aminotransferase;Aspartate aminotransferase, chloroplastic	F4JTH0	AT4G31990	>tr|F4JTH0|F4JTH0_ARATH Aspartate aminotransferase OS=Arabidopsis thaliana GN=ASP5 PE=3 SV=1;>tr|B9DG21|B9DG21_ARATH Aspartate aminotransferase OS=Arabidopsis thaliana GN=ASP5 PE=2 SV=1;>sp|P46248|AAT5_ARATH Aspartate aminotransferase, chloroplastic OS=Ara	12	11	38.8	49.324	448	0	151.76
	F4J8J7	AT3G11930	>tr|F4J8J7|F4J8J7_ARATH Universal stress protein-like protein OS=Arabidopsis thaliana GN=At3g11930 PE=1 SV=1;>tr|Q9SF06|Q9SF06_ARATH AT3g11930/MEC18.3 OS=Arabidopsis thaliana GN=F26K24.22 PE=1 SV=1;>tr|F4J7I5|F4J7I5_ARATH Universal stress protein-like prot	1	1	5.5	21.457	199	0	15.46
Acetyl-coenzyme A synthetase, chloroplastic/glyoxysomal	B9DGD6	AT5G36880	>sp|B9DGD6-2|ACS_ARATH Isoform 2 of Acetyl-coenzyme A synthetase, chloroplastic/glyoxysomal OS=Arabidopsis thaliana GN=ACS;>sp|B9DGD6|ACS_ARATH Acetyl-coenzyme A synthetase, chloroplastic/glyoxysomal OS=Arabidopsis thaliana GN=ACS PE=1 SV=1	10	10	22.9	76.732	693	0	131.03
Alpha-galactosidase	B9DGL8	AT5G08370	>tr|B9DGL8|B9DGL8_ARATH Alpha-galactosidase OS=Arabidopsis thaliana GN=AGAL2 PE=2 SV=1;>tr|Q8RX86|Q8RX86_ARATH Alpha-galactosidase OS=Arabidopsis thaliana GN=AGAL2 PE=2 SV=1	1	1	3.5	41.138	370	0.0047446	6.1221
Tubulin alpha-4 chain;Tubulin alpha-2 chain;Tubulin alpha-6 chain	Q0WV25	AT1G04820	>sp|Q0WV25|TBA4_ARATH Tubulin alpha-4 chain OS=Arabidopsis thaliana GN=TUBA4 PE=2 SV=2;>sp|B9DGT7|TBA2_ARATH Tubulin alpha-2 chain OS=Arabidopsis thaliana GN=TUBA2 PE=2 SV=2;>sp|P29511|TBA6_ARATH Tubulin alpha-6 chain OS=Arabidopsis thaliana GN=TUBA6 PE=1	10	5	37.3	49.54	450	0	287.5
	B9DGY1	AT3G07700	>tr|B9DGY1|B9DGY1_ARATH ABC1 kinase OS=Arabidopsis thaliana GN=At3g07700 PE=2 SV=1;>tr|F4JFM1|F4JFM1_ARATH ABC1 kinase OS=Arabidopsis thaliana GN=At3g07700 PE=4 SV=1	3	3	4.9	78.278	695	0	18.758
Putative GDP-L-fucose synthase 2	B9DH36	AT1G17890	>tr|B9DH36|B9DH36_ARATH AT1G17890 protein OS=Arabidopsis thaliana GN=GER2 PE=2 SV=1;>sp|Q9LMU0|FCL2_ARATH Putative GDP-L-fucose synthase 2 OS=Arabidopsis thaliana GN=GER2 PE=1 SV=1	4	3	17.5	35.421	320	0	80.493
Lactoylglutathione lyase	B9DH52	AT1G08110	>tr|B9DH52|B9DH52_ARATH Lactoylglutathione lyase OS=Arabidopsis thaliana GN=At1g08110 PE=2 SV=1;>sp|Q8H0V3|LGUL_ARATH Lactoylglutathione lyase OS=Arabidopsis thaliana GN=At1g08110 PE=2 SV=1	6	6	32.3	26.472	235	0	105.62
Vesicle-associated membrane protein 721;Vesicle-associated membrane protein 722;Vesicle-associated membrane protein 723;Putative vesicle-associated membrane protein 726;Vesicle-associated membrane protein 725	Q67YV9	AT1G04750	>tr|Q67YV9|Q67YV9_ARATH Putative vesicle-associated membrane protein, synaptobrevin 7B OS=Arabidopsis thaliana GN=VAMP721 PE=2 SV=1;>tr|B9DH97|B9DH97_ARATH AT2G33120 protein OS=Arabidopsis thaliana GN=SAR1 PE=2 SV=1;>sp|Q9ZTW3|VA721_ARATH Vesicle-associate	2	1	13.3	20.507	181	0	12.639
Vesicle-associated protein 2-2;Vesicle-associated protein 2-2, N-terminally processed	B9DHD7	AT1G08820	>sp|B9DHD7|VAP22_ARATH Vesicle-associated protein 2-2 OS=Arabidopsis thaliana GN=PVA22 PE=1 SV=1	2	2	8.5	43.269	386	0	14.648
	F4I2Z0	AT1G22700	>tr|F4I2Z0|F4I2Z0_ARATH Ycf37-like photosystem I biogenesis related protein OS=Arabidopsis thaliana GN=At1g22700 PE=4 SV=1;>tr|Q94EJ1|Q94EJ1_ARATH At1g22700/T22J18_13 OS=Arabidopsis thaliana GN=At1g22700 PE=2 SV=1;>tr|B9DHG0|B9DHG0_ARATH AT1G22700 protein	3	3	23.2	23.811	211	0	89.563
Tubulin alpha-3 chain;Tubulin alpha-5 chain	Q56WH1	AT5G19770	>sp|Q56WH1|TBA3_ARATH Tubulin alpha-3 chain OS=Arabidopsis thaliana GN=TUBA3 PE=1 SV=2;>sp|B9DHQ0|TBA5_ARATH Tubulin alpha-5 chain OS=Arabidopsis thaliana GN=TUBA5 PE=1 SV=2	8	1	27.8	49.654	450	0	120.22
Probable LRR receptor-like protein kinase At1g51890	C0LGG6	AT1G51890	>sp|C0LGG6-2|Y5189_ARATH Isoform 2 of Probable LRR receptor-like protein kinase At1g51890 OS=Arabidopsis thaliana GN=At1g51890;>sp|C0LGG6|Y5189_ARATH Probable LRR receptor-like protein kinase At1g51890 OS=Arabidopsis thaliana GN=At1g51890 PE=2 SV=2	2	1	2.1	93.372	828	0.0098091	5.783
Probable LRR receptor-like serine/threonine-protein kinase At1g53430;Probable LRR receptor-like serine/threonine-protein kinase At1g53440	F4HRH4	AT1G53430	>tr|F4HRH4|F4HRH4_ARATH Leucine-rich repeat transmembrane protein kinase OS=Arabidopsis thaliana GN=At1g53430 PE=1 SV=1;>sp|C0LGG8-2|Y5343_ARATH Isoform 2 of Probable LRR receptor-like serine/threonine-protein kinase At1g53430 OS=Arabidopsis thaliana GN=At	3	3	4.3	110.23	997	0	45.294
Probable leucine-rich repeat receptor-like serine/threonine-protein kinase At3g14840	C0LGN2	AT3G14840	>sp|C0LGN2|Y3148_ARATH Probable leucine-rich repeat receptor-like serine/threonine-protein kinase At3g14840 OS=Arabidopsis thaliana GN=LRR-RLK PE=2 SV=1	2	2	2.6	112.28	1020	0	16.175
Probable LRR receptor-like serine/threonine-protein kinase At5g65240;Probable LRR receptor-like serine/threonine-protein kinase At5g10290	F4KGL1	AT5G65240	>tr|F4KGL1|F4KGL1_ARATH Probable LRR receptor-like serine/threonine-protein kinase OS=Arabidopsis thaliana GN=At5g65240 PE=3 SV=1;>sp|C0LGX1|Y5524_ARATH Probable LRR receptor-like serine/threonine-protein kinase At5g65240 OS=Arabidopsis thaliana GN=At5g652	1	1	2	71.448	640	0.0083155	5.8671
LRR receptor-like serine/threonine-protein kinase EFR	C0LGT6	AT5G20480	>sp|C0LGT6|EFR_ARATH LRR receptor-like serine/threonine-protein kinase EFR OS=Arabidopsis thaliana GN=EFR PE=1 SV=1	1	1	1.4	113.35	1031	0.00069037	8.4259
	C0Z286	AT5G01010	>tr|C0Z286|C0Z286_ARATH AT5G01010 protein OS=Arabidopsis thaliana GN=At5g01010 PE=1 SV=1;>tr|Q8GSG8|Q8GSG8_ARATH Putative uncharacterized protein At5g01010 OS=Arabidopsis thaliana GN=At5g01010 PE=1 SV=1;>tr|F4K7W4|F4K7W4_ARATH Uncharacterized protein OS=Ar	2	2	6.3	49.398	429	0.0003785	11.427
UDP-glucuronic acid decarboxylase 4	C0Z2I3	AT2G47650	>tr|C0Z2I3|C0Z2I3_ARATH AT2G47650 protein OS=Arabidopsis thaliana GN=UXS4 PE=2 SV=1;>sp|Q8S8T4|UXS4_ARATH UDP-glucuronic acid decarboxylase 4 OS=Arabidopsis thaliana GN=UXS4 PE=2 SV=1	4	1	11.8	50.676	449	0	94.782
	C0Z2J1	AT1G11360	>tr|C0Z2J1|C0Z2J1_ARATH AT1G11360 protein OS=Arabidopsis thaliana GN=At1g11360 PE=1 SV=1	1	1	6.6	26.508	242	0.00072333	9.9244
Chaperonin 60 subunit beta 3, chloroplastic	C0Z361	AT5G56500	>sp|C0Z361|CPNB3_ARATH Chaperonin 60 subunit beta 3, chloroplastic OS=Arabidopsis thaliana GN=CPN60B3 PE=1 SV=1	17	4	32.7	63.324	597	0	85.786
Protein translocase subunit SecA;Protein translocase subunit SECA2, chloroplastic	F4HY36	AT1G21650	>tr|F4HY36|F4HY36_ARATH Protein translocase subunit SecA OS=Arabidopsis thaliana GN=At1g21650 PE=3 SV=1;>sp|D8WUA4-2|SECA2_ARATH Isoform 2 of Protein translocase subunit SECA2, chloroplastic OS=Arabidopsis thaliana GN=SECA2;>sp|D8WUA4|SECA2_ARATH Protein t	1	1	0.9	203.11	1805	0.00069857	8.7858
	F4HNW2	AT1G07010	>tr|F4HNW2|F4HNW2_ARATH Shewenella-like protein phosphatase 1 OS=Arabidopsis thaliana GN=At1g07010 PE=4 SV=1;>tr|Q8L774|Q8L774_ARATH At1g07010 OS=Arabidopsis thaliana GN=At1g07010 PE=2 SV=1	1	1	3.4	43.292	385	0.0014975	6.6917
	F4HNZ6	AT1G12900	>tr|F4HNZ6|F4HNZ6_ARATH Glyceraldehyde-3-phosphate dehydrogenase (NADP+) (Phosphorylating) OS=Arabidopsis thaliana GN=GAPA-2 PE=3 SV=1	10	1	33.4	34.332	317	0	104.13
	Q8GXG9	AT1G44835	>tr|Q8GXG9|Q8GXG9_ARATH Putative uncharacterized protein At1g44835 OS=Arabidopsis thaliana GN=At1g44835 PE=2 SV=1;>tr|F4HPK3|F4HPK3_ARATH YbaK/aminoacyl-tRNA synthetase-associated domain-containing protein OS=Arabidopsis thaliana GN=At1g44835 PE=4 SV=1	2	2	8.1	33.71	307	0.00037922	11.47
	F4HPS0	AT1G53165	>tr|F4HPS0|F4HPS0_ARATH Map 4 kinase alpha1 OS=Arabidopsis thaliana GN=ATMAP4K ALPHA1 PE=1 SV=1;>tr|F4HPR9|F4HPR9_ARATH Map 4 kinase alpha1 OS=Arabidopsis thaliana GN=ATMAP4K ALPHA1 PE=1 SV=1;>tr|Q9LDN6|Q9LDN6_ARATH MAP kinase OS=Arabidopsis thaliana GN=ma	2	2	4.1	75.446	680	0	17.208
	F4HQ17	AT1G66880	>tr|F4HQ17|F4HQ17_ARATH Serine/threonine protein kinase OS=Arabidopsis thaliana GN=At1g66880 PE=4 SV=1	3	3	2.5	144.43	1296	0	19.799
Probable glycerophosphoryl diester phosphodiesterase 3	F4HQ30	AT1G66970	>tr|F4HQ30|F4HQ30_ARATH Putative glycerophosphoryl diester phosphodiesterase 3 OS=Arabidopsis thaliana GN=SVL2 PE=4 SV=1;>sp|Q7Y208|GPDL1_ARATH Glycerophosphodiester phosphodiesterase GDPDL1 OS=Arabidopsis thaliana GN=GDPDL1 PE=1 SV=2	3	3	4.6	86.376	785	0	23.21
Golgin candidate 5	F4HQB9	AT1G79830	>tr|F4HQB9|F4HQB9_ARATH Golgin candidate 5 OS=Arabidopsis thaliana GN=GC5 PE=1 SV=1;>sp|Q0WVL7|GOGC5_ARATH Golgin candidate 5 OS=Arabidopsis thaliana GN=GC5 PE=1 SV=1	5	5	7.3	110.72	976	0	65.181
Heat shock 70 kDa protein 15	F4HQD5	AT1G79920	>tr|F4HQD5|F4HQD5_ARATH Heat shock protein 70 OS=Arabidopsis thaliana GN=At1g79920 PE=1 SV=1;>sp|F4HQD4|HSP7P_ARATH Heat shock 70 kDa protein 15 OS=Arabidopsis thaliana GN=HSP70-15 PE=1 SV=1	16	3	26.4	91.679	831	0	226.15
DnaJ protein ERDJ2A	F4HQE1	AT1G79940	>tr|F4HQE1|F4HQE1_ARATH J domain protein DjC21 OS=Arabidopsis thaliana GN=ATERDJ2A PE=4 SV=1;>sp|Q0WT48|DNJ21_ARATH DnaJ protein ERDJ2A OS=Arabidopsis thaliana GN=ERDJ2A PE=1 SV=1	1	1	1.9	66.487	594	0.00071891	9.6594
Coatomer subunit beta-1	F4HQF0	AT1G79990	>tr|F4HQF0|F4HQF0_ARATH Coatomer subunit beta-1 OS=Arabidopsis thaliana GN=At1g79990 PE=4 SV=1;>tr|F4HQE6|F4HQE6_ARATH Coatomer subunit beta-1 OS=Arabidopsis thaliana GN=At1g79990 PE=4 SV=1;>sp|Q9CAA0|COB21_ARATH Coatomer subunit beta-1 OS=Arabidopsis t	4	2	6.7	103.01	912	0	14.402
	F4HQM3	AT1G07380	>tr|F4HQM3|F4HQM3_ARATH Neutral/alkaline non-lysosomal ceramidase OS=Arabidopsis thaliana GN=At1g07380 PE=4 SV=1	1	1	1.8	86.77	779	0.00066138	7.6097
	F4HQT8	AT1G13470	>tr|F4HQT8|F4HQT8_ARATH Uncharacterized protein OS=Arabidopsis thaliana GN=At1g13470 PE=4 SV=1	3	3	10	44.094	379	0	20.555
Toll/interleukin-1 receptor-like protein	Q9SSN4	AT1G72920	>tr|Q9SSN4|Q9SSN4_ARATH Similar to part of disease resistance protein OS=Arabidopsis thaliana GN=F3N23.12 PE=4 SV=1;>tr|Q9SSN2|Q9SSN2_ARATH At1g72940/F3N23_14 OS=Arabidopsis thaliana GN=F3N23.14 PE=2 SV=1;>tr|Q9SSN5|Q9SSN5_ARATH Similar to part of disease	1	1	2.9	31.795	275	0.0098039	5.7803
	F4HR88	AT1G33590	>tr|F4HR88|F4HR88_ARATH Leucine-rich repeat (LRR) family protein OS=Arabidopsis thaliana GN=At1g33590 PE=4 SV=1	1	1	4	51.741	477	0.00064725	7.3585
	F4HRB4	AT1G45201	>tr|F4HRB4|F4HRB4_ARATH Triacylglycerol lipase-like 1 OS=Arabidopsis thaliana GN=TLL1 PE=4 SV=1;>tr|Q8L7S1|Q8L7S1_ARATH At1g45200 OS=Arabidopsis thaliana GN=TLL1 PE=2 SV=1	2	2	7.5	44.118	387	0	44.047
Persulfide dioxygenase ETHE1 homolog, mitochondrial	F4HRK0	AT1G53580	>tr|F4HRK0|F4HRK0_ARATH Hydroxyacylglutathione hydrolase 3 OS=Arabidopsis thaliana GN=GLY3 PE=4 SV=1;>sp|Q9C8L4|ETHE1_ARATH Persulfide dioxygenase ETHE1 homolog, mitochondrial OS=Arabidopsis thaliana GN=GLY3 PE=1 SV=3	2	2	7.5	32.358	294	0	74.537
Protein little nuclei1	F4HRT5	AT1G67230	>tr|F4HRT5|F4HRT5_ARATH Protein little nuclei1 OS=Arabidopsis thaliana GN=LINC1 PE=1 SV=1	2	2	2	129.09	1132	0.00037722	11.353
Probable DNA primase large subunit	F4HRU7	AT1G67320	>tr|F4HRU7|F4HRU7_ARATH Probable DNA primase large subunit OS=Arabidopsis thaliana GN=At1g67320 PE=4 SV=1;>tr|F4HRU9|F4HRU9_ARATH Probable DNA primase large subunit OS=Arabidopsis thaliana GN=At1g67320 PE=4 SV=1;>sp|Q84WJ2|PRI2_ARATH Probable DNA primase l	1	1	2.4	51.619	449	0.0050056	6.0983
	Q8VZM1	AT1G80410	>tr|Q8VZM1|Q8VZM1_ARATH Putative N-terminal acetyltransferase OS=Arabidopsis thaliana GN=EMB2753 PE=2 SV=1;>tr|F4HS68|F4HS68_ARATH Tetratricopeptide repeat-containing protein OS=Arabidopsis thaliana GN=EMB2753 PE=4 SV=1	2	2	3.3	102.15	897	0	18.888
Glycerol kinase	F4HS76	AT1G80460	>tr|F4HS76|F4HS76_ARATH Glycerol kinase-like protein OS=Arabidopsis thaliana GN=NHO1 PE=3 SV=1;>sp|Q9M8L4|GLPK_ARATH Glycerol kinase OS=Arabidopsis thaliana GN=GLPK PE=1 SV=1	4	4	9.1	52.483	482	0	43.12
	F4HS98	AT1G01320	>tr|F4HS98|F4HS98_ARATH Tetratricopeptide repeat-containing protein OS=Arabidopsis thaliana GN=At1g01320 PE=1 SV=1;>tr|F4HS99|F4HS99_ARATH Tetratricopeptide repeat-containing protein OS=Arabidopsis thaliana GN=At1g01320 PE=1 SV=1	6	3	4	197.5	1787	0	80.081
Adenine phosphoribosyltransferase 1, chloroplastic	F4HSX1	AT1G27450	>tr|F4HSX1|F4HSX1_ARATH Adenine phosphoribosyl transferase 1 OS=Arabidopsis thaliana GN=APT1 PE=3 SV=1;>sp|P31166-2|APT1_ARATH Isoform 2 of Adenine phosphoribosyltransferase 1, chloroplastic OS=Arabidopsis thaliana GN=APT1;>sp|P31166|APT1_ARATH Adenine pho	6	6	27.8	30.988	284	0	207.9
	F4HSY9	AT1G27580	>tr|F4HSY9|F4HSY9_ARATH Uncharacterized protein OS=Arabidopsis thaliana GN=At1g27580 PE=4 SV=1;>tr|F4HSY3|F4HSY3_ARATH Uncharacterized protein OS=Arabidopsis thaliana GN=At1g27540 PE=1 SV=1;>tr|Q9SXC7|Q9SXC7_ARATH T17H3.4 OS=Arabidopsis thaliana GN=T17H3.4	1	1	2.7	42.463	364	0.0063204	6.0161
Secretory carrier-associated membrane protein 3	F4HTI7	AT1G61250	>tr|F4HTI7|F4HTI7_ARATH Secretory carrier-associated membrane protein 3 OS=Arabidopsis thaliana GN=SC3 PE=1 SV=1;>sp|Q9M5P2|SCAM3_ARATH Secretory carrier-associated membrane protein 3 OS=Arabidopsis thaliana GN=SCAMP3 PE=1 SV=1	1	1	2.9	30.942	274	0.00072543	9.9936
Mannosyl-oligosaccharide glucosidase GCS1	F4HTM3	AT1G67490	>sp|F4HTM3-2|GCS1_ARATH Isoform 2 of Mannosyl-oligosaccharide glucosidase GCS1 OS=Arabidopsis thaliana GN=GCS1;>sp|F4HTM3|GCS1_ARATH Mannosyl-oligosaccharide glucosidase GCS1 OS=Arabidopsis thaliana GN=GCS1 PE=1 SV=1	2	2	4.6	88.122	768	0	13.623
	F4HTQ4	AT1G67700	>tr|F4HTQ4|F4HTQ4_ARATH Uncharacterized protein OS=Arabidopsis thaliana GN=At1g67700 PE=4 SV=1;>tr|Q94A67|Q94A67_ARATH At1g67700/F12A21_30 OS=Arabidopsis thaliana GN=At1g67700 PE=2 SV=1;>tr|Q8LDL0|Q8LDL0_ARATH AT1G67700 protein OS=Arabidopsis thaliana GN=A	1	1	7.9	25.911	229	0	41.17
	Q8LB88	AT1G67800	>tr|Q8LB88|Q8LB88_ARATH At1g67800 OS=Arabidopsis thaliana GN=At1g67800 PE=2 SV=1;>tr|F4HTR6|F4HTR6_ARATH Copine (Calcium-dependent phospholipid-binding protein) family protein OS=Arabidopsis thaliana GN=At1g67800 PE=4 SV=1	1	1	2.5	47.497	433	0.00065681	7.5296
Peptidyl-prolyl cis-trans isomerase CYP26-2, chloroplastic	F4HTT6	AT1G74070	>sp|F4HTT6|CP26B_ARATH Peptidyl-prolyl cis-trans isomerase CYP26-2, chloroplastic OS=Arabidopsis thaliana GN=CYP26-2 PE=2 SV=1	3	3	12.3	34.374	317	0	64.573
	F4HTY0	AT1G80500	>tr|F4HTY0|F4HTY0_ARATH SNARE-like protein OS=Arabidopsis thaliana GN=At1g80500 PE=4 SV=1	1	1	11.1	15.264	135	0.0025952	6.3861
	F4HU51	AT1G01710	>tr|F4HU51|F4HU51_ARATH Acyl-CoA thioesterase family protein OS=Arabidopsis thaliana GN=At1g01710 PE=4 SV=1	1	1	3	48.155	427	0	13.365
ATPase ASNA1 homolog	F4HU77	AT1G01910	>tr|F4HU77|F4HU77_ARATH Putative anion-transporting ATPase OS=Arabidopsis thaliana GN=At1g01910 PE=4 SV=1;>tr|Q949M9|Q949M9_ARATH ATPase ASNA1 homolog OS=Arabidopsis thaliana GN=At1g01910 PE=1 SV=1;>tr|B3H5S5|B3H5S5_ARATH ATPase ASNA1 homolog OS=Arabidopsi	2	2	12.4	28.898	249	0	68.009
Calcium-transporting ATPase;Calcium-transporting ATPase 1, chloroplastic	F4HUS8	AT1G27770	>tr|F4HUS8|F4HUS8_ARATH Calcium-transporting ATPase OS=Arabidopsis thaliana GN=ACA1 PE=3 SV=1;>sp|Q37145|ACA1_ARATH Calcium-transporting ATPase 1, chloroplastic OS=Arabidopsis thaliana GN=ACA1 PE=1 SV=3	4	4	5.1	103.72	946	0	64.218
	Q67Y14	AT1G34350	>tr|Q67Y14|Q67Y14_ARATH At1g34350 OS=Arabidopsis thaliana GN=At1g34350 PE=2 SV=1;>tr|F4HUY1|F4HUY1_ARATH Uncharacterized protein OS=Arabidopsis thaliana GN=At1g34350 PE=4 SV=1	1	1	6.7	19.093	163	0.0015442	6.8512
Oligouridylate-binding protein 1A;Oligouridylate-binding protein 1B	F4HV67	AT1G54080	>tr|F4HV67|F4HV67_ARATH Oligouridylate-binding protein 1A OS=Arabidopsis thaliana GN=UBP1A PE=1 SV=1;>sp|Q9SYG4|UBP1A_ARATH Oligouridylate-binding protein 1A OS=Arabidopsis thaliana GN=UBP1A PE=1 SV=1;>tr|B3H4Q3|B3H4Q3_ARATH Oligouridylate binding protein	2	1	5.1	47.803	430	0.0015571	6.9194
	F4HVJ2	AT1G67950	>tr|F4HVJ2|F4HVJ2_ARATH RNA recognition motif-containing protein OS=Arabidopsis thaliana GN=At1g67950 PE=1 SV=1;>tr|Q8LAY5|Q8LAY5_ARATH Putative splicing regulatory protein OS=Arabidopsis thaliana GN=At1g67950 PE=1 SV=1;>tr|F4HVJ1|F4HVJ1_ARATH RNA recognit	1	1	6.4	23.395	219	0.00038521	12.002
Protein transport Sec1a	F4HVU5	AT1G02010	>tr|F4HVU5|F4HVU5_ARATH Protein transport sec1a OS=Arabidopsis thaliana GN=SEC1A PE=4 SV=1;>sp|Q9C5P7-2|SEC1A_ARATH Isoform 2 of Protein transport Sec1a OS=Arabidopsis thaliana GN=SEC1A;>sp|Q9C5P7-3|SEC1A_ARATH Isoform 3 of Protein transport Sec1a OS=Arabi	1	1	1.7	74.73	660	0.00068871	8.3203
CCR4-NOT transcription complex subunit 1 domain protein	F4HVV7	AT1G02080	>tr|F4HVV7|F4HVV7_ARATH CCR4-NOT transcription complex subunit 1 domain protein OS=Arabidopsis thaliana GN=At1g02080 PE=4 SV=1;>tr|F4HVV6|F4HVV6_ARATH CCR4-NOT transcription complex subunit 1 domain protein OS=Arabidopsis thaliana GN=At1g02080 PE=4 SV=1	4	4	2.7	263.76	2377	0	63.169
	F4HVW5	AT1G02120	>tr|F4HVW5|F4HVW5_ARATH Protein Vascular Associated Death1 OS=Arabidopsis thaliana GN=VAD1 PE=1 SV=1	1	1	1.7	67.701	598	0.00067159	7.8137
	Q93VC9	AT1G02305	>tr|Q93VC9|Q93VC9_ARATH At1g02300/T6A9_10 OS=Arabidopsis thaliana GN=At1g02305 PE=1 SV=1;>tr|F4HVZ1|F4HVZ1_ARATH Putative cathepsin B-like cysteine protease OS=Arabidopsis thaliana GN=At1g02300 PE=3 SV=1	2	2	11	40.033	362	0	28.417
Serine/threonine-protein phosphatase;Serine/threonine-protein phosphatase BSL3;Serine/threonine-protein phosphatase BSL2	F4IFQ0	AT2G27210	>tr|F4IFQ0|F4IFQ0_ARATH Serine/threonine-protein phosphatase OS=Arabidopsis thaliana GN=BSL3 PE=1 SV=1;>tr|F4HW26|F4HW26_ARATH Serine/threonine-protein phosphatase OS=Arabidopsis thaliana GN=BSL2 PE=1 SV=1;>sp|Q9SHS7-2|BSL3_ARATH Isoform 2 of Serine/threon	4	4	6.1	107.02	1001	0	62.819
Calreticulin-3	F4HW29	AT1G08450	>tr|F4HW29|F4HW29_ARATH Calreticulin-3 OS=Arabidopsis thaliana GN=CRT3 PE=3 SV=1;>sp|O04153|CALR3_ARATH Calreticulin-3 OS=Arabidopsis thaliana GN=CRT3 PE=1 SV=2;>tr|F4HW30|F4HW30_ARATH Calreticulin-3 OS=Arabidopsis thaliana GN=CRT3 PE=3 SV=1	5	5	16.5	43.594	370	0	62.405
Protein STICHEL-like 1	F4HW65	AT1G14460	>sp|F4HW65|STIL1_ARATH Protein STICHEL-like 1 OS=Arabidopsis thaliana GN=At1g14460 PE=1 SV=1	1	1	0.8	124.89	1116	0.0025967	6.3879
	F4HWC3	AT1G20970	>tr|F4HWC3|F4HWC3_ARATH Uncharacterized protein OS=Arabidopsis thaliana GN=At1g20970 PE=1 SV=1	1	1	1.4	150.16	1364	0.0093234	5.8064
	F4HWJ6	AT1G28290	>tr|F4HWJ6|F4HWJ6_ARATH Arabinogalactan protein 31 OS=Arabidopsis thaliana GN=AGP31 PE=4 SV=1;>tr|Q9FZA2|Q9FZA2_ARATH Arabinogalactan protein 31 OS=Arabidopsis thaliana GN=F3H9.6 PE=2 SV=1	1	1	4.4	33.932	315	0.00064103	7.2279
	F4HWL4	AT1G28350	>tr|F4HWL4|F4HWL4_ARATH Probably tyrosine-tRNA synthetase OS=Arabidopsis thaliana GN=At1g28350 PE=1 SV=1	1	1	2.5	84.717	748	0.0006847	8.145
14-3-3-like protein GF14 phi	F4HWQ5	AT1G35160	>tr|F4HWQ5|F4HWQ5_ARATH 14-3-3-like protein GF14 phi OS=Arabidopsis thaliana GN=GF14 PHI PE=1 SV=1;>sp|P46077|14334_ARATH 14-3-3-like protein GF14 phi OS=Arabidopsis thaliana GN=GRF4 PE=1 SV=2	11	3	40	33.356	295	0	27.744
Cell wall / vacuolar inhibitor of fructosidase 1	F4HWQ8	AT1G47960	>sp|F4HWQ8-2|CVIF1_ARATH Isoform 2 of Cell wall / vacuolar inhibitor of fructosidase 1 OS=Arabidopsis thaliana GN=C/VIF1;>sp|F4HWQ8|CVIF1_ARATH Cell wall / vacuolar inhibitor of fructosidase 1 OS=Arabidopsis thaliana GN=C/VIF1 PE=1 SV=1	1	1	9.6	18.033	166	0	18.336
	F4HWS2	AT1G48090	>tr|F4HWS2|F4HWS2_ARATH Calcium-dependent lipid-binding family protein OS=Arabidopsis thaliana GN=At1g48090 PE=4 SV=1	4	4	1.1	462.01	4146	0	25.122
	F4HWS5	AT1G48110	>tr|F4HWS5|F4HWS5_ARATH Uncharacterized protein OS=Arabidopsis thaliana GN=ECT7 PE=1 SV=1	1	1	2	70.862	639	0	38.087
5-adenylylsulfate reductase 2, chloroplastic	F4HX50	AT1G62180	>tr|F4HX50|F4HX50_ARATH 5-adenylylsulfate reductase 2 OS=Arabidopsis thaliana GN=APR2 PE=4 SV=1;>sp|P92981|APR2_ARATH 5-adenylylsulfate reductase 2, chloroplastic OS=Arabidopsis thaliana GN=APR2 PE=1 SV=2	1	1	2.9	49.926	447	0.0003861	12.029
	F4HXQ7	AT1G08800	>tr|F4HXQ7|F4HXQ7_ARATH Uncharacterized protein OS=Arabidopsis thaliana GN=At1g08800 PE=4 SV=1	1	1	1.2	125.43	1113	0.0098195	5.7857
	F4HXV6	AT1G14850	>sp|F4HXV6|NU155_ARATH Nuclear pore complex protein NUP155 OS=Arabidopsis thaliana GN=NUP155 PE=1 SV=1	3	3	3.1	160.01	1464	0	54.69
	F4HXW0	AT1G14890	>tr|F4HXW0|F4HXW0_ARATH Plant invertase/pectin methylesterase inhibitor domain-containing protein OS=Arabidopsis thaliana GN=At1g14890 PE=4 SV=1	1	1	4.1	24.321	219	0.001502	6.7155
	F4HXZ1	AT1G15130	>tr|F4HXZ1|F4HXZ1_ARATH Endosomal targeting BRO1-like domain-containing protein OS=Arabidopsis thaliana GN=At1g15130 PE=1 SV=1	3	3	4.3	95.208	846	0	19.748
	F4HY33	AT1G21630	>tr|F4HY33|F4HY33_ARATH Calcium-binding EF-hand-containing protein OS=Arabidopsis thaliana GN=At1g21630 PE=1 SV=1;>tr|F4HY32|F4HY32_ARATH Calcium-binding EF-hand-containing protein OS=Arabidopsis thaliana GN=At1g21630 PE=1 SV=1	1	1	0.7	131.85	1218	0.0034023	6.2279
Dienelactone hydrolase-like protein	Q9C8P5	AT1G35420	>tr|Q9C8P5|Q9C8P5_ARATH Dienelactone hydrolase-like protein OS=Arabidopsis thaliana GN=F12A4.4 PE=2 SV=1;>tr|F4HYC8|F4HYC8_ARATH Dienelactone hydrolase-like protein OS=Arabidopsis thaliana GN=At1g35420 PE=4 SV=1	2	2	12.3	34.167	310	0.00038139	11.715
Bifunctional D-cysteine desulfhydrase/1-aminocyclopropane-1-carboxylate deaminase, mitochondrial	F4HYF3	AT1G48420	>sp|F4HYF3|DCYD1_ARATH Bifunctional D-cysteine desulfhydrase/1-aminocyclopropane-1-carboxylate deaminase, mitochondrial OS=Arabidopsis thaliana GN=DCD PE=1 SV=1	3	3	11.7	43.9	401	0	61.801
V-type proton ATPase subunit c5;V-type proton ATPase subunit c3;V-type proton ATPase subunit c1;V-type proton ATPase subunit c2;V-type proton ATPase subunit c4	F4HZ57	AT1G75630	>tr|F4HZ57|F4HZ57_ARATH V-type proton ATPase proteolipid subunit c4 OS=Arabidopsis thaliana GN=AVA-P4 PE=3 SV=1;>sp|P0DH94|VATL5_ARATH V-type proton ATPase subunit c5 OS=Arabidopsis thaliana GN=VHA-c5 PE=2 SV=1;>sp|P0DH93|VATL3_ARATH V-type proton ATPase s	1	1	9	20.534	200	0.00073233	10.59
Transcription factor UNE12;Transcription factor bHLH7	F4HZA7	AT1G03040	>tr|F4HZA7|F4HZA7_ARATH Transcription factor bHLH7 OS=Arabidopsis thaliana GN=At1g03040 PE=4 SV=1;>sp|O22768-2|UNE12_ARATH Isoform 2 of Transcription factor UNE12 OS=Arabidopsis thaliana GN=UNE12;>sp|Q93Y00|BH007_ARATH Transcription factor bHLH7 OS=Arabido	1	1	4	32.121	297	0.0023283	6.4579
WD/BEACH domain protein SPIRRIG	F4HZB2	AT1G03060	>tr|F4HZB2|F4HZB2_ARATH WD/BEACH domain protein SPIRRIG OS=Arabidopsis thaliana GN=SPI PE=4 SV=1	2	2	0.7	400.89	3601	0.00037936	11.472
ATP-dependent Clp protease proteolytic subunit;ATP-dependent Clp protease proteolytic subunit-related protein 3, chloroplastic	F4HZE0	AT1G09130	>tr|F4HZE0|F4HZE0_ARATH ATP-dependent Clp protease proteolytic subunit OS=Arabidopsis thaliana GN=At1g09130 PE=3 SV=1;>sp|Q8L770|CLPR3_ARATH ATP-dependent Clp protease proteolytic subunit-related protein 3, chloroplastic OS=Arabidopsis thaliana GN=CLPR3 PE	1	1	2.4	40.919	370	0.0015225	6.7944
	F4HZH0	AT1G09300	>tr|F4HZH0|F4HZH0_ARATH Metallopeptidase M24 family protein OS=Arabidopsis thaliana GN=At1g09300 PE=4 SV=1;>tr|F4HZG9|F4HZG9_ARATH Metallopeptidase M24 family protein OS=Arabidopsis thaliana GN=At1g09300 PE=4 SV=1	1	1	4.1	51.604	462	0.00038551	12.003
Alkaline/neutral invertase CINV1	F4HZY9	AT1G35580	>tr|F4HZY9|F4HZY9_ARATH Alkaline/neutral invertase CINV1 OS=Arabidopsis thaliana GN=CINV1 PE=1 SV=1;>sp|Q9LQF2|CINV1_ARATH Alkaline/neutral invertase CINV1 OS=Arabidopsis thaliana GN=CINV1 PE=1 SV=1	1	1	3.3	52.215	460	0.0023324	6.4701
Chorismate synthase;Chorismate synthase, chloroplastic	F4I033	AT1G48850	>tr|F4I033|F4I033_ARATH Chorismate synthase OS=Arabidopsis thaliana GN=EMB1144 PE=3 SV=1;>tr|F4I032|F4I032_ARATH Chorismate synthase OS=Arabidopsis thaliana GN=EMB1144 PE=3 SV=1;>sp|P57720|AROC_ARATH Chorismate synthase, chloroplastic OS=Arabidopsis thalia	3	3	10.5	41.066	380	0	80.509
3-phosphoshikimate 1-carboxyvinyltransferase	F4I035	AT1G48860	>tr|F4I035|F4I035_ARATH 3-phosphoshikimate 1-carboxyvinyltransferase OS=Arabidopsis thaliana GN=At1g48860 PE=3 SV=1;>tr|Q9FVP6|Q9FVP6_ARATH 3-phosphoshikimate 1-carboxyvinyltransferase OS=Arabidopsis thaliana GN=F27K7.11 PE=2 SV=1	4	1	10	52.407	489	0.00066357	7.6543
SPX domain-containing membrane protein At1g63010	F4I0G4	AT1G63010	>tr|F4I0G4|F4I0G4_ARATH Major Facilitator Superfamily with SPX domain-containing protein OS=Arabidopsis thaliana GN=At1g63010 PE=4 SV=1;>tr|F4I0G7|F4I0G7_ARATH Major Facilitator Superfamily with SPX domain-containing protein OS=Arabidopsis thaliana GN=At1g	1	1	1.4	78.223	699	0.00063776	7.1647
Calcium-dependent protein kinase 29;Calcium-dependent protein kinase 15	F4I0S0	AT1G76040	>tr|F4I0S0|F4I0S0_ARATH Calcium-dependent protein kinase 29 OS=Arabidopsis thaliana GN=CPK29 PE=4 SV=1;>sp|Q8RWL2|CDPKT_ARATH Calcium-dependent protein kinase 29 OS=Arabidopsis thaliana GN=CPK29 PE=2 SV=2;>tr|F4JKC7|F4JKC7_ARATH Calcium-dependent protein k	2	1	4.3	63.806	561	0.0015586	6.932
	F4I107	AT1G09550	>tr|F4I107|F4I107_ARATH Pectinacetylesterase family protein OS=Arabidopsis thaliana GN=At1g09550 PE=4 SV=1;>tr|F4I839|F4I839_ARATH Pectinacetylesterase family protein OS=Arabidopsis thaliana GN=At1g57590 PE=4 SV=1	1	1	3.4	42.345	388	0	15.56
	F4I116	AT1G09620	>tr|F4I116|F4I116_ARATH ATP binding/leucine-tRNA ligases/aminoacyl-tRNA ligases OS=Arabidopsis thaliana GN=At1g09620 PE=1 SV=1	12	12	16.2	123.45	1091	0	143.43
UDP-glycosyltransferase 85A2	F4I1C6	AT1G22360	>tr|F4I1C6|F4I1C6_ARATH UDP-glucosyl transferase 85A2 OS=Arabidopsis thaliana GN=UGT85A2 PE=3 SV=1;>sp|Q9ZWJ3|U85A2_ARATH UDP-glycosyltransferase 85A2 OS=Arabidopsis thaliana GN=UGT85A2 PE=2 SV=1	1	1	1.9	52.939	469	0.0015499	6.8781
	Q8LAJ9	AT1G22520	>tr|Q8LAJ9|Q8LAJ9_ARATH At1g22520 OS=Arabidopsis thaliana GN=At1g22520 PE=2 SV=1;>tr|F4I1E5|F4I1E5_ARATH Uncharacterized protein OS=Arabidopsis thaliana GN=At1g22520 PE=4 SV=1	1	1	17.2	10.357	99	0.00070299	8.9274
	Q8VZT4	AT1G29370	>tr|Q8VZT4|Q8VZT4_ARATH Kinase-related protein OS=Arabidopsis thaliana GN=At1g29350 PE=2 SV=1;>tr|F4I1G1|F4I1G1_ARATH Uncharacterized protein OS=Arabidopsis thaliana GN=At1g29350 PE=4 SV=1	2	2	4.7	90.887	831	0	23.424
	F4I1T7	AT1G55540	>sp|F4I1T7-2|NP214_ARATH Isoform 2 of Nuclear pore complex protein NUP214 OS=Arabidopsis thaliana GN=NUP214;>sp|F4I1T7|NP214_ARATH Nuclear pore complex protein NUP214 OS=Arabidopsis thaliana GN=NUP214 PE=1 SV=1	1	1	0.6	192.57	1816	0	17.68
E3 ubiquitin-protein ligase UPL1	F4I1Y3	AT1G55860	>tr|F4I1Y3|F4I1Y3_ARATH Ubiquitin-protein ligase 1 OS=Arabidopsis thaliana GN=UPL1 PE=1 SV=1;>sp|Q8GY23|UPL1_ARATH E3 ubiquitin-protein ligase UPL1 OS=Arabidopsis thaliana GN=UPL1 PE=1 SV=3	3	2	1.4	432.61	3930	0	16.645
	F4I2A1	AT1G76140	>tr|F4I2A1|F4I2A1_ARATH Prolyl oligopeptidase OS=Arabidopsis thaliana GN=At1g76140 PE=4 SV=1;>tr|F4I2A0|F4I2A0_ARATH Prolyl oligopeptidase OS=Arabidopsis thaliana GN=At1g76140 PE=4 SV=1;>tr|F4HSS5|F4HSS5_ARATH Prolyl oligopeptidase family protein OS=Arabid	2	2	3.8	89.062	792	0	12.859
Protochlorophyllide reductase C, chloroplastic	F4I2F8	AT1G03630	>tr|F4I2F8|F4I2F8_ARATH Protochlorophyllide reductase C OS=Arabidopsis thaliana GN=POR C PE=4 SV=1;>sp|O48741|PORC_ARATH Protochlorophyllide reductase C, chloroplastic OS=Arabidopsis thaliana GN=PORC PE=1 SV=1	1	1	4.3	43.625	399	0.00071174	9.2169
	F4I2H1	AT1G03740	>tr|F4I2H1|F4I2H1_ARATH Protein kinase domain-containing protein OS=Arabidopsis thaliana GN=At1g03740 PE=4 SV=1;>tr|Q9LR53|Q9LR53_ARATH F21B7.34 OS=Arabidopsis thaliana GN=At1g03740 PE=2 SV=1	1	1	2	79.463	697	0.0014854	6.623
	Q9C9H8	AT1G71410	>tr|Q9C9H8|Q9C9H8_ARATH Putative uncharacterized protein At1g71410 OS=Arabidopsis thaliana GN=F26A9.21 PE=2 SV=1;>tr|F4I313|F4I313_ARATH Protein kinase family protein OS=Arabidopsis thaliana GN=At1g22870 PE=1 SV=1	1	1	1.2	98.763	909	0.00068681	8.206
COP9 signalosome complex subunit 5b	F4I325	AT1G22920	>tr|F4I325|F4I325_ARATH COP9 signalosome complex subunit 5a OS=Arabidopsis thaliana GN=CSN5A PE=1 SV=1;>sp|Q8LAZ7|CSN5B_ARATH COP9 signalosome complex subunit 5b OS=Arabidopsis thaliana GN=CSN5B PE=1 SV=2	3	3	13.4	39.105	351	0	68.228
	F4I361	AT1G29890	>tr|F4I361|F4I361_ARATH O-acetyltransferase Cas1p-like protein OS=Arabidopsis thaliana GN=At1g29890 PE=4 SV=1;>tr|F4I360|F4I360_ARATH O-acetyltransferase Cas1p-like protein OS=Arabidopsis thaliana GN=At1g29890 PE=4 SV=1	1	1	2.8	55.547	470	0.0014979	6.7008
	F4I378	AT1G29980	>tr|F4I378|F4I378_ARATH Uncharacterized protein OS=Arabidopsis thaliana GN=At1g29980 PE=4 SV=1;>tr|Q9C8S1|Q9C8S1_ARATH Putative uncharacterized protein T1P2.9 OS=Arabidopsis thaliana GN=T1P2.9 PE=4 SV=1	3	3	10.5	40.437	371	0	23.395
	Q9FX95	AT1G49670	>tr|Q9FX95|Q9FX95_ARATH ARP protein OS=Arabidopsis thaliana GN=F14J22.10 PE=2 SV=1;>tr|F4I3C3|F4I3C3_ARATH Uncharacterized protein OS=Arabidopsis thaliana GN=NQR PE=4 SV=1	2	2	4.8	67.943	629	0	42.331
Obg-like ATPase 1	F4I3J0	AT1G56050	>tr|F4I3J0|F4I3J0_ARATH Obg-like ATPase 1 OS=Arabidopsis thaliana GN=At1g56050 PE=3 SV=1	4	4	15.9	45.628	421	0	94.248
Phosphoglycerate kinase;Phosphoglycerate kinase 2, chloroplastic	F4I3L1	AT1G56190	>tr|F4I3L1|F4I3L1_ARATH Phosphoglycerate kinase OS=Arabidopsis thaliana GN=At1g56190 PE=3 SV=1;>sp|P50318|PGKH2_ARATH Phosphoglycerate kinase 2, chloroplastic OS=Arabidopsis thaliana GN=At1g56190 PE=2 SV=3	14	3	45.7	42.615	405	0	80.866
	Q9CAC8	AT1G63610	>tr|Q9CAC8|Q9CAC8_ARATH At1g63610 OS=Arabidopsis thaliana GN=F24D7.19 PE=2 SV=1;>tr|F4I3N6|F4I3N6_ARATH Uncharacterized protein OS=Arabidopsis thaliana GN=At1g63610 PE=4 SV=1	2	2	4.4	37.955	340	0	24.452
	F4I3P9	AT1G63680	>tr|F4I3P9|F4I3P9_ARATH Putative UDP-N-acetylmuamoylalanyl-d-glutamate-2,6-diaminopimelate ligase OS=Arabidopsis thaliana GN=MURE PE=1 SV=1	2	2	5.7	85.586	772	0.00037665	11.332
Signal peptide peptidase-like 2	F4I3Q0	AT1G63690	>tr|F4I3Q0|F4I3Q0_ARATH Signal peptide peptidase-like 2 OS=Arabidopsis thaliana GN=SPPL2 PE=4 SV=1;>sp|Q8W469|SIPL2_ARATH Signal peptide peptidase-like 2 OS=Arabidopsis thaliana GN=SPPL2 PE=2 SV=1	1	1	1.9	59.867	540	0.0044768	6.1351
Puromycin-sensitive aminopeptidase	F4I3R0	AT1G63770	>tr|F4I3R0|F4I3R0_ARATH Peptidase M1 family protein OS=Arabidopsis thaliana GN=At1g63770 PE=4 SV=1;>sp|Q8H0S9|PSA_ARATH Puromycin-sensitive aminopeptidase OS=Arabidopsis thaliana GN=MPA1 PE=1 SV=1;>tr|B3H621|B3H621_ARATH Peptidase M1 family protein OS=Arab	9	9	12.3	110.81	987	0	90
12-oxophytodienoate reductase 1	F4I403	AT1G76680	>tr|F4I403|F4I403_ARATH 12-oxophytodienoate reductase 1 OS=Arabidopsis thaliana GN=OPR1 PE=4 SV=1;>sp|Q8LAH7|OPR1_ARATH 12-oxophytodienoate reductase 1 OS=Arabidopsis thaliana GN=OPR1 PE=1 SV=2	7	5	21.7	44.015	397	0	77.871
	F4I420	AT1G76810	>tr|F4I420|F4I420_ARATH Eukaryotic translation initiation factor 2 (EIF-2) family protein OS=Arabidopsis thaliana GN=At1g76810 PE=1 SV=1	1	1	0.8	142.11	1294	0.0015216	6.7874
	Q93ZR3	AT1G04080	>tr|Q93ZR3|Q93ZR3_ARATH Pre-mRNA-processing factor 39 OS=Arabidopsis thaliana GN=PRP39 PE=1 SV=1;>tr|F4I448|F4I448_ARATH Pre-mRNA-processing factor 39 OS=Arabidopsis thaliana GN=PRP39 PE=1 SV=1;>tr|F4I450|F4I450_ARATH Pre-mRNA-processing factor 39 OS=Arabi	4	4	8.6	85.241	768	0	96.024
ABC transporter C family member 5	F4I454	AT1G04120	>tr|F4I454|F4I454_ARATH ABC transporter C family member 5 OS=Arabidopsis thaliana GN=MRP5 PE=3 SV=1;>sp|Q7GB25|AB5C_ARATH ABC transporter C family member 5 OS=Arabidopsis thaliana GN=ABCC5 PE=2 SV=2	1	1	1.1	168.06	1509	0.0023209	6.4396
40S ribosomal protein S15-3;40S ribosomal protein S15-4;40S ribosomal protein S15-1	F4I472	AT1G04270	>tr|F4I472|F4I472_ARATH 40S ribosomal protein S15-1 OS=Arabidopsis thaliana GN=RPS15 PE=3 SV=1;>sp|Q9FY65|RS153_ARATH 40S ribosomal protein S15-3 OS=Arabidopsis thaliana GN=RPS15C PE=2 SV=1;>sp|Q9FY64|RS154_ARATH 40S ribosomal protein S15-4 OS=Arabidopsis	1	1	11.3	17.058	151	0	20.034
Serine/threonine-protein kinase TOR	F4I4X6	AT1G50030	>tr|F4I4X6|F4I4X6_ARATH Phosphatidylinositol 3-kinase family protein TOR OS=Arabidopsis thaliana GN=TOR PE=4 SV=1;>sp|Q9FR53|TOR_ARATH Serine/threonine-protein kinase TOR OS=Arabidopsis thaliana GN=TOR PE=1 SV=1	2	2	1.1	275.97	2454	0	16.604
Alanine--tRNA ligase	F4I4Z2	AT1G50200	>tr|F4I4Z2|F4I4Z2_ARATH Alanine--tRNA ligase OS=Arabidopsis thaliana GN=ALATS PE=1 SV=1;>sp|P36428-2|SYA_ARATH Isoform Cytoplasmic of Alanine--tRNA ligase OS=Arabidopsis thaliana GN=ALATS;>sp|P36428|SYA_ARATH Alanine--tRNA ligase OS=Arabidopsis thaliana GN	7	7	12.5	106.01	963	0	85.14
Myosin-3;Myosin-1	F4JCF9	AT3G19960	>tr|F4JCF9|F4JCF9_ARATH Myosin 1 OS=Arabidopsis thaliana GN=ATM1 PE=1 SV=1;>sp|F4I507|MYO3_ARATH Myosin-3 OS=Arabidopsis thaliana GN=VIII-A PE=2 SV=1;>sp|Q9LHE9|MYO1_ARATH Myosin-1 OS=Arabidopsis thaliana GN=VIII-1 PE=1 SV=1	1	1	0.9	132.45	1176	0.00063755	7.1561
Calreticulin-1	F4I529	AT1G56340	>tr|F4I529|F4I529_ARATH Calreticulin-1 OS=Arabidopsis thaliana GN=CRT1a PE=3 SV=1;>sp|O04151|CALR1_ARATH Calreticulin-1 OS=Arabidopsis thaliana GN=CRT1 PE=1 SV=1	10	7	24.5	49.142	424	0	129.36
Monodehydroascorbate reductase, chloroplastic	F4I576	AT1G63940	>tr|F4I576|F4I576_ARATH Monodehydroascorbate reductase OS=Arabidopsis thaliana GN=MDAR6 PE=4 SV=1;>sp|P92947-2|MDARP_ARATH Isoform 2 of Monodehydroascorbate reductase, chloroplastic OS=Arabidopsis thaliana GN=At1g63940;>sp|P92947|MDARP_ARATH Monodehydroasc	9	9	29.7	52.115	482	0	249.21
	Q9C5F4	AT1G70570	>tr|Q9C5F4|Q9C5F4_ARATH Putative anthranilate phosphoribosyltransferase OS=Arabidopsis thaliana GN=At1g70570 PE=2 SV=1;>tr|F4I5H7|F4I5H7_ARATH Putative anthranilate phosphoribosyltransferase OS=Arabidopsis thaliana GN=At1g70570 PE=4 SV=1	4	4	8.1	65.224	595	0	65.258
Myosin-13;Myosin-14;Myosin-7	F4IUG9	AT2G20290	>sp|F4IUG9|MYO13_ARATH Myosin-13 OS=Arabidopsis thaliana GN=XI-G PE=3 SV=1;>sp|F4JM19|MYO14_ARATH Myosin-14 OS=Arabidopsis thaliana GN=XI-H PE=3 SV=1;>sp|F4I5Q6|MYO7_ARATH Myosin-7 OS=Arabidopsis thaliana GN=XI-A PE=3 SV=1	1	1	0.6	169.07	1493	0.0017652	6.559
	F4I613	AT1G16880	>tr|F4I613|F4I613_ARATH ACT domain-containing protein OS=Arabidopsis thaliana GN=At1g16880 PE=4 SV=1;>sp|Q9FZ47|ACR11_ARATH ACT domain-containing protein ACR11 OS=Arabidopsis thaliana GN=ACR11 PE=1 SV=1	2	2	9.4	22.673	213	0	13.608
Ubiquitin-conjugating enzyme E2 35;Ubiquitin-conjugating enzyme E2 36	F4I615	AT1G16890	>tr|F4I615|F4I615_ARATH Ubiquitin-conjugating enzyme E2 36 OS=Arabidopsis thaliana GN=UBC36 PE=3 SV=1;>sp|Q94A97-3|UBC35_ARATH Isoform 3 of Ubiquitin-conjugating enzyme E2 35 OS=Arabidopsis thaliana GN=UBC35;>sp|Q9FZ48-2|UBC36_ARATH Isoform 2 of Ubiquitin-	1	1	9.3	18.215	162	0.00037258	11.066
Probable phosphoglucomutase, cytoplasmic 2	F4I6W3	AT1G70730	>tr|F4I6W3|F4I6W3_ARATH Phosphoglucomutase OS=Arabidopsis thaliana GN=At1g70730 PE=4 SV=1;>tr|F4I6W4|F4I6W4_ARATH Phosphoglucomutase OS=Arabidopsis thaliana GN=At1g70730 PE=4 SV=1;>sp|Q9SGC1|PGMC2_ARATH Probable phosphoglucomutase, cytoplasmic 2 OS=Arabido	13	8	30.7	65.566	605	0	117.68
Serine/threonine-protein kinase SRK2A	F4I7B6	AT1G10940	>tr|F4I7B6|F4I7B6_ARATH Serine/threonine-protein kinase SRK2A OS=Arabidopsis thaliana GN=At1g10940 PE=4 SV=1;>sp|P43291|SRK2A_ARATH Serine/threonine-protein kinase SRK2A OS=Arabidopsis thaliana GN=SRK2A PE=1 SV=1	1	1	4	42.147	371	0.0028596	6.3115
G-type lectin S-receptor-like serine/threonine-protein kinase;G-type lectin S-receptor-like serine/threonine-protein kinase At1g61460;G-type lectin S-receptor-like serine/threonine-protein kinase At1g61440;G-type lectin S-receptor-like serine/threonine-protein kinase At1g61500;G-type lectin S-receptor-like serine/threonine-protein kinase At1g61490;G-type lectin S-receptor-like serine/threonine-pr…	F4I7F8	AT1G11280	>tr|F4I7F8|F4I7F8_ARATH G-type lectin S-receptor-like serine/threonine-protein kinase OS=Arabidopsis thaliana GN=At1g11280 PE=3 SV=1;>sp|O64774|Y1146_ARATH G-type lectin S-receptor-like serine/threonine-protein kinase At1g61460 OS=Arabidopsis thaliana GN=A	1	1	1	91.218	818	0.0052472	6.0504
Alanine aminotransferase 1, mitochondrial	F4I7I0	AT1G17290	>sp|F4I7I0|ALAT1_ARATH Alanine aminotransferase 1, mitochondrial OS=Arabidopsis thaliana GN=ALAAT1 PE=1 SV=1	9	4	17.5	59.82	543	0	104.46
Spermidine synthase 1	F4I7M5	AT1G23820	>tr|F4I7M5|F4I7M5_ARATH Spermidine synthase 1 OS=Arabidopsis thaliana GN=SPDS1 PE=3 SV=1;>sp|Q9ZUB3|SPD1_ARATH Spermidine synthase 1 OS=Arabidopsis thaliana GN=SPDSYN1 PE=1 SV=1	5	3	23.5	36.506	327	0	46.33
	F4I7X1	AT1G41830	>tr|F4I7X1|F4I7X1_ARATH SKU5 similar 6 OS=Arabidopsis thaliana GN=SKS6 PE=4 SV=1	4	0	8.9	60.577	542	0.0012559	7.0141
	F4I894	AT1G64790	>tr|F4I894|F4I894_ARATH Protein ILITYHIA OS=Arabidopsis thaliana GN=ILA PE=1 SV=1;>tr|F4I893|F4I893_ARATH Protein ILITYHIA OS=Arabidopsis thaliana GN=ILA PE=1 SV=1	6	6	3.3	284.78	2610	0	54.32
Putative WEB family protein At1g65010, chloroplastic	F4I8B9	AT1G65010	>sp|F4I8B9|Y1501_ARATH Putative WEB family protein At1g65010, chloroplastic OS=Arabidopsis thaliana GN=At1g65010 PE=1 SV=1	2	2	2.2	152.7	1345	0	14.311
	F4I8H5	AT1G71310	>tr|F4I8H5|F4I8H5_ARATH Organellar dna-binding protein OS=Arabidopsis thaliana GN=At1g71310 PE=4 SV=1;>tr|Q9FVV7|Q9FVV7_ARATH Organellar dna-binding protein OS=Arabidopsis thaliana GN=F3I17.4 PE=2 SV=1	1	1	9.7	18.591	165	0	33.349
	F4I8Q1	AT1G05320	>tr|F4I8Q1|F4I8Q1_ARATH Uncharacterized protein OS=Arabidopsis thaliana GN=At1g05320 PE=4 SV=1	3	3	4.3	89.45	790	0	19.073
G-type lectin S-receptor-like serine/threonine-protein kinase;G-type lectin S-receptor-like serine/threonine-protein kinase At1g11330	F4I8U6	AT1G11330	>tr|F4I8U6|F4I8U6_ARATH G-type lectin S-receptor-like serine/threonine-protein kinase OS=Arabidopsis thaliana GN=At1g11330 PE=3 SV=1;>sp|Q9SXB8|Y1133_ARATH G-type lectin S-receptor-like serine/threonine-protein kinase At1g11330 OS=Arabidopsis thaliana GN=A	2	2	3.1	94.149	840	0.00037355	11.148
Glyoxylate/succinic semialdehyde reductase 2, chloroplastic	F4I907	AT1G17650	>sp|F4I907|GLYR2_ARATH Glyoxylate/succinic semialdehyde reductase 2, chloroplastic OS=Arabidopsis thaliana GN=GLYR2 PE=1 SV=1	2	2	9.8	37.781	358	0	25.22
	Q8GYC5	AT1G24267	>tr|Q8GYC5|Q8GYC5_ARATH At1g24268 OS=Arabidopsis thaliana GN=At1g24267 PE=1 SV=1;>tr|F4I978|F4I978_ARATH Uncharacterized protein OS=Arabidopsis thaliana GN=At1g24267 PE=1 SV=1	1	1	4.1	36.679	343	0.0055081	6.0281
	F4I982	AT1G24300	>tr|F4I982|F4I982_ARATH GYF domain-containing protein OS=Arabidopsis thaliana GN=At1g24300 PE=1 SV=1;>tr|F4I983|F4I983_ARATH GYF domain-containing protein OS=Arabidopsis thaliana GN=At1g24300 PE=1 SV=1	2	2	1.5	165.68	1490	0	13.223
	F4I9A2	AT1G24460	>tr|F4I9A2|F4I9A2_ARATH TGN-localized SYP41 interacting protein OS=Arabidopsis thaliana GN=At1g24460 PE=1 SV=1;>tr|F4I9A1|F4I9A1_ARATH TGN-localized SYP41 interacting protein OS=Arabidopsis thaliana GN=At1g24460 PE=1 SV=1	4	4	4.2	193.59	1732	0	35.238
	F4I9J7	AT1G51510	>tr|F4I9J7|F4I9J7_ARATH Exon junction complex protein OS=Arabidopsis thaliana GN=Y14 PE=1 SV=1	1	1	4.5	22.438	202	0.00063593	7.1474
Serine/threonine-protein phosphatase 2A 55 kDa regulatory subunit B;Serine/threonine protein phosphatase 2A 55 kDa regulatory subunit B alpha isoform	F4I9M3	AT1G51690	>tr|F4I9M3|F4I9M3_ARATH Serine/threonine-protein phosphatase 2A 55 kDa regulatory subunit B OS=Arabidopsis thaliana GN=B ALPHA PE=1 SV=1;>sp|Q38821-2|2ABA_ARATH Isoform 2 of Serine/threonine protein phosphatase 2A 55 kDa regulatory subunit B alpha isoform	1	1	3	67.494	603	0	29.599
Protein-tyrosine-phosphatase PTP1	F4IA41	AT1G71860	>tr|F4IA41|F4IA41_ARATH Tyrosine phosphatase 1 OS=Arabidopsis thaliana GN=PTP1 PE=4 SV=1;>sp|O82656|PTP1_ARATH Protein-tyrosine-phosphatase PTP1 OS=Arabidopsis thaliana GN=PTP1 PE=1 SV=1	2	2	10.8	31.273	277	0	12.45
	Q8L768	AT1G78150	>tr|Q8L768|Q8L768_ARATH AT1G78150 protein OS=Arabidopsis thaliana GN=At1g78150 PE=1 SV=1;>tr|F4IA48|F4IA48_ARATH Uncharacterized protein OS=Arabidopsis thaliana GN=At1g78150 PE=1 SV=1	1	1	6.2	29.679	274	0	40.24
ATP-dependent Clp protease proteolytic subunit;ATP-dependent Clp protease proteolytic subunit 6, chloroplastic	F4IAG5	AT1G11750	>tr|F4IAG5|F4IAG5_ARATH ATP-dependent Clp protease proteolytic subunit OS=Arabidopsis thaliana GN=CLPP6 PE=3 SV=1;>sp|Q9SAA2|CLPP6_ARATH ATP-dependent Clp protease proteolytic subunit 6, chloroplastic OS=Arabidopsis thaliana GN=CLPP6 PE=1 SV=1	2	2	12.5	31.313	289	0	35.623
Lactoylglutathione lyase	O65398	AT1G11840	>tr|O65398|O65398_ARATH Lactoylglutathione lyase OS=Arabidopsis thaliana GN=F12F1.32 PE=1 SV=1;>tr|F4IAH9|F4IAH9_ARATH Lactoylglutathione lyase OS=Arabidopsis thaliana GN=GLX1 PE=1 SV=1;>tr|B9DFN6|B9DFN6_ARATH Lactoylglutathione lyase OS=Arabidopsis thalia	6	5	24.4	31.928	283	0	131.02
	F4IAJ4	AT1G11870	>tr|F4IAJ4|F4IAJ4_ARATH Seryl-tRNA synthetase OS=Arabidopsis thaliana GN=SRS PE=3 SV=1;>tr|F4IAJ3|F4IAJ3_ARATH Seryl-tRNA synthetase OS=Arabidopsis thaliana GN=SRS PE=3 SV=1;>tr|Q8RWT8|Q8RWT8_ARATH Putative seryl-tRNA synthetase OS=Arabidopsis thaliana GN=	4	4	10	45.11	402	0	30.225
	F4IAX0	AT1G31690	>tr|F4IAX0|F4IAX0_ARATH Putative copper amine oxidase OS=Arabidopsis thaliana GN=At1g31690 PE=3 SV=1	1	1	1.3	76.673	677	0.0068568	5.9972
Probable LRR receptor-like serine/threonine-protein kinase At1g51820	F4IB63	AT1G51805	>tr|F4IB63|F4IB63_ARATH Leucine-rich repeat protein kinase family protein OS=Arabidopsis thaliana GN=At1g51805 PE=3 SV=1;>tr|F4IB62|F4IB62_ARATH Leucine-rich repeat protein kinase family protein OS=Arabidopsis thaliana GN=At1g51805 PE=3 SV=1;>sp|C0LGG3|Y51	4	3	6.3	98.075	884	0	33.886
	F4IB69	AT1G51850	>tr|F4IB69|F4IB69_ARATH Leucine-rich repeat protein kinase family protein OS=Arabidopsis thaliana GN=At1g51850 PE=3 SV=1	5	4	8.4	96.119	865	0	36.638
Jacalin-related lectin 8	F4IB94	AT1G52050	>sp|F4IB94|JAL8_ARATH Jacalin-related lectin 8 OS=Arabidopsis thaliana GN=JAL8 PE=3 SV=1	1	1	3.8	34.645	313	0.00067728	7.9472
Jacalin-related lectin 9	F4IB95	AT1G52060	>sp|F4IB95|JAL9_ARATH Jacalin-related lectin 9 OS=Arabidopsis thaliana GN=JAL9 PE=3 SV=1	2	1	12.1	34.16	314	0.00095057	7.0983
	F4IBH5	AT1G65540	>tr|F4IBH5|F4IBH5_ARATH LETM1-like protein OS=Arabidopsis thaliana GN=At1g65540 PE=4 SV=1	1	1	1.9	83.56	736	0.00064144	7.2426
	Q94BY2	AT1G65820	>tr|Q94BY2|Q94BY2_ARATH At1g65820/F1E22_4 OS=Arabidopsis thaliana GN=At1g65820 PE=2 SV=1;>tr|F4IBL0|F4IBL0_ARATH Putative glutathione S-transferase OS=Arabidopsis thaliana GN=At1g65820 PE=4 SV=1	1	1	11	16.586	146	0.00071023	9.1623
Gamma-glutamyl hydrolase 2	F4IBT7	AT1G78680	>tr|F4IBT7|F4IBT7_ARATH Gamma-glutamyl hydrolase 2 OS=Arabidopsis thaliana GN=GGH2 PE=4 SV=1;>sp|O65355|GGH2_ARATH Gamma-glutamyl hydrolase 2 OS=Arabidopsis thaliana GN=GGH2 PE=1 SV=2	1	1	4.8	36.957	333	0.0012516	6.9855
	F4IC14	AT1G06210	>tr|F4IC14|F4IC14_ARATH ENTH/VHS/GAT family protein OS=Arabidopsis thaliana GN=At1g06210 PE=4 SV=1;>tr|Q9LNC6|Q9LNC6_ARATH At1g06210/F9P14_4 OS=Arabidopsis thaliana GN=F9P14.7 PE=1 SV=1	2	2	10.8	31.38	279	0	12.246
	Q9FWX0	AT1G12230	>tr|Q9FWX0|Q9FWX0_ARATH At1g12230 OS=Arabidopsis thaliana GN=T28K15.4 PE=2 SV=1;>tr|F4IC59|F4IC59_ARATH Transaldolase-like protein OS=Arabidopsis thaliana GN=At1g12230 PE=3 SV=1	1	1	2.7	43.994	405	0.0015179	6.7766
Armadillo repeat-containing kinesin-like protein 3	F4IC87	AT1G12430	>tr|F4IC87|F4IC87_ARATH Kinesin-like protein OS=Arabidopsis thaliana GN=ARK3 PE=3 SV=1;>sp|Q9FZ06|ARK3_ARATH Armadillo repeat-containing kinesin-like protein 3 OS=Arabidopsis thaliana GN=ARK3 PE=1 SV=1	1	1	1.3	100.96	920	0.0047407	6.1199
	Q8H0X2	AT1G18660	>tr|Q8H0X2|Q8H0X2_ARATH At1g18660 OS=Arabidopsis thaliana GN=At1g18660 PE=2 SV=1;>tr|F4ICB5|F4ICB5_ARATH Zinc finger (C3HC4-type RING finger) family protein OS=Arabidopsis thaliana GN=At1g18660 PE=4 SV=1	1	1	1.9	55.407	486	0.0039515	6.1923
	F4ICC1	AT1G18700	>tr|F4ICC1|F4ICC1_ARATH DNAJ heat shock N-terminal domain-containing protein OS=Arabidopsis thaliana GN=At1g18700 PE=4 SV=1;>tr|Q8VYU5|Q8VYU5_ARATH At1g18700/F6A14_19 OS=Arabidopsis thaliana GN=At1g18700 PE=2 SV=1;>tr|F4ICB9|F4ICB9_ARATH DNAJ heat shock N-	1	1	1.6	78.586	695	0.00067843	7.9955
	F4ICJ5	AT1G25570	>tr|F4ICJ5|F4ICJ5_ARATH Di-glucose binding protein with leucine-rich repeat domain OS=Arabidopsis thaliana GN=At1g25570 PE=4 SV=1	1	1	3.3	68.971	628	0	51.021
Coatomer subunit beta-2	F4ICX0	AT1G52360	>tr|F4ICX0|F4ICX0_ARATH Coatomer subunit beta-2 OS=Arabidopsis thaliana GN=At1g52360 PE=4 SV=1;>sp|Q9C827|COB22_ARATH Coatomer subunit beta-2 OS=Arabidopsis thaliana GN=At1g52360 PE=2 SV=1	6	2	8.5	109.77	970	0	99.073
TSK-associating protein 1	F4ICX9	AT1G52410	>sp|F4ICX9-2|TSA1_ARATH Isoform 2 of TSK-associating protein 1 OS=Arabidopsis thaliana GN=TSA1;>sp|F4ICX9|TSA1_ARATH TSK-associating protein 1 OS=Arabidopsis thaliana GN=TSA1 PE=1 SV=1	1	1	1.6	84.017	755	0.00073638	10.66
	F4ICZ4	AT1G52510	>tr|F4ICZ4|F4ICZ4_ARATH Putative hydrolase OS=Arabidopsis thaliana GN=At1g52510 PE=4 SV=1;>tr|Q8VZ57|Q8VZ57_ARATH Putative hydrolase OS=Arabidopsis thaliana GN=At1g52510 PE=2 SV=1	1	1	4.2	32.14	288	0.00070746	9.0567
Probable phenylalanine--tRNA ligase beta subunit	F4IDD6	AT1G72550	>tr|F4IDD6|F4IDD6_ARATH Probable phenylalanine--tRNA ligase beta subunit OS=Arabidopsis thaliana GN=At1g72550 PE=4 SV=1;>sp|Q9SGE9|SYFB_ARATH Probable phenylalanine--tRNA ligase beta subunit OS=Arabidopsis thaliana GN=At1g72550 PE=2 SV=1	2	2	3.9	65.959	584	0	44.195
	F4IDE8	AT1G72640	>tr|F4IDE8|F4IDE8_ARATH NAD(P)-binding Rossmann-fold superfamily protein OS=Arabidopsis thaliana GN=At1g72640 PE=1 SV=1;>tr|Q6NMC1|Q6NMC1_ARATH At1g72640 OS=Arabidopsis thaliana GN=At1g72640 PE=2 SV=1	1	1	6.4	33.564	311	0.00067408	7.8722
4-hydroxyphenylpyruvate dioxygenase	F4IDP2	AT1G06570	>tr|F4IDP2|F4IDP2_ARATH 4-hydroxyphenylpyruvate dioxygenase OS=Arabidopsis thaliana GN=PDS1 PE=3 SV=1;>sp|P93836|HPPD_ARATH 4-hydroxyphenylpyruvate dioxygenase OS=Arabidopsis thaliana GN=HPD PE=1 SV=2	3	3	10.3	45.962	418	0	31.771
Lysophospholipid acyltransferase 1;Lysophospholipid acyltransferase 2	F4IDU4	AT1G12640	>sp|F4IDU4|MBOA1_ARATH Lysophospholipid acyltransferase 1 OS=Arabidopsis thaliana GN=LPLAT1 PE=1 SV=1;>sp|Q9CAN8|MBOA2_ARATH Lysophospholipid acyltransferase 2 OS=Arabidopsis thaliana GN=LPLAT2 PE=1 SV=1	2	2	5.2	52.152	462	0	20.371
	Q9LMB2	AT1G19140	>tr|Q9LMB2|Q9LMB2_ARATH T29M8.1 protein OS=Arabidopsis thaliana GN=T29M8.1 PE=4 SV=1;>tr|F4IE14|F4IE14_ARATH Uncharacterized protein OS=Arabidopsis thaliana GN=At1g19140 PE=4 SV=1	2	2	8.4	34.341	311	0	23.404
	Q9C7Y4	AT1G32550	>tr|Q9C7Y4|Q9C7Y4_ARATH Ferredoxin C2 OS=Arabidopsis thaliana GN=T9G5.4 PE=2 SV=1;>tr|F4IE99|F4IE99_ARATH Ferredoxin C2 OS=Arabidopsis thaliana GN=At1g32550 PE=4 SV=1	1	1	6.6	20.377	181	0.0028727	6.3464
Photosystem II 22 kDa protein, chloroplastic	F4IEG8	AT1G44575	>tr|F4IEG8|F4IEG8_ARATH Photosystem II subunit S OS=Arabidopsis thaliana GN=NPQ4 PE=4 SV=1;>sp|Q9XF91|PSBS_ARATH Photosystem II 22 kDa protein, chloroplastic OS=Arabidopsis thaliana GN=PSBS PE=2 SV=1	4	4	21.5	21.981	205	0	57.004
	F4IEK8	AT1G52780	>tr|F4IEK8|F4IEK8_ARATH Uncharacterized protein OS=Arabidopsis thaliana GN=At1g52780 PE=1 SV=1	1	1	1	119.96	1059	0.0015389	6.8403
AP-1 complex subunit gamma-2	F4IEP9	AT1G60070	>tr|F4IEP9|F4IEP9_ARATH AP-1 complex subunit gamma-2 OS=Arabidopsis thaliana GN=At1g60070 PE=4 SV=1;>sp|Q9ZUI6|AP1G2_ARATH AP-1 complex subunit gamma-2 OS=Arabidopsis thaliana GN=At1g60070 PE=1 SV=2	3	3	3.8	98.818	898	0	21.775
Protein HOTHEAD	F4IF15	AT1G72970	>tr|F4IF15|F4IF15_ARATH Embryo sac development arrest 17 OS=Arabidopsis thaliana GN=HTH PE=3 SV=1;>sp|Q9S746|HTH_ARATH Protein HOTHEAD OS=Arabidopsis thaliana GN=HTH PE=1 SV=1	2	2	4.2	62.209	567	0	12.255
	F4IFA4	AT2G04650	>tr|F4IFA4|F4IFA4_ARATH ADP-glucose pyrophosphorylase-like protein OS=Arabidopsis thaliana GN=At2g04650 PE=4 SV=1	2	1	5.9	44.937	406	0.0007318	10.586
	F4IFA9	AT2G04690	>tr|F4IFA9|F4IFA9_ARATH Pyridoxamine 5-phosphate oxidase family protein OS=Arabidopsis thaliana GN=At2g04690 PE=4 SV=1;>tr|Q8RY62|Q8RY62_ARATH At2g04690/F28I8.27 OS=Arabidopsis thaliana GN=At2g04690 PE=2 SV=1	1	1	7.4	22.821	203	0	21.458
	F4IFC5	AT2G04842	>tr|F4IFC5|F4IFC5_ARATH Putative threonyl-tRNA synthetase / threonine--tRNA ligase OS=Arabidopsis thaliana GN=EMB2761 PE=3 SV=1	3	3	5.1	74.784	650	0	80.464
Proline iminopeptidase	F4IFH2	AT2G14260	>tr|F4IFH2|F4IFH2_ARATH Proline iminopeptidase OS=Arabidopsis thaliana GN=PIP PE=3 SV=1;>sp|P93732|PIP_ARATH Proline iminopeptidase OS=Arabidopsis thaliana GN=PIP PE=2 SV=3	3	3	11.9	37.433	329	0	27.848
Synaptotagmin-1	F4IFM7	AT2G20990	>tr|F4IFM7|F4IFM7_ARATH Synaptotagmin A OS=Arabidopsis thaliana GN=SYTA PE=4 SV=1;>tr|F4IFM6|F4IFM6_ARATH Synaptotagmin A OS=Arabidopsis thaliana GN=SYTA PE=4 SV=1;>sp|Q9SKR2|SYT1_ARATH Synaptotagmin-1 OS=Arabidopsis thaliana GN=SYT1 PE=1 SV=2	9	9	20.4	64.49	565	0	116.1
	O64634	AT2G45540	>tr|O64634|O64634_ARATH Beige-related and WD-40 repeat-containing protein OS=Arabidopsis thaliana GN=At2g45540 PE=1 SV=1;>tr|F4IG73|F4IG73_ARATH Beige-related and WD-40 repeat-containing protein OS=Arabidopsis thaliana GN=At2g45540 PE=1 SV=1	1	1	0.5	321.93	2946	0.00066867	7.7307
Probable fructose-bisphosphate aldolase 1, chloroplastic	F4IGL5	AT2G21330	>tr|F4IGL5|F4IGL5_ARATH Fructose-bisphosphate aldolase OS=Arabidopsis thaliana GN=FBA1 PE=3 SV=1;>sp|Q9SJU4|ALFC1_ARATH Probable fructose-bisphosphate aldolase 1, chloroplastic OS=Arabidopsis thaliana GN=FBA1 PE=1 SV=2;>tr|F4IGL7|F4IGL7_ARATH Fructose-bisp	7	3	21.3	41.807	389	0	50.326
	F4IGU7	AT2G34040	>tr|F4IGU7|F4IGU7_ARATH Apoptosis inhibitory protein 5 (API5) OS=Arabidopsis thaliana GN=At2g34040 PE=1 SV=1;>tr|O22957|O22957_ARATH Apoptosis inhibitory protein 5 (API5) OS=Arabidopsis thaliana GN=At2g34040 PE=1 SV=2	1	1	2	50.049	442	0	15.748
	F4IH73	AT2G45990	>tr|F4IH73|F4IH73_ARATH Uncharacterized protein OS=Arabidopsis thaliana GN=At2g45990 PE=1 SV=1;>tr|O82790|O82790_ARATH AT2G45990 protein OS=Arabidopsis thaliana GN=At2g45990 PE=1 SV=1;>tr|F4IH74|F4IH74_ARATH Uncharacterized protein OS=Arabidopsis thaliana	2	2	11.4	29.457	263	0	41.613
Mitogen-activated protein kinase 12	F4IH84	AT2G46070	>tr|F4IH84|F4IH84_ARATH Mitogen-activated protein kinase 12 OS=Arabidopsis thaliana GN=MPK12 PE=4 SV=1;>sp|Q8GYQ5|MPK12_ARATH Mitogen-activated protein kinase 12 OS=Arabidopsis thaliana GN=MPK12 PE=1 SV=1	1	1	4.6	36.963	324	0.00037439	11.206
SUMO-activating enzyme subunit 2	F4IHI1	AT2G21470	>tr|F4IHI1|F4IHI1_ARATH SUMO-activating enzyme subunit 2 OS=Arabidopsis thaliana GN=SAE2 PE=1 SV=1;>sp|Q9SJT1-2|SAE2_ARATH Isoform 2 of SUMO-activating enzyme subunit 2 OS=Arabidopsis thaliana GN=SAE2;>sp|Q9SJT1|SAE2_ARATH SUMO-activating enzyme subunit 2	2	2	4	70.054	628	0	13.687
Glycine-rich RNA-binding protein 7	F4IHK9	AT2G21660	>tr|F4IHK9|F4IHK9_ARATH Glycine-rich RNA-binding protein 7 OS=Arabidopsis thaliana GN=CCR2 PE=1 SV=1;>sp|Q03250|RBG7_ARATH Glycine-rich RNA-binding protein 7 OS=Arabidopsis thaliana GN=RBG7 PE=1 SV=1	5	3	37.7	15.548	159	0	55.258
Chromatin structure-remodeling complex protein SYD	F4IHS2	AT2G28290	>sp|F4IHS2-3|SYD_ARATH Isoform 3 of Chromatin structure-remodeling complex protein SYD OS=Arabidopsis thaliana GN=SYD;>sp|F4IHS2-2|SYD_ARATH Isoform 2 of Chromatin structure-remodeling complex protein SYD OS=Arabidopsis thaliana GN=SYD;>sp|F4IHS2|SYD_ARATH	1	1	0.3	384.79	3529	0.00073746	10.725
Urease accessory protein G	F4IHW4	AT2G34470	>tr|F4IHW4|F4IHW4_ARATH Urease accessory protein G OS=Arabidopsis thaliana GN=UREG PE=3 SV=1;>sp|O64700|UREG_ARATH Urease accessory protein G OS=Arabidopsis thaliana GN=UREG PE=1 SV=1	3	3	16.3	30.225	276	0	44.407
	F4IHY7	AT2G34640	>tr|F4IHY7|F4IHY7_ARATH Plastid transcriptionally active 12 OS=Arabidopsis thaliana GN=PTAC12 PE=4 SV=1	1	1	2.3	60.895	527	0.0015101	6.7402
	F4II29	AT2G40730	>tr|F4II29|F4II29_ARATH Cytoplasmic tRNA export protein OS=Arabidopsis thaliana GN=At2g40730 PE=1 SV=1	4	4	7.5	86.045	798	0	42.073
Eukaryotic translation initiation factor 3 subunit I	F4II65	AT2G46280	>tr|F4II65|F4II65_ARATH TGF-beta receptor interacting protein 1 OS=Arabidopsis thaliana GN=TRIP-1 PE=4 SV=1;>sp|Q38884|EIF3I_ARATH Eukaryotic translation initiation factor 3 subunit I OS=Arabidopsis thaliana GN=TIF3I1 PE=2 SV=2	1	1	3.5	28.335	254	0.00071788	9.6117
UDP-glycosyltransferase 73B4;UDP-glycosyltransferase 73B5	F4IIG6	AT2G15490	>tr|F4IIG6|F4IIG6_ARATH UDP-glycosyltransferase 73B4 OS=Arabidopsis thaliana GN=UGT73B4 PE=3 SV=1;>tr|F4IIG3|F4IIG3_ARATH UDP-glucosyl transferase 73B5 OS=Arabidopsis thaliana GN=UGT73B5 PE=3 SV=1;>sp|Q7Y232-2|U73B4_ARATH Isoform 2 of UDP-glycosyltransfera	1	1	2.5	53.703	481	0.0015347	6.8364
Thioredoxin M3, chloroplastic	F4IIH6	AT2G15570	>tr|F4IIH6|F4IIH6_ARATH Thioredoxin M3 OS=Arabidopsis thaliana GN=ATHM3 PE=4 SV=1;>sp|Q9SEU7|TRXM3_ARATH Thioredoxin M3, chloroplastic OS=Arabidopsis thaliana GN=GAT1 PE=2 SV=2	1	1	5.2	19.571	174	0.0015375	6.8386
Probable ATP synthase 24 kDa subunit, mitochondrial	F4III4	AT2G21870	>tr|F4III4|F4III4_ARATH Mitochondrial F1F0-ATP synthase subunit Fad OS=Arabidopsis thaliana GN=MGP1 PE=4 SV=1;>sp|Q9SJ12|ATP7_ARATH Probable ATP synthase 24 kDa subunit, mitochondrial OS=Arabidopsis thaliana GN=At2g21870 PE=1 SV=1	8	8	39.5	25.16	220	0	169.16
	F4IIM1	AT2G22125	>tr|F4IIM1|F4IIM1_ARATH Cellulose synthase-interactive protein 1 OS=Arabidopsis thaliana GN=At2g22125 PE=4 SV=1	7	7	4.3	230.7	2150	0	88.936
Inositol-3-phosphate synthase isozyme 2	F4IIN3	AT2G22240	>tr|F4IIN3|F4IIN3_ARATH Myo-inositol-1-phosphate synthase 2 OS=Arabidopsis thaliana GN=MIPS2 PE=4 SV=1;>sp|Q38862|INO2_ARATH Inositol-3-phosphate synthase isozyme 2 OS=Arabidopsis thaliana GN=IPS2 PE=1 SV=2	3	1	12.4	41.786	380	0.0015601	6.9407
	F4IIN7	AT2G28360	>tr|F4IIN7|F4IIN7_ARATH SIT4 phosphatase-associated family protein OS=Arabidopsis thaliana GN=At2g28360 PE=4 SV=1	1	1	2.4	87.507	788	0.0020486	6.5317
Beta-galactosidase;Beta-galactosidase 8	F4IIQ3	AT2G28470	>tr|F4IIQ3|F4IIQ3_ARATH Beta-galactosidase OS=Arabidopsis thaliana GN=BGAL8 PE=3 SV=1;>sp|Q9SCV4|BGAL8_ARATH Beta-galactosidase 8 OS=Arabidopsis thaliana GN=BGAL8 PE=2 SV=2	2	2	4.3	92.565	846	0	40.232
187-kDa microtubule-associated protein AIR9	F4IIU4	AT2G34680	>sp|F4IIU4|AIR9_ARATH 187-kDa microtubule-associated protein AIR9 OS=Arabidopsis thaliana GN=AIR9 PE=2 SV=1	1	1	0.9	186.86	1708	0	33.303
WPP domain-associated protein	F4IIV0	AT2G34730	>tr|F4IIV0|F4IIV0_ARATH Myosin heavy chain-related OS=Arabidopsis thaliana GN=At2g34730 PE=4 SV=1;>sp|O64584|WAP_ARATH WPP domain-associated protein OS=Arabidopsis thaliana GN=WAP PE=1 SV=2	1	1	1.5	94.729	825	0.0015413	6.8468
	F4IIZ8	AT2G40815	>tr|F4IIZ8|F4IIZ8_ARATH Calcium-dependent lipid-binding (CaLB domain) family protein OS=Arabidopsis thaliana GN=At2g40815 PE=4 SV=1	1	1	3.3	39.678	367	0.0028645	6.3222
Calmodulin-like protein 12	F4IJ44	AT2G41100	>tr|F4IJ44|F4IJ44_ARATH Calmodulin-like protein 4 OS=Arabidopsis thaliana GN=TCH3 PE=4 SV=1;>sp|P25071|CML12_ARATH Calmodulin-like protein 12 OS=Arabidopsis thaliana GN=CML12 PE=1 SV=3;>tr|F4IJ45|F4IJ45_ARATH Calmodulin-like protein 4 OS=Arabidopsis thalia	3	3	15.2	32.801	289	0	68.679
Ribose-phosphate pyrophosphokinase 1, chloroplastic	F4IJW3	AT2G35390	>tr|F4IJW3|F4IJW3_ARATH Ribose-phosphate pyrophosphokinase 1 OS=Arabidopsis thaliana GN=At2g35390 PE=4 SV=1;>sp|Q42581-2|KPRS1_ARATH Isoform 2 of Ribose-phosphate pyrophosphokinase 1, chloroplastic OS=Arabidopsis thaliana GN=PRS1;>sp|Q42581|KPRS1_ARATH Rib	2	1	9.9	37.319	344	0.00071556	9.4339
Probable receptor-like protein kinase At2g47060	F4IK66	AT2G47060	>tr|F4IK66|F4IK66_ARATH Pto-interacting 1-4 OS=Arabidopsis thaliana GN=At2g47060 PE=3 SV=1;>sp|O80719|Y2706_ARATH Probable receptor-like protein kinase At2g47060 OS=Arabidopsis thaliana GN=At2g47060 PE=1 SV=1;>sp|O80719-3|Y2706_ARATH Isoform 3 of Probable	1	1	4.7	35.842	322	0.0068531	5.9876
	F4IKM5	AT2G29350	>tr|F4IKM5|F4IKM5_ARATH Senescence-associated protein 13 OS=Arabidopsis thaliana GN=SAG13 PE=3 SV=1;>tr|Q9ZW18|Q9ZW18_ARATH Putative tropinone reductase OS=Arabidopsis thaliana GN=SAG13 PE=2 SV=1;>tr|F4IKM6|F4IKM6_ARATH Senescence-associated protein 13 OS=	2	2	12.4	24.391	225	0	23.552
Mitochondrial import inner membrane translocase subunit TIM10	F4IKQ3	AT2G29530	>tr|F4IKQ3|F4IKQ3_ARATH Mitochondrial import inner membrane translocase subunit Tim10 OS=Arabidopsis thaliana GN=TIM10 PE=1 SV=1;>sp|Q9ZW33|TIM10_ARATH Mitochondrial import inner membrane translocase subunit TIM10 OS=Arabidopsis thaliana GN=TIM10 PE=1 SV=1	1	1	13.1	12.252	107	0.00069517	8.5892
	F4IL65	AT2G07340	>tr|F4IL65|F4IL65_ARATH Prefoldin 1 OS=Arabidopsis thaliana GN=PFD1 PE=4 SV=1;>tr|Q94AF7|Q94AF7_ARATH At2g07350/T13E11.12 OS=Arabidopsis thaliana GN=PFD1 PE=2 SV=1	1	1	12.6	14.475	127	0	18.9
	Q84R15	AT2G07360	>tr|Q84R15|Q84R15_ARATH Putative uncharacterized protein At2g07360 OS=Arabidopsis thaliana GN=At2g07360 PE=1 SV=1;>tr|F4IL68|F4IL68_ARATH SH3 domain-containing protein OS=Arabidopsis thaliana GN=At2g07360 PE=1 SV=1	4	4	4.2	130.08	1196	0	39.866
U-box domain-containing protein 4	F4ILG6	AT2G23140	>tr|F4ILG6|F4ILG6_ARATH RING/U-box domain and ARM repeat-containing protein OS=Arabidopsis thaliana GN=At2g23140 PE=1 SV=1;>sp|O22193|PUB4_ARATH U-box domain-containing protein 4 OS=Arabidopsis thaliana GN=PUB4 PE=1 SV=3	1	1	1.7	90.344	829	0.00038124	11.71
ATP synthase subunit alpha	F4IMB5	AT2G07698	>tr|F4IMB5|F4IMB5_ARATH ATP synthase subunit alpha OS=Arabidopsis thaliana GN=At2g07698 PE=3 SV=1	18	1	26.8	85.932	777	0.0083088	5.8574
60S ribosomal protein L2, mitochondrial	F4IMC7	AT2G07715	>tr|F4IMC7|F4IMC7_ARATH 60S ribosomal protein L2 OS=Arabidopsis thaliana GN=At2g07715 PE=4 SV=1;>sp|P93311|RM02_ARATH 60S ribosomal protein L2, mitochondrial OS=Arabidopsis thaliana GN=RPL2 PE=3 SV=1	1	1	3.9	42.486	389	0	17.805
	F4IMR0	AT2G30200	>tr|F4IMR0|F4IMR0_ARATH [acyl-carrier-protein] S-malonyltransferase OS=Arabidopsis thaliana GN=At2g30200 PE=4 SV=1;>tr|Q8RU07|Q8RU07_ARATH Putative malonyl-CoA OS=Arabidopsis thaliana GN=At2g30200 PE=2 SV=1	3	3	10	38.98	369	0	61.639
Ferrochelatase;Ferrochelatase-2, chloroplastic	F4IMT3	AT2G30390	>tr|F4IMT3|F4IMT3_ARATH Ferrochelatase OS=Arabidopsis thaliana GN=FC2 PE=3 SV=1;>sp|O04921|HEMH2_ARATH Ferrochelatase-2, chloroplastic OS=Arabidopsis thaliana GN=At2g30390 PE=2 SV=1	1	1	2.9	57.859	522	0.0006942	8.5462
	Q8RWL1	AT2G36360	>tr|Q8RWL1|Q8RWL1_ARATH AT2G36360 protein OS=Arabidopsis thaliana GN=At2g36360 PE=2 SV=1;>tr|F4IMW1|F4IMW1_ARATH Galactose oxidase/kelch repeat-containing protein OS=Arabidopsis thaliana GN=At2g36360 PE=4 SV=1;>tr|F4IMW3|F4IMW3_ARATH Galactose oxidase/kelc	1	1	3.6	55.04	496	0	12.331
Uncharacterized protein 1	F4INP2	AT2G24020	>tr|F4INP2|F4INP2_ARATH Uncharacterized protein OS=Arabidopsis thaliana GN=At2g24020 PE=4 SV=1;>tr|O82230|O82230_ARATH At2g24020/T29E15.22 OS=Arabidopsis thaliana GN=At2g24020 PE=2 SV=2	5	2	31.1	19.625	180	0	51.761
NADP-dependent glyceraldehyde-3-phosphate dehydrogenase	F4INS6	AT2G24270	>tr|F4INS6|F4INS6_ARATH NADP-dependent glyceraldehyde-3-phosphate dehydrogenase OS=Arabidopsis thaliana GN=ALDH11A3 PE=1 SV=1;>sp|Q1WIQ6|GAPN_ARATH NADP-dependent glyceraldehyde-3-phosphate dehydrogenase OS=Arabidopsis thaliana GN=ALDH11A3 PE=1 SV=2	3	3	10.1	53.849	503	0	116.75
14-3-3-like protein GF14 mu	F4IP55	AT2G42590	>tr|F4IP55|F4IP55_ARATH 14-3-3-like protein GF14 mu OS=Arabidopsis thaliana GN=GRF9 PE=1 SV=1;>sp|Q96299|14339_ARATH 14-3-3-like protein GF14 mu OS=Arabidopsis thaliana GN=GRF9 PE=1 SV=2;>tr|F4IP53|F4IP53_ARATH 14-3-3-like protein GF14 mu OS=Arabidopsis th	7	5	25.4	30.968	276	0	53.281
Protein VAC14 homolog	F4IPA6	AT2G01690	>tr|F4IPA6|F4IPA6_ARATH VAC 14-like protein OS=Arabidopsis thaliana GN=At2g01690 PE=1 SV=1;>sp|Q9ZU97|VAC14_ARATH Protein VAC14 homolog OS=Arabidopsis thaliana GN=VAC14 PE=1 SV=2	1	1	1.5	84.039	744	0.0049806	6.0639
Microtubule-associated protein 70-1;Microtubule-associated protein 70-3;Microtubule-associated protein 70-2	F4IPB2	AT2G01750	>tr|F4IPB2|F4IPB2_ARATH Microtubule-associated protein 70-3 OS=Arabidopsis thaliana GN=MAP70-3 PE=4 SV=1;>sp|Q9C9X0|MP701_ARATH Microtubule-associated protein 70-1 OS=Arabidopsis thaliana GN=MAP70.1 PE=1 SV=1;>sp|Q9ZUA3|MP703_ARATH Microtubule-associated p	1	1	2.2	69.859	630	0.00074019	10.78
	F4IPT2	AT2G30880	>tr|F4IPT2|F4IPT2_ARATH Pleckstrin homology (PH) domain-containing protein OS=Arabidopsis thaliana GN=At2g30880 PE=4 SV=1;>tr|Q8VYJ6|Q8VYJ6_ARATH At2g30880/F7F1.9 OS=Arabidopsis thaliana GN=At2g30880 PE=2 SV=1	2	2	5.5	42.338	381	0	12.483
	F4IPY2	AT2G31170	>tr|F4IPY2|F4IPY2_ARATH Cysteinyl-tRNA synthetase OS=Arabidopsis thaliana GN=SYCO ARATH PE=3 SV=1	1	1	1.8	63.913	563	0.0015244	6.7951
	F4IPY6	AT2G37020	>tr|F4IPY6|F4IPY6_ARATH Translin family protein OS=Arabidopsis thaliana GN=At2g37020 PE=4 SV=1;>tr|F4IPY5|F4IPY5_ARATH Translin family protein OS=Arabidopsis thaliana GN=At2g37020 PE=4 SV=1	2	2	6.8	35.053	308	0	57.159
Peroxidase 21	F4IQ05	AT2G37130	>tr|F4IQ05|F4IQ05_ARATH Peroxidase OS=Arabidopsis thaliana GN=At2g37130 PE=3 SV=1;>sp|Q42580|PER21_ARATH Peroxidase 21 OS=Arabidopsis thaliana GN=PER21 PE=1 SV=1	1	1	4.7	33.272	296	0.00072516	9.9825
3-isopropylmalate dehydratase small subunit 3	F4IQ61	AT2G43090	>tr|F4IQ61|F4IQ61_ARATH Aconitase/3-isopropylmalate dehydratase protein OS=Arabidopsis thaliana GN=At2g43090 PE=4 SV=1;>sp|Q9ZW85|LEUD3_ARATH 3-isopropylmalate dehydratase small subunit 3 OS=Arabidopsis thaliana GN=At2g43090 PE=1 SV=1	1	1	6.3	23.723	222	0.00067522	7.8943
	F4IQK7	AT2G18560	>tr|F4IQK7|F4IQK7_ARATH Glycosyltransferase OS=Arabidopsis thaliana GN=At2g18560 PE=2 SV=1	1	1	2.4	42.423	380	0.0050111	6.1076
	F4IRM4	AT2G25290	>tr|F4IRM4|F4IRM4_ARATH Carboxylate clamp-tetratricopeptide repeat protein OS=Arabidopsis thaliana GN=At2g25290 PE=4 SV=1	1	1	1.6	84.221	745	0.0085561	5.8422
	F4IRR2	AT2G31660	>sp|F4IRR2|SAD2_ARATH Importin beta-like SAD2 OS=Arabidopsis thaliana GN=SAD2 PE=1 SV=1	2	1	2.1	119.25	1040	0.0012614	7.0486
	F4IRX7	AT2G37970	>tr|F4IRX7|F4IRX7_ARATH SOUL heme-binding-like protein OS=Arabidopsis thaliana GN=SOUL-1 PE=1 SV=1	3	3	17.8	24.925	225	0	32.131
Neutral ceramidase	F4IRY2	AT2G38010	>tr|F4IRY2|F4IRY2_ARATH Neutral/alkaline non-lysosomal ceramidase OS=Arabidopsis thaliana GN=At2g38010 PE=4 SV=1;>sp|Q304B9|NCASE_ARATH Neutral ceramidase OS=Arabidopsis thaliana GN=At2g38010 PE=3 SV=1	1	1	1.5	87.399	792	0.00067568	7.9003
Acyl-[acyl-carrier-protein] desaturase;Acyl-[acyl-carrier-protein] desaturase 7, chloroplastic	F4IS32	AT2G43710	>tr|F4IS32|F4IS32_ARATH Acyl-[acyl-carrier-protein] desaturase OS=Arabidopsis thaliana GN=SSI2 PE=3 SV=1;>sp|O22832|STAD7_ARATH Acyl-[acyl-carrier-protein] desaturase 7, chloroplastic OS=Arabidopsis thaliana GN=FAB2 PE=1 SV=1	5	4	19.2	45.65	401	0	182.61
	F4IS90	AT2G03140	>tr|F4IS90|F4IS90_ARATH Alpha/beta-Hydrolases superfamily protein OS=Arabidopsis thaliana GN=At2g03140 PE=1 SV=1;>tr|F4IS89|F4IS89_ARATH Alpha/beta-Hydrolases superfamily protein OS=Arabidopsis thaliana GN=At2g03140 PE=1 SV=1	1	1	0.6	196.05	1797	0.0020438	6.4851
	Q9SL90	AT2G25730	>tr|Q9SL90|Q9SL90_ARATH Putative uncharacterized protein At2g25730 OS=Arabidopsis thaliana GN=At2g25730 PE=4 SV=2;>tr|F4ISN0|F4ISN0_ARATH Uncharacterized protein OS=Arabidopsis thaliana GN=At2g25730 PE=4 SV=1	1	1	0.3	274.77	2464	0.0098143	5.7855
DNA topoisomerase 3-beta	F4ISQ7	AT2G32000	>sp|F4ISQ7-2|TOP3B_ARATH Isoform 2 of DNA topoisomerase 3-beta OS=Arabidopsis thaliana GN=At2g32000;>sp|F4ISQ7|TOP3B_ARATH DNA topoisomerase 3-beta OS=Arabidopsis thaliana GN=At2g32000 PE=2 SV=1	1	1	1.4	94.171	838	0.0095668	5.7891
	F4ISU2	AT2G32240	>tr|F4ISU2|F4ISU2_ARATH Uncharacterized protein OS=Arabidopsis thaliana GN=At2g32240 PE=1 SV=1	13	13	12.2	148.61	1333	0	256.15
Alanine--glyoxylate aminotransferase 2 homolog 2, mitochondrial	F4ISY3	AT2G38400	>tr|F4ISY3|F4ISY3_ARATH Alanine:glyoxylate aminotransferase 3 OS=Arabidopsis thaliana GN=AGT3 PE=3 SV=1;>sp|Q94AL9|AGT22_ARATH Alanine--glyoxylate aminotransferase 2 homolog 2, mitochondrial OS=Arabidopsis thaliana GN=AGT3 PE=1 SV=2	2	2	5.7	53.692	493	0	16.975
60S ribosomal protein L7-3;60S ribosomal protein L7-4	F4IT48	AT2G44120	>tr|F4IT48|F4IT48_ARATH 60S ribosomal protein L7-3 OS=Arabidopsis thaliana GN=At2g44120 PE=3 SV=1;>sp|P60039|RL73_ARATH 60S ribosomal protein L7-3 OS=Arabidopsis thaliana GN=RPL7C PE=2 SV=1;>sp|Q9LHP1|RL74_ARATH 60S ribosomal protein L7-4 OS=Arabidopsis th	2	1	10.9	28.519	247	0	28.494
	O82306	AT2G25910	>tr|O82306|O82306_ARATH 3-5 exonuclease and KH-I domain-containing protein OS=Arabidopsis thaliana GN=At2g25910 PE=2 SV=2;>tr|F4ITJ6|F4ITJ6_ARATH 3-5 exonuclease and KH-I domain-containing protein OS=Arabidopsis thaliana GN=At2g25910 PE=4 SV=1	1	1	3.5	38.387	341	0.00072833	10.369
	F4ITR5	AT2G32480	>tr|F4ITR5|F4ITR5_ARATH Serine protease OS=Arabidopsis thaliana GN=ARASP PE=4 SV=1;>tr|O80885|O80885_ARATH At2g32480 OS=Arabidopsis thaliana GN=ARASP PE=2 SV=1	2	1	8.5	44.408	410	0.00072595	10.028
	F4ITT3	AT2G32640	>tr|F4ITT3|F4ITT3_ARATH Lycopene beta/epsilon cyclase protein OS=Arabidopsis thaliana GN=At2g32640 PE=4 SV=1;>tr|Q0WVA1|Q0WVA1_ARATH Lycopene beta/epsilon cyclase protein OS=Arabidopsis thaliana GN=At2g32640 PE=2 SV=1	2	2	9.1	42.308	385	0	16.285
Guanylate-binding family protein	F4ITY5	AT2G38840	>tr|F4ITY5|F4ITY5_ARATH Guanylate-binding family protein OS=Arabidopsis thaliana GN=At2g38840 PE=4 SV=1	2	2	5	69.17	602	0	31.319
	F4IU89	AT2G04030	>tr|F4IU89|F4IU89_ARATH Chaperone protein htpG family protein OS=Arabidopsis thaliana GN=CR88 PE=1 SV=1;>tr|Q9SIF2|Q9SIF2_ARATH At2g04030/F3C11.14 OS=Arabidopsis thaliana GN=CR88 PE=1 SV=1	15	12	24.1	88.255	777	0	323.31
	Q9SK63	AT2G20390	>tr|Q9SK63|Q9SK63_ARATH Expressed protein OS=Arabidopsis thaliana GN=At2g20390 PE=2 SV=2;>tr|F4IUI1|F4IUI1_ARATH Uncharacterized protein OS=Arabidopsis thaliana GN=At2g20390 PE=4 SV=1	1	1	6.6	19.82	183	0.00068634	8.1942
	F4IUJ0	AT2G26340	>tr|F4IUJ0|F4IUJ0_ARATH Uncharacterized protein OS=Arabidopsis thaliana GN=At2g26340 PE=4 SV=1;>tr|F4IUI9|F4IUI9_ARATH Uncharacterized protein OS=Arabidopsis thaliana GN=At2g26340 PE=4 SV=1	1	1	4.3	27.824	253	0	32.826
Beta-galactosidase;Beta-galactosidase 9	F4IUQ7	AT2G32810	>tr|F4IUQ7|F4IUQ7_ARATH Beta-galactosidase OS=Arabidopsis thaliana GN=BGAL9 PE=3 SV=1;>sp|Q9SCV3|BGAL9_ARATH Beta-galactosidase 9 OS=Arabidopsis thaliana GN=BGAL9 PE=2 SV=1	4	4	8.7	96.513	859	0	41.909
	F4IV84	AT2G04410	>tr|F4IV84|F4IV84_ARATH RPM1-interacting protein 4-like protein OS=Arabidopsis thaliana GN=At2g04410 PE=1 SV=1	1	1	28.8	8.059	73	0.0006734	7.8649
	F4IVJ8	AT2G26780	>tr|F4IVJ8|F4IVJ8_ARATH ARM repeat superfamily protein OS=Arabidopsis thaliana GN=At2g26780 PE=1 SV=1	2	2	1.1	201.21	1826	0	12.556
Hydroxymethylglutaryl-CoA lyase, mitochondrial	F4IVK2	AT2G26800	>tr|F4IVK2|F4IVK2_ARATH Hydroxymethylglutaryl-CoA lyase OS=Arabidopsis thaliana GN=At2g26800 PE=4 SV=1;>sp|O81027-2|HMGCL_ARATH Isoform 2 of Hydroxymethylglutaryl-CoA lyase, mitochondrial OS=Arabidopsis thaliana GN=HMGCL;>sp|O81027|HMGCL_ARATH Hydroxymethy	1	1	3.1	39.113	355	0.00065402	7.4831
DnaJ homolog subfamily C GRV2	F4IVL6	AT2G26890	>sp|F4IVL6|GRV2_ARATH DnaJ homolog subfamily C GRV2 OS=Arabidopsis thaliana GN=GRV2 PE=1 SV=1	4	4	2	279.07	2554	0	25.046
Chaperonin CPN60-like 1, mitochondrial	F4IVR2	AT2G33210	>tr|F4IVR2|F4IVR2_ARATH Heat shock protein 60-2 OS=Arabidopsis thaliana GN=HSP60-2 PE=3 SV=1;>sp|Q8L7B5|CH60B_ARATH Chaperonin CPN60-like 1, mitochondrial OS=Arabidopsis thaliana GN=At2g33210 PE=2 SV=1	17	7	40	61.477	580	0	74.138
Pre-mRNA-processing factor 19 homolog 2	F4IVT2	AT2G33340	>tr|F4IVT2|F4IVT2_ARATH U-box protein MAC3B OS=Arabidopsis thaliana GN=MAC3B PE=4 SV=1;>sp|O22785|PR19B_ARATH Pre-mRNA-processing factor 19 homolog 2 OS=Arabidopsis thaliana GN=PRP19B PE=1 SV=3	1	1	3.1	52.55	485	0	12.827
	F4IVY1	AT2G39630	>tr|F4IVY1|F4IVY1_ARATH Putative dolichyl-phosphate beta-glucosyltransferase OS=Arabidopsis thaliana GN=At2g39630 PE=4 SV=1;>tr|Q9SLN0|Q9SLN0_ARATH At2g39630/F12L6.29 OS=Arabidopsis thaliana GN=At2g39630 PE=2 SV=1	2	2	11.4	26.499	236	0	15.031
	O48815	AT2G39670	>tr|O48815|O48815_ARATH At2g39670/F17A14.4 OS=Arabidopsis thaliana GN=At2g39670 PE=2 SV=2;>tr|F4IVY6|F4IVY6_ARATH Radical SAM domain-containing protein OS=Arabidopsis thaliana GN=At2g39670 PE=3 SV=1	2	2	7.9	47.35	428	0	13.131
Ribonuclease 2	F4IW05	AT2G39780	>tr|F4IW05|F4IW05_ARATH Ribonuclease 2 OS=Arabidopsis thaliana GN=RNS2 PE=3 SV=1;>sp|P42814|RNS2_ARATH Ribonuclease 2 OS=Arabidopsis thaliana GN=RNS2 PE=2 SV=1	1	1	4.8	25.313	227	0.00037467	11.22
Elongation factor G-1, mitochondrial;Elongation factor G-2, mitochondrial	Q9C641	AT1G45332	>sp|Q9C641|EFGM1_ARATH Elongation factor G-1, mitochondrial OS=Arabidopsis thaliana GN=MEFG1 PE=2 SV=1;>sp|F4IW10|EFGM2_ARATH Elongation factor G-2, mitochondrial OS=Arabidopsis thaliana GN=MEFG2 PE=2 SV=1	2	2	4.2	83.178	754	0	14.594
Transketolase-2, chloroplastic	F4IW47	AT2G45290	>sp|F4IW47|TKTC2_ARATH Transketolase-2, chloroplastic OS=Arabidopsis thaliana GN=TKL-2 PE=2 SV=1	7	3	11.7	79.921	741	0	18.654
RNA 2'-phosphotransferase, Tpt1 / KptA family	F4IW52	AT2G45330	>tr|F4IW52|F4IW52_ARATH RNA 2-phosphotransferase, Tpt1 / KptA family OS=Arabidopsis thaliana GN=emb1067 PE=4 SV=1;>tr|F4IW51|F4IW51_ARATH RNA 2-phosphotransferase, Tpt1 / KptA family OS=Arabidopsis thaliana GN=emb1067 PE=4 SV=1	2	2	10.1	32.099	286	0	14.677
Cytochrome P450 72A11;Cytochrome P450 72A15	F4IW82	AT3G14630	>tr|F4IW82|F4IW82_ARATH Cytochrome P450, family 72, subfamily A, polypeptide 9 OS=Arabidopsis thaliana GN=CYP72A9 PE=3 SV=1;>sp|Q9LUC9|C7A11_ARATH Cytochrome P450 72A11 OS=Arabidopsis thaliana GN=CYP72A11 PE=2 SV=1;>sp|Q9LUC5|C7A15_ARATH Cytochrome P450 72	1	1	1.4	58.446	508	0.00037908	11.468
	F4IWK4	AT3G27570	>tr|F4IWK4|F4IWK4_ARATH Sucrase/ferredoxin-like protein OS=Arabidopsis thaliana GN=At3g27570 PE=4 SV=1	2	2	9	41.612	379	0	47.553
	F4IWV2	AT3G55410	>tr|F4IWV2|F4IWV2_ARATH 2-oxoglutarate dehydrogenase, E1 component OS=Arabidopsis thaliana GN=At3g55410 PE=4 SV=1	10	7	16.6	115.16	1017	0	114.41
Peptidyl-prolyl cis-trans isomerase;Peptidyl-prolyl cis-trans isomerase CYP20-3, chloroplastic	F4IX28	AT3G62030	>tr|F4IX28|F4IX28_ARATH Peptidyl-prolyl cis-trans isomerase OS=Arabidopsis thaliana GN=ROC4 PE=3 SV=1;>tr|F4IX26|F4IX26_ARATH Peptidyl-prolyl cis-trans isomerase CYP20-3 OS=Arabidopsis thaliana GN=ROC4 PE=4 SV=1;>sp|P34791|CP20C_ARATH Peptidyl-prolyl cis-t	6	6	31.3	28.079	259	0	132.97
Non-specific lipid-transfer protein;Non-specific lipid-transfer protein 6	F4IXC6	AT3G08770	>tr|F4IXC6|F4IXC6_ARATH Non-specific lipid-transfer protein OS=Arabidopsis thaliana GN=LTP6 PE=3 SV=1;>sp|Q9LDB4|NLTP6_ARATH Non-specific lipid-transfer protein 6 OS=Arabidopsis thaliana GN=LTP6 PE=2 SV=1	1	1	9.4	12.325	117	0.0025929	6.386
	F4IXS2	AT3G27930	>tr|F4IXS2|F4IXS2_ARATH Uncharacterized protein OS=Arabidopsis thaliana GN=At3g27930 PE=4 SV=1;>tr|Q8W106|Q8W106_ARATH AT3g27930/K24A2_2 OS=Arabidopsis thaliana GN=At3g27930 PE=2 SV=1	1	1	2.9	46.583	420	0.00073719	10.709
Brefeldin A-inhibited guanine nucleotide-exchange protein 5	F4IXW2	AT3G43300	>sp|F4IXW2|BIG5_ARATH Brefeldin A-inhibited guanine nucleotide-exchange protein 5 OS=Arabidopsis thaliana GN=BIG5 PE=1 SV=2	4	4	3.7	192.88	1739	0	68.172
	F4IY42	AT3G55850	>tr|F4IY42|F4IY42_ARATH Amidohydrolase family protein OS=Arabidopsis thaliana GN=LAF3 PE=4 SV=1;>tr|F4IY41|F4IY41_ARATH Amidohydrolase family protein OS=Arabidopsis thaliana GN=LAF3 PE=4 SV=1	2	2	4.3	62.942	576	0	14.291
Anthranilate synthase alpha subunit 2, chloroplastic	F4IY44	AT3G55870	>tr|F4IY44|F4IY44_ARATH Anthranilate synthase component I-like protein OS=Arabidopsis thaliana GN=At3g55870 PE=4 SV=1;>sp|P32069|TRPX_ARATH Anthranilate synthase alpha subunit 2, chloroplastic OS=Arabidopsis thaliana GN=ASA2 PE=2 SV=1	2	1	5.7	55.367	492	0	23.883
Uncharacterized protein 2	F4IYD5	AT3G01060	>tr|F4IYD5|F4IYD5_ARATH Uncharacterized protein OS=Arabidopsis thaliana GN=At3g01060 PE=1 SV=1;>tr|Q8RWI4|Q8RWI4_ARATH Putative uncharacterized protein At3g01060 OS=Arabidopsis thaliana GN=At3g01060 PE=1 SV=1;>tr|F4IYD7|F4IYD7_ARATH Uncharacterized protein	2	2	6.7	50.209	447	0	35.296
	F4IYF8	AT3G02760	>tr|F4IYF8|F4IYF8_ARATH Histidyl-tRNA synthetase OS=Arabidopsis thaliana GN=At3g02760 PE=3 SV=1	7	7	11.1	97.536	883	0	57.57
	F4IYH7	AT3G02900	>tr|F4IYH7|F4IYH7_ARATH Uncharacterized protein OS=Arabidopsis thaliana GN=At3g02900 PE=4 SV=1;>tr|Q9M8T2|Q9M8T2_ARATH At3g02900 OS=Arabidopsis thaliana GN=F13E7.15 PE=2 SV=1	1	1	11.8	17.492	161	0.00065898	7.586
	F4IYI9	AT3G08840	>tr|F4IYI9|F4IYI9_ARATH D-alanine--D-alanine ligase family protein OS=Arabidopsis thaliana GN=At3g08840 PE=4 SV=1;>tr|F4IYI8|F4IYI8_ARATH D-alanine--D-alanine ligase family protein OS=Arabidopsis thaliana GN=At3g08840 PE=4 SV=1	1	1	1.9	92.952	845	0.0039481	6.1895
	F4IYK3	AT3G08943	>tr|F4IYK3|F4IYK3_ARATH Armadillo/beta-catenin-like repeat-containing protein OS=Arabidopsis thaliana GN=At3g08943 PE=4 SV=1;>tr|F4IYK4|F4IYK4_ARATH Armadillo/beta-catenin-like repeat-containing protein OS=Arabidopsis thaliana GN=At3g08947 PE=4 SV=1	4	4	6.8	96.4	871	0	62.404
Alpha-soluble NSF attachment protein 2;Alpha-soluble NSF attachment protein 1	F4IZC8	AT3G56190	>tr|F4IZC8|F4IZC8_ARATH Alpha-soluble NSF attachment protein 2 OS=Arabidopsis thaliana GN=ALPHA-SNAP2 PE=4 SV=1;>sp|Q9SPE6|SNAA2_ARATH Alpha-soluble NSF attachment protein 2 OS=Arabidopsis thaliana GN=ASNAP2 PE=1 SV=1;>sp|Q9LXZ5|SNAA1_ARATH Alpha-soluble N	2	2	12.1	27.25	240	0	26.093
	F4IZF5	AT3G56410	>tr|F4IZF5|F4IZF5_ARATH Uncharacterized protein OS=Arabidopsis thaliana GN=At3g56410 PE=1 SV=1;>tr|Q9LXZ9|Q9LXZ9_ARATH Putative uncharacterized protein T5P19_60 OS=Arabidopsis thaliana GN=T5P19_60 PE=1 SV=1	1	1	0.8	169.41	1488	0.00067981	8.0205
Autophagy-related protein 18a	F4IZI7	AT3G62770	>tr|F4IZI7|F4IZI7_ARATH Transducin/WD40 domain-containing protein OS=Arabidopsis thaliana GN=AtATG18a PE=4 SV=1;>sp|Q93VB2|AT18A_ARATH Autophagy-related protein 18a OS=Arabidopsis thaliana GN=ATG18A PE=1 SV=1	2	2	6.1	43.48	396	0	12.264
Probable NADH dehydrogenase [ubiquinone] 1 alpha subcomplex subunit 12	F4IZR4	AT3G03100	>tr|F4IZR4|F4IZR4_ARATH Putative NADH dehydrogenase [ubiquinone] 1 alpha subcomplex subunit 12 OS=Arabidopsis thaliana GN=At3g03100 PE=4 SV=1;>sp|Q9M9M9|NDUAC_ARATH Probable NADH dehydrogenase [ubiquinone] 1 alpha subcomplex subunit 12 OS=Arabidopsis thali	2	2	17.6	18.291	159	0	15.989
	F4IZR5	AT3G03110	>tr|F4IZR5|F4IZR5_ARATH Exportin 1B OS=Arabidopsis thaliana GN=XPO1B PE=4 SV=1	3	1	3.4	123.19	1076	0.0028523	6.2795
Topless-related protein 4	F4J043	AT3G15880	>tr|F4J043|F4J043_ARATH WUS-interacting protein 2 OS=Arabidopsis thaliana GN=WSIP2 PE=4 SV=1;>sp|Q27GK7|TPR4_ARATH Topless-related protein 4 OS=Arabidopsis thaliana GN=TPR4 PE=1 SV=2;>sp|Q27GK7-2|TPR4_ARATH Isoform 2 of Topless-related protein 4 OS=Arabido	3	1	3	122.92	1125	0.0015119	6.7491
Probable prolyl 4-hydroxylase 7	F4J0A6	AT3G28480	>tr|F4J0A6|F4J0A6_ARATH Oxoglutarate/iron-dependent oxygenase OS=Arabidopsis thaliana GN=At3g28480 PE=4 SV=1;>sp|Q8L970|P4H7_ARATH Probable prolyl 4-hydroxylase 7 OS=Arabidopsis thaliana GN=P4H7 PE=2 SV=1	1	1	6.2	36.357	324	0.0039548	6.1995
	F4J0L7	AT3G50370	>tr|F4J0L7|F4J0L7_ARATH Uncharacterized protein OS=Arabidopsis thaliana GN=At3g50370 PE=1 SV=1	1	1	1	236.26	2156	0	22.684
	F4J0P2	AT3G50590	>tr|F4J0P2|F4J0P2_ARATH Transducin/WD40 domain-containing protein OS=Arabidopsis thaliana GN=At3g50590 PE=4 SV=1	4	4	3.4	176.3	1614	0	49.508
Magnesium-protoporphyrin IX monomethyl ester [oxidative] cyclase, chloroplastic	F4J0U9	AT3G56940	>tr|F4J0U9|F4J0U9_ARATH Magnesium-protoporphyrin IX monomethyl ester [oxidative] cyclase OS=Arabidopsis thaliana GN=CRD1 PE=3 SV=1;>sp|Q9M591|CRD1_ARATH Magnesium-protoporphyrin IX monomethyl ester [oxidative] cyclase, chloroplastic OS=Arabidopsis thaliana	7	7	28.3	39.178	332	0	74.994
	F4J0Y1	AT3G63260	>tr|F4J0Y1|F4J0Y1_ARATH Protein kinase family protein OS=Arabidopsis thaliana GN=ATMRK1 PE=4 SV=1;>tr|O22100|O22100_ARATH ATMRK1 OS=Arabidopsis thaliana GN=ATMRK1 PE=2 SV=1	3	3	12.2	37.331	344	0	74.843
	F4J110	AT3G63460	>tr|F4J110|F4J110_ARATH Transport protein SEC31 OS=Arabidopsis thaliana GN=At3g63460 PE=1 SV=1;>tr|F4J109|F4J109_ARATH Transport protein SEC31 OS=Arabidopsis thaliana GN=At3g63460 PE=1 SV=1;>sp|Q8L611|SC31B_ARATH Protein transport protein SEC31 homolog B O	9	9	12.3	118.72	1094	0	132.91
Coatomer subunit beta-3	F4J1E2	AT3G15980	>tr|F4J1E2|F4J1E2_ARATH Coatomer subunit beta-3 OS=Arabidopsis thaliana GN=At3g15980 PE=4 SV=1;>tr|F4J1E5|F4J1E5_ARATH Coatomer subunit beta-3 OS=Arabidopsis thaliana GN=At3g15980 PE=4 SV=1;>sp|Q8L828|COB23_ARATH Coatomer subunit beta-3 OS=Arabidopsis t	4	1	5.8	103.11	914	0.0014771	6.5844
	F4J1U2	AT3G29185	>tr|F4J1U2|F4J1U2_ARATH Uncharacterized protein OS=Arabidopsis thaliana GN=At3g29185 PE=4 SV=1;>tr|F4J2Z0|F4J2Z0_ARATH Uncharacterized protein OS=Arabidopsis thaliana GN=At3g29185 PE=4 SV=1	2	2	5.3	44.676	396	0	12.353
Protein transport protein Sec24-like CEF	F4J1Y2	AT3G44340	>tr|F4J1Y2|F4J1Y2_ARATH Transport protein sec24-like CEF OS=Arabidopsis thaliana GN=CEF PE=4 SV=1;>sp|Q9M291|SC24C_ARATH Protein transport protein Sec24-like CEF OS=Arabidopsis thaliana GN=CEF PE=2 SV=3	2	2	1.5	114.68	1069	0.00038506	11.992
Cystathionine beta-lyase, chloroplastic	F4J244	AT3G57050	>tr|F4J244|F4J244_ARATH Cystathionine beta-lyase OS=Arabidopsis thaliana GN=CBL PE=3 SV=1;>sp|P53780-2|METC_ARATH Isoform 2 of Cystathionine beta-lyase, chloroplastic OS=Arabidopsis thaliana GN=At3g57050;>sp|P53780|METC_ARATH Cystathionine beta-lyase, chlo	1	1	4.5	41.291	378	0.0006993	8.7991
	F4J270	AT3G57240	>tr|F4J270|F4J270_ARATH Beta-1,3-glucanase 3 OS=Arabidopsis thaliana GN=BG3 PE=3 SV=1	1	1	4.4	37.631	341	0.00066489	7.6695
	F4J2A7	AT3G01130	>tr|F4J2A7|F4J2A7_ARATH Uncharacterized protein OS=Arabidopsis thaliana GN=At3g01130 PE=4 SV=1;>tr|Q9MAC4|Q9MAC4_ARATH At3g01130 OS=Arabidopsis thaliana GN=T4P13.18 PE=2 SV=1	2	2	64	5.2173	50	0	43.908
	F4J2T0	AT3G16760	>tr|F4J2T0|F4J2T0_ARATH Tetratricopeptide repeat domain-containing protein OS=Arabidopsis thaliana GN=At3g16760 PE=4 SV=1;>tr|Q6NMH5|Q6NMH5_ARATH At3g16760 OS=Arabidopsis thaliana GN=At3g16760 PE=2 SV=1	1	1	1.8	46.609	456	0.0039526	6.1936
Ribosomal protein S5/Elongation factor G/III/V family protein	F4J2T9	AT3G22980	>tr|F4J2T9|F4J2T9_ARATH Ribosomal protein S5/Elongation factor G/III/V family protein OS=Arabidopsis thaliana GN=At3g22980 PE=4 SV=1	2	2	2.8	111.95	1015	0	17.523
Short-chain dehydrogenase reductase 3a;Short-chain dehydrogenase reductase 4	O80713	AT2G47130	>sp|O80713|SDR3A_ARATH Short-chain dehydrogenase reductase 3a OS=Arabidopsis thaliana GN=SDR3a PE=2 SV=1;>sp|F4J2Z7-2|SDR4_ARATH Isoform 2 of Short-chain dehydrogenase reductase 4 OS=Arabidopsis thaliana GN=SDR4;>sp|F4J2Z7|SDR4_ARATH Short-chain dehydrogen	1	1	6.6	26.9	257	0	20.385
	Q67YE7	AT3G44620	>tr|Q67YE7|Q67YE7_ARATH Protein-tyrosine phosphatase OS=Arabidopsis thaliana GN=At3g44620 PE=2 SV=1;>tr|F4J355|F4J355_ARATH Protein-tyrosine phosphatase OS=Arabidopsis thaliana GN=At3g44620 PE=4 SV=1	1	1	8.4	26.95	239	0	12.415
	F4J381	AT3G51050	>tr|F4J381|F4J381_ARATH FG-GAP repeat-containing protein OS=Arabidopsis thaliana GN=At3g51050 PE=4 SV=1	1	1	1.6	77.674	698	0.00067682	7.9372
Naringenin,2-oxoglutarate 3-dioxygenase	F4J3A5	AT3G51240	>tr|F4J3A5|F4J3A5_ARATH Flavanone 3-hydroxylase OS=Arabidopsis thaliana GN=F3H PE=3 SV=1;>sp|Q9S818|FL3H_ARATH Naringenin,2-oxoglutarate 3-dioxygenase OS=Arabidopsis thaliana GN=F3H PE=1 SV=1	5	5	28.8	31.086	274	0	58.878
	F4J3M2	AT3G04260	>tr|F4J3M2|F4J3M2_ARATH Plastid transcriptionally active 3 OS=Arabidopsis thaliana GN=PTAC3 PE=4 SV=1	3	3	5.8	102.92	910	0	22.399
60S ribosomal protein L23	F4J3P1	AT3G04400	>tr|F4J3P1|F4J3P1_ARATH 60S ribosomal protein L23 OS=Arabidopsis thaliana GN=emb2171 PE=3 SV=1;>sp|P49690|RL23_ARATH 60S ribosomal protein L23 OS=Arabidopsis thaliana GN=RPL23A PE=2 SV=3	4	4	36	13.406	125	0	27.354
	F4J3Q1	AT3G04480	>tr|F4J3Q1|F4J3Q1_ARATH Endoribonuclease OS=Arabidopsis thaliana GN=At3g04480 PE=4 SV=1	1	1	2.6	79.898	718	0.00068966	8.4021
	F4J3Q2	AT3G04490	>tr|F4J3Q2|F4J3Q2_ARATH Uncharacterized protein OS=Arabidopsis thaliana GN=At3g04490 PE=4 SV=1	1	1	1.4	123.93	1118	0.0014832	6.6157
	Q9CAE6	AT3G10420	>tr|Q9CAE6|Q9CAE6_ARATH Protein seedling plastid development 1 OS=Arabidopsis thaliana GN=F13M14.30 PE=4 SV=1;>tr|F4J3R7|F4J3R7_ARATH Protein seedling plastid development 1 OS=Arabidopsis thaliana GN=At3g10420 PE=4 SV=1	1	1	1.8	60.023	547	0.00095178	7.1067
Serine carboxypeptidase-like 7	F4J3S3	AT3G10450	>tr|F4J3S3|F4J3S3_ARATH Serine carboxypeptidase-like 7 OS=Arabidopsis thaliana GN=SCPL7 PE=4 SV=1;>sp|Q9SQX6|SCP7_ARATH Serine carboxypeptidase-like 7 OS=Arabidopsis thaliana GN=SCPL7 PE=2 SV=1	1	1	4.8	45.029	394	0	23.657
	F4J4J3	AT3G51800	>tr|F4J4J3|F4J4J3_ARATH Putative nuclear DNA-binding protein G2p OS=Arabidopsis thaliana GN=ATG2 PE=4 SV=1;>tr|Q96327|Q96327_ARATH Cell cycle-related nuclear binding protein OS=Arabidopsis thaliana GN=AtG2 PE=2 SV=1;>tr|F4J4J5|F4J4J5_ARATH Putative nuclear	4	4	8.3	42.295	385	0	64.978
AT3g57890/T10K17_100	Q940S9	AT3G57890	>tr|Q940S9|Q940S9_ARATH AT3g57890/T10K17_100 OS=Arabidopsis thaliana GN=At3g57890 PE=1 SV=1;>tr|F4J4K6|F4J4K6_ARATH Tubulin binding cofactor C domain-containing protein OS=Arabidopsis thaliana GN=At3g57890 PE=4 SV=1	3	2	6.3	62.778	573	0	18.503
	F4J4N6	AT3G58110	>tr|F4J4N6|F4J4N6_ARATH Uncharacterized protein OS=Arabidopsis thaliana GN=At3g58110 PE=4 SV=1;>tr|Q9M2K5|Q9M2K5_ARATH Putative uncharacterized protein F9D24.20 OS=Arabidopsis thaliana GN=F9D24.20 PE=4 SV=1	1	1	1.9	86.804	754	0.0025959	6.3865
Probable low-specificity L-threonine aldolase 2	F4J4S1	AT3G04520	>tr|F4J4S1|F4J4S1_ARATH Threonine aldolase 2 OS=Arabidopsis thaliana GN=THA2 PE=4 SV=1;>sp|Q9FPH3|THA2_ARATH Probable low-specificity L-threonine aldolase 2 OS=Arabidopsis thaliana GN=THA2 PE=1 SV=1	2	2	10.7	38.123	354	0	56.281
	Q9SR15	AT3G04600	>tr|Q9SR15|Q9SR15_ARATH Putative tryptophanyl-tRNA synthetase OS=Arabidopsis thaliana GN=F7O18.7 PE=2 SV=1;>tr|F4J4T3|F4J4T3_ARATH Tryptophanyl-tRNA synthetase-like protein OS=Arabidopsis thaliana GN=At3g04600 PE=3 SV=1	5	5	18.2	45.754	402	0	106.8
	F4J4V4	AT3G04710	>tr|F4J4V4|F4J4V4_ARATH Carboxylate clamp-tetratricopeptide repeat protein OS=Arabidopsis thaliana GN=At3g04710 PE=4 SV=1;>tr|Q9SR03|Q9SR03_ARATH Ankyrin-like protein OS=Arabidopsis thaliana GN=F7O18.18 PE=2 SV=1;>tr|F4J4V1|F4J4V1_ARATH Carboxylate clamp-t	1	1	4.2	49.13	455	0.0015286	6.8155
Chromatin structure-remodeling complex protein BSH	F4J581	AT3G17590	>tr|F4J581|F4J581_ARATH Chromatin structure-remodeling complex protein BSH OS=Arabidopsis thaliana GN=BSH PE=4 SV=1;>sp|P93045|BSH_ARATH Chromatin structure-remodeling complex protein BSH OS=Arabidopsis thaliana GN=BSH PE=1 SV=2	2	2	15.3	27.59	242	0	12.932
Clathrin light chain 3	F4J5M9	AT3G51890	>sp|F4J5M9|CLC3_ARATH Clathrin light chain 3 OS=Arabidopsis thaliana GN=At3g51890 PE=1 SV=1	1	1	7	29.183	258	0	35.329
Clustered mitochondria protein homolog;Clustered mitochondria protein	F4J5R9	AT3G52140	>tr|F4J5R9|F4J5R9_ARATH Clustered mitochondria protein homolog OS=Arabidopsis thaliana GN=At3g52140 PE=3 SV=1;>sp|F4J5S1-2|CLU_ARATH Isoform 2 of Clustered mitochondria protein OS=Arabidopsis thaliana GN=FMT;>sp|F4J5S1|CLU_ARATH Clustered mitochondria prot	5	5	4.4	155.17	1419	0	53.095
Dihydrolipoyllysine-residue acetyltransferase component 1 of pyruvate dehydrogenase complex, mitochondrial	F4J5T2	AT3G52200	>tr|F4J5T2|F4J5T2_ARATH Dihydrolipoyllysine-residue acetyltransferase component 1 of pyruvate dehydrogenase complex OS=Arabidopsis thaliana GN=LTA3 PE=3 SV=1;>sp|Q0WQF7|ODP21_ARATH Dihydrolipoyllysine-residue acetyltransferase component 1 of pyruvate dehyd	4	4	7.2	77.893	713	0	61.852
Eukaryotic translation initiation factor 3 subunit G	Q9SSJ0	AT3G11400	>tr|Q9SSJ0|Q9SSJ0_ARATH Eukaryotic translation initiation factor 3 subunit G OS=Arabidopsis thaliana GN=F24K9.7 PE=2 SV=1;>tr|F4J6A1|F4J6A1_ARATH Eukaryotic translation initiation factor 3 subunit G OS=Arabidopsis thaliana GN=EIF3G1 PE=3 SV=1	4	4	20.4	32.714	294	0	31.446
	F4J6I5	AT3G24200	>tr|F4J6I5|F4J6I5_ARATH FAD/NAD(P)-binding oxidoreductase family protein OS=Arabidopsis thaliana GN=At3g24200 PE=4 SV=1;>tr|F4J6I6|F4J6I6_ARATH FAD/NAD(P)-binding oxidoreductase family protein OS=Arabidopsis thaliana GN=At3g24200 PE=4 SV=1	4	4	11.5	55.07	505	0	30.784
Syntaxin-32	F4J6K6	AT3G24350	>tr|F4J6K6|F4J6K6_ARATH Syntaxin-32 OS=Arabidopsis thaliana GN=SYP32 PE=3 SV=1;>sp|Q9LK09|SYP32_ARATH Syntaxin-32 OS=Arabidopsis thaliana GN=SYP32 PE=2 SV=1	1	1	5.8	40.837	361	0	60.339
Probable trans-2-enoyl-CoA reductase, mitochondrial	F4J6R6	AT3G45770	>tr|F4J6R6|F4J6R6_ARATH Putative trans-2-enoyl-CoA reductase OS=Arabidopsis thaliana GN=At3g45770 PE=4 SV=1;>sp|Q8LCU7|MECR_ARATH Probable trans-2-enoyl-CoA reductase, mitochondrial OS=Arabidopsis thaliana GN=At3g45770 PE=2 SV=1	1	1	5.4	32.316	297	0	21.701
	Q84TD7	AT3G52390	>tr|Q84TD7|Q84TD7_ARATH At3g52390 OS=Arabidopsis thaliana GN=At3g52390 PE=2 SV=1;>tr|F4J6X3|F4J6X3_ARATH TatD related DNase OS=Arabidopsis thaliana GN=At3g52390 PE=4 SV=1	1	1	3.1	35.692	320	0.0068213	5.9701
Ubiquitin-conjugating enzyme E2 variant 1D;Ubiquitin-conjugating enzyme E2 variant 1C	F4J6Z1	AT3G52560	>tr|F4J6Z1|F4J6Z1_ARATH Ubiquitin-conjugating enzyme E2 variant 1D OS=Arabidopsis thaliana GN=UEV1D-4 PE=1 SV=1;>sp|Q9SVD7|UEV1D_ARATH Ubiquitin-conjugating enzyme E2 variant 1D OS=Arabidopsis thaliana GN=UEV1D PE=1 SV=1;>sp|Q9SVD7-2|UEV1D_ARATH Isoform 2	2	2	19.5	18.589	164	0	54.895
	F4J737	AT3G59020	>tr|F4J737|F4J737_ARATH Armadillo/beta-catenin-like repeat-containing protein OS=Arabidopsis thaliana GN=At3g59020 PE=1 SV=1;>sp|F4J738|SAD2H_ARATH Importin beta-like SAD2 homolog OS=Arabidopsis thaliana GN=At3g59020 PE=1 SV=1	6	5	8	117.64	1029	0	81.317
	Q9SF20	AT3G11780	>tr|Q9SF20|Q9SF20_ARATH F26K24.7 protein OS=Arabidopsis thaliana GN=F26K24.7 PE=2 SV=1;>tr|F4J7G5|F4J7G5_ARATH MD-2-related lipid recognition domain-containing protein OS=Arabidopsis thaliana GN=At3g11780 PE=4 SV=1	1	1	8.5	16.805	153	0	16.177
Syntaxin-121	F4J7G9	AT3G11820	>tr|F4J7G9|F4J7G9_ARATH Syntaxin-121 OS=Arabidopsis thaliana GN=SYP121 PE=1 SV=1;>sp|Q9ZSD4|SY121_ARATH Syntaxin-121 OS=Arabidopsis thaliana GN=SYP121 PE=1 SV=1	3	3	7	34.658	315	0	20.676
Ubiquitin carboxyl-terminal hydrolase;Ubiquitin carboxyl-terminal hydrolase 13	F4J7I2	AT3G11910	>tr|F4J7I2|F4J7I2_ARATH Ubiquitin carboxyl-terminal hydrolase OS=Arabidopsis thaliana GN=UBP13 PE=3 SV=1;>sp|Q84WU2|UBP13_ARATH Ubiquitin carboxyl-terminal hydrolase 13 OS=Arabidopsis thaliana GN=UBP13 PE=1 SV=1	12	7	15.4	130.52	1114	0	134.41
Peroxisome biogenesis protein 3-1	F4J7K5	AT3G18160	>tr|F4J7K5|F4J7K5_ARATH Peroxin 3-1 OS=Arabidopsis thaliana GN=PEX3-1 PE=4 SV=1;>tr|F4J7K3|F4J7K3_ARATH Peroxin 3-1 OS=Arabidopsis thaliana GN=PEX3-1 PE=4 SV=1;>sp|Q8LDG7|PEX31_ARATH Peroxisome biogenesis protein 3-1 OS=Arabidopsis thaliana GN=PEX3-1 PE=2	1	1	4.3	34.317	304	0.0039348	6.1693
	Q94BQ9	AT1G30890	>tr|Q94BQ9|Q94BQ9_ARATH Integral membrane HRF1-like protein OS=Arabidopsis thaliana GN=At1g30890 PE=2 SV=1;>tr|F4J8C0|F4J8C0_ARATH HRF1 protein OS=Arabidopsis thaliana GN=HRF1 PE=2 SV=1	1	1	6.3	30.028	269	0	19.102
Phosphoglycerate mutase-like protein	F4J8C6	AT3G01310	>tr|F4J8C6|F4J8C6_ARATH Phosphoglycerate mutase-like protein OS=Arabidopsis thaliana GN=At3g01310 PE=1 SV=1;>tr|F4J8C7|F4J8C7_ARATH Phosphoglycerate mutase-like protein OS=Arabidopsis thaliana GN=At3g01310 PE=1 SV=1	4	4	6.5	118.92	1050	0	30.341
Protein TPLATE	F4J8D3	AT3G01780	>sp|F4J8D3|TPLAT_ARATH Protein TPLATE OS=Arabidopsis thaliana GN=TPLATE PE=1 SV=1	4	4	4	130.91	1176	0	60.033
Homogentisate solanesyltransferase, chloroplastic	F4J8K0	AT3G11945	>tr|F4J8K0|F4J8K0_ARATH Homogentisate prenyltransferase OS=Arabidopsis thaliana GN=HST PE=4 SV=1;>sp|Q1ACB3|HSTC_ARATH Homogentisate solanesyltransferase, chloroplastic OS=Arabidopsis thaliana GN=HST PE=1 SV=1	1	1	3.1	43.649	393	0.00064226	7.2539
Serine/threonine-protein kinase Nek7	F4J8P0	AT3G12200	>tr|F4J8P0|F4J8P0_ARATH Serine/threonine-protein kinase Nek7 OS=Arabidopsis thaliana GN=Nek7 PE=4 SV=1;>sp|Q9LHI7|NEK7_ARATH Serine/threonine-protein kinase Nek7 OS=Arabidopsis thaliana GN=NEK7 PE=2 SV=1	1	1	1.7	64.844	581	0.0095719	5.7893
Histone deacetylase 15	F4J8S1	AT3G18520	>tr|F4J8S1|F4J8S1_ARATH Histone deacetylase 15 OS=Arabidopsis thaliana GN=HDA15 PE=4 SV=1;>sp|Q8GXJ1|HDA15_ARATH Histone deacetylase 15 OS=Arabidopsis thaliana GN=HDA15 PE=2 SV=2	2	2	4.6	60.723	564	0	15.083
Actin-8;Actin-2	F4J8V9	AT3G18780	>tr|F4J8V9|F4J8V9_ARATH Actin 2 OS=Arabidopsis thaliana GN=ACT2 PE=1 SV=1;>sp|Q96293|ACT8_ARATH Actin-8 OS=Arabidopsis thaliana GN=ACT8 PE=1 SV=2;>sp|Q96292|ACT2_ARATH Actin-2 OS=Arabidopsis thaliana GN=ACT2 PE=1 SV=1	12	4	46.6	41.232	371	0	141.51
	F4J9A0	AT3G53180	>tr|F4J9A0|F4J9A0_ARATH Nodulin/glutamine synthase-like protein OS=Arabidopsis thaliana GN=At3g53180 PE=1 SV=1	3	3	4.9	94.384	852	0	34.178
Probable phosphoinositide phosphatase SAC9	F4J9G1	AT3G59770	>tr|F4J9G1|F4J9G1_ARATH Phosphoinositide phosphatase SAC9 OS=Arabidopsis thaliana GN=SAC9 PE=1 SV=1;>tr|F4J9G0|F4J9G0_ARATH Phosphoinositide phosphatase SAC9 OS=Arabidopsis thaliana GN=SAC9 PE=1 SV=1;>sp|Q7XZU0|SAC9_ARATH Probable phosphoinositide phosphat	3	3	3.3	155.37	1405	0	69.763
	F4J9G2	AT3G59780	>tr|F4J9G2|F4J9G2_ARATH Rhodanese/cell cycle control phosphatase superfamily protein OS=Arabidopsis thaliana GN=At3g59780 PE=4 SV=1	4	4	7.6	73.934	686	0	34.89
	Q9M1Z2	AT3G59820	>tr|Q9M1Z2|Q9M1Z2_ARATH LETM1-like protein OS=Arabidopsis thaliana GN=F24G16.90 PE=4 SV=1;>tr|F4J9G6|F4J9G6_ARATH LETM1-like protein OS=Arabidopsis thaliana GN=At3g59820 PE=4 SV=1	4	4	9.9	85.734	755	0	54.914
	F4J9K9	AT3G05900	>tr|F4J9K9|F4J9K9_ARATH Neurofilament protein-related protein OS=Arabidopsis thaliana GN=At3g05900 PE=1 SV=1	4	4	6.2	73.453	673	0	86.101
	F4J9U9	AT3G12640	>tr|F4J9U9|F4J9U9_ARATH RNA binding (RRM/RBD/RNP motifs) family protein OS=Arabidopsis thaliana GN=At3g12640 PE=1 SV=1	1	1	3.4	70.098	638	0.000668	7.7151
	Q9LHN3	AT3G18860	>tr|Q9LHN3|Q9LHN3_ARATH AT3g18860/MCB22_3 OS=Arabidopsis thaliana GN=At3g18860 PE=2 SV=1;>tr|F4J9W8|F4J9W8_ARATH Transducin family protein / WD-40 repeat family protein OS=Arabidopsis thaliana GN=At3g18860 PE=4 SV=1	4	4	7.4	84.273	760	0	43.337
	F4J9Y9	AT3G19010	>tr|F4J9Y9|F4J9Y9_ARATH 2-oxoglutarate (2OG) and Fe(II)-dependent oxygenase superfamily protein OS=Arabidopsis thaliana GN=At3g19010 PE=3 SV=1;>tr|Q9LJ65|Q9LJ65_ARATH 2-oxoglutarate (2OG) and Fe(II)-dependent oxygenase superfamily protein OS=Arabidopsis th	5	5	22.3	36.993	319	0	86.942
Presequence protease 1, chloroplastic/mitochondrial	F4JA10	AT3G19170	>tr|F4JA10|F4JA10_ARATH Zinc metalloprotease pitrilysin subfamily A OS=Arabidopsis thaliana GN=PREP1 PE=3 SV=1;>sp|Q9LJL3|PREP1_ARATH Presequence protease 1, chloroplastic/mitochondrial OS=Arabidopsis thaliana GN=PREP1 PE=1 SV=2	17	17	21	119.76	1069	0	242.03
	F4JA39	AT3G25680	>tr|F4JA39|F4JA39_ARATH Uncharacterized protein OS=Arabidopsis thaliana GN=At3g25680 PE=4 SV=1	5	5	12.2	63.057	558	0	47.369
29 kDa ribonucleoprotein, chloroplastic	F4JAF3	AT3G53460	>tr|F4JAF3|F4JAF3_ARATH Chloroplast RNA-binding protein 29 OS=Arabidopsis thaliana GN=CP29 PE=4 SV=1;>sp|Q43349-2|CP29A_ARATH Isoform 2 of 29 kDa ribonucleoprotein, chloroplastic OS=Arabidopsis thaliana GN=CP29A;>sp|Q43349|CP29A_ARATH 29 kDa ribonucleoprot	1	1	4.1	38.403	363	0	27.197
Peroxiredoxin Q, chloroplastic	F4JBC9	AT3G26060	>tr|F4JBC9|F4JBC9_ARATH Peroxiredoxin Q OS=Arabidopsis thaliana GN=ATPRX Q PE=4 SV=1;>sp|Q9LU86|PRXQ_ARATH Peroxiredoxin Q, chloroplastic OS=Arabidopsis thaliana GN=PRXQ PE=1 SV=1	4	4	21.7	23.806	217	0	48.132
Cytochrome P450 71B19;Cytochrome P450 71B20	F4JBF0	AT3G26180	>tr|F4JBF0|F4JBF0_ARATH Cytochrome P450 71B20 OS=Arabidopsis thaliana GN=CYP71B20 PE=3 SV=1;>sp|Q9LTM4|C71BJ_ARATH Cytochrome P450 71B19 OS=Arabidopsis thaliana GN=CYP71B19 PE=2 SV=1;>sp|Q9LTM3|C71BK_ARATH Cytochrome P450 71B20 OS=Arabidopsis thaliana GN=C	1	1	2.7	41.705	368	0.00066667	7.6855
	F4JBJ9	AT3G47490	>tr|F4JBJ9|F4JBJ9_ARATH HNH endonuclease OS=Arabidopsis thaliana GN=At3g47490 PE=4 SV=1;>tr|Q9SN88|Q9SN88_ARATH At3g47490 OS=Arabidopsis thaliana GN=F1P2.40 PE=2 SV=1	1	1	7	24.139	215	0.00069589	8.5969
	Q9SN82	AT3G47560	>tr|Q9SN82|Q9SN82_ARATH Alpha/beta-Hydrolases superfamily protein OS=Arabidopsis thaliana GN=F1P2.110 PE=1 SV=1;>tr|Q9SN79|Q9SN79_ARATH Alpha/beta-hydrolase domain-containing protein OS=Arabidopsis thaliana GN=F1P2.140 PE=2 SV=1;>tr|F4JBL2|F4JBL2_ARATH Alp	1	1	4.2	29.869	265	0.0015088	6.7346
Probable proteasome inhibitor	F4JBP8	AT3G53970	>tr|F4JBP8|F4JBP8_ARATH Probable proteasome inhibitor OS=Arabidopsis thaliana GN=At3g53970 PE=1 SV=1;>sp|Q9M330|PSMF1_ARATH Probable proteasome inhibitor OS=Arabidopsis thaliana GN=At3g53970 PE=1 SV=1	3	3	19.4	26.924	252	0	24.4
Transketolase-1, chloroplastic	F4JBY2	AT3G60750	>tr|F4JBY2|F4JBY2_ARATH Transketolase OS=Arabidopsis thaliana GN=At3g60750 PE=1 SV=1;>sp|Q8RWV0|TKTC1_ARATH Transketolase-1, chloroplastic OS=Arabidopsis thaliana GN=TKL-1 PE=1 SV=1	11	7	19.9	79.838	740	0	251.85
	F4JC86	AT3G13235	>tr|F4JC86|F4JC86_ARATH DNA damage-inducible protein 1 OS=Arabidopsis thaliana GN=At3g13235 PE=1 SV=1;>tr|Q1EBV4|Q1EBV4_ARATH At3g13235 OS=Arabidopsis thaliana GN=At3g13235 PE=1 SV=1	5	5	19.9	45.272	413	0	66.33
Proteasome activator subunit 4	F4JC97	AT3G13330	>sp|F4JC97|PSME4_ARATH Proteasome activator subunit 4 OS=Arabidopsis thaliana GN=PA200 PE=2 SV=2	4	4	3.3	202.94	1811	0	57.292
	F4JCC9	AT3G19740	>tr|F4JCC9|F4JCC9_ARATH AAA-type ATPase domain-containing protein OS=Arabidopsis thaliana GN=At3g19740 PE=3 SV=1	1	1	0.8	111.36	993	0.0015523	6.8954
	F4JCE9	AT3G19870	>tr|F4JCE9|F4JCE9_ARATH Uncharacterized protein OS=Arabidopsis thaliana GN=At3g19870 PE=4 SV=1	3	3	4.5	122.28	1090	0	35.593
	F4JCI4	AT3G26380	>tr|F4JCI4|F4JCI4_ARATH Melibiase family protein OS=Arabidopsis thaliana GN=At3g26380 PE=4 SV=1	2	2	3.9	72.342	647	0	19.426
	F4JCS8	AT3G48050	>tr|F4JCS8|F4JCS8_ARATH BAH and TFIIS domain-containing protein OS=Arabidopsis thaliana GN=At3g48050 PE=1 SV=1	3	3	2.4	171.94	1613	0	18.076
	O23722	AT2G38700	>tr|O23722|O23722_ARATH At2g38700 OS=Arabidopsis thaliana GN=MVD1 PE=2 SV=1;>tr|F4JCU3|F4JCU3_ARATH Diphosphomevalonate decarboxylase OS=Arabidopsis thaliana GN=At3g54250 PE=4 SV=1	2	2	5.1	45.585	412	0	12.405
	Q8RWQ2	AT3G54440	>tr|Q8RWQ2|Q8RWQ2_ARATH At3g54435 OS=Arabidopsis thaliana GN=At3g54440 PE=2 SV=1;>tr|F4JCX0|F4JCX0_ARATH Glycoside hydrolase family 2 protein OS=Arabidopsis thaliana GN=At3g54440 PE=3 SV=1;>tr|F4JCX1|F4JCX1_ARATH Glycoside hydrolase family 2 protein OS=Ara	2	2	1.8	125.41	1107	0	13.525
	F4JD88	AT3G07030	>tr|F4JD88|F4JD88_ARATH Alba DNA/RNA-binding protein OS=Arabidopsis thaliana GN=At3g07030 PE=4 SV=1	1	1	2.2	42.501	405	0.0017663	6.5593
	F4JDA1	AT3G07140	>tr|F4JDA1|F4JDA1_ARATH GPI transamidase component Gpi16 subunit family protein OS=Arabidopsis thaliana GN=At3g07140 PE=4 SV=1;>tr|Q949U5|Q949U5_ARATH GPI transamidase component Gpi16 subunit family protein OS=Arabidopsis thaliana GN=At3g07140 PE=2 SV=1	2	2	2.8	72.095	643	0.00073937	10.772
	F4JDN8	AT3G26700	>tr|F4JDN8|F4JDN8_ARATH Protein kinase family protein OS=Arabidopsis thaliana GN=At3g26700 PE=3 SV=1	1	1	3.4	41.778	380	0.0093135	5.8011
Probable Ufm1-specific protease	F4JDY4	AT3G48380	>tr|F4JDY4|F4JDY4_ARATH Putative Ufm1-specific protease OS=Arabidopsis thaliana GN=At3g48380 PE=1 SV=1;>tr|F4JDY2|F4JDY2_ARATH Putative Ufm1-specific protease OS=Arabidopsis thaliana GN=At3g48380 PE=1 SV=1;>sp|Q9STL8|UFSP_ARATH Probable Ufm1-specific prote	2	2	4.8	70.874	640	0.00038476	11.982
Structural maintenance of chromosomes protein;Structural maintenance of chromosomes protein 1	F4JE02	AT3G54670	>tr|F4JE02|F4JE02_ARATH Structural maintenance of chromosomes protein OS=Arabidopsis thaliana GN=TTN8 PE=3 SV=1;>sp|Q6Q1P4|SMC1_ARATH Structural maintenance of chromosomes protein 1 OS=Arabidopsis thaliana GN=SMC1 PE=2 SV=2	3	3	3.4	143.21	1238	0	25.394
(+)-neomenthol dehydrogenase	F4JE70	AT3G61220	>tr|F4JE70|F4JE70_ARATH (+)-neomenthol dehydrogenase OS=Arabidopsis thaliana GN=At3g61220 PE=3 SV=1;>sp|Q9M2E2|SDR1_ARATH (+)-neomenthol dehydrogenase OS=Arabidopsis thaliana GN=SDR1 PE=1 SV=1	2	2	7.9	33.641	303	0	29.856
Beta-fructofuranosidase, insoluble isoenzyme CWINV1	F4JEJ0	AT3G13790	>tr|F4JEJ0|F4JEJ0_ARATH Beta-fructofuranosidase, insoluble isoenzyme CWINV1 OS=Arabidopsis thaliana GN=ATBFRUCT1 PE=4 SV=1;>sp|Q43866|INV1_ARATH Beta-fructofuranosidase, insoluble isoenzyme CWINV1 OS=Arabidopsis thaliana GN=CWINV1 PE=1 SV=1	2	2	3.4	65.953	581	0	17.616
	F4JEJ3	AT3G13800	>tr|F4JEJ3|F4JEJ3_ARATH Metallo-beta-lactamase family protein OS=Arabidopsis thaliana GN=At3g13800 PE=4 SV=1;>tr|Q570G3|Q570G3_ARATH At3g13800 OS=Arabidopsis thaliana GN=At3g13800 PE=2 SV=1	1	1	5.4	31.512	279	0	21.182
Polyadenylate-binding protein-interacting protein 4	F4JEN1	AT3G14010	>tr|F4JEN1|F4JEN1_ARATH Hydroxyproline-rich glycoprotein family protein OS=Arabidopsis thaliana GN=CID4 PE=4 SV=1;>sp|Q94AM9|CID4_ARATH Polyadenylate-binding protein-interacting protein 4 OS=Arabidopsis thaliana GN=CID4 PE=2 SV=1	2	2	5.5	60.194	549	0	34.212
	F4JF21	AT3G48500	>tr|F4JF21|F4JF21_ARATH RNA binding protein PDE312 OS=Arabidopsis thaliana GN=PDE312 PE=1 SV=1;>tr|Q0WNC4|Q0WNC4_ARATH Putative uncharacterized protein At3g48500 OS=Arabidopsis thaliana GN=PDE312 PE=1 SV=1	1	1	1.6	78.813	668	0	15.219
	F4JF62	AT3G48860	>tr|F4JF62|F4JF62_ARATH Uncharacterized protein OS=Arabidopsis thaliana GN=At3g48860 PE=1 SV=1;>sp|Q8RWD5|SCD2_ARATH Coiled-coil domain-containing protein SCD2 OS=Arabidopsis thaliana GN=SCD2 PE=1 SV=1	1	1	2.6	54.088	494	0.0049958	6.0833
Chaperone protein ClpC2, chloroplastic	F4JF64	AT3G48870	>tr|F4JF64|F4JF64_ARATH Clp ATPase OS=Arabidopsis thaliana GN=HSP93-III PE=3 SV=1;>sp|Q9SXJ7|CLPC2_ARATH Chaperone protein ClpC2, chloroplastic OS=Arabidopsis thaliana GN=CLPC2 PE=2 SV=1	19	4	26.5	102.24	921	0	58.844
RabGAP/TBC domain-containing protein	F4JF82	AT3G55020	>tr|F4JF82|F4JF82_ARATH RabGAP/TBC domain-containing protein OS=Arabidopsis thaliana GN=At3g55020 PE=1 SV=1	2	2	3.3	87.184	777	0	17.289
HEAT SHOCK PROTEIN 89.1	F4JFN3	AT3G07770	>tr|F4JFN3|F4JFN3_ARATH HEAT SHOCK PROTEIN 89.1 OS=Arabidopsis thaliana GN=Hsp89.1 PE=3 SV=1	8	5	10.9	90.566	799	0	41.847
Protein STRUBBELIG-RECEPTOR FAMILY 7	F4JFU7	AT3G14350	>tr|F4JFU7|F4JFU7_ARATH STRUBBELIG-receptor family 7 protein OS=Arabidopsis thaliana GN=SRF7 PE=1 SV=1;>tr|F4JFU5|F4JFU5_ARATH STRUBBELIG-receptor family 7 protein OS=Arabidopsis thaliana GN=SRF7 PE=1 SV=1;>sp|Q9LUL4|SRF7_ARATH Protein STRUBBELIG-RECEPTOR	1	1	2.4	73.703	680	0.0015547	6.9146
L-ascorbate peroxidase S, chloroplastic/mitochondrial	F4JFY5	AT4G08390	>tr|F4JFY5|F4JFY5_ARATH L-ascorbate peroxidase S OS=Arabidopsis thaliana GN=SAPX PE=3 SV=1;>sp|Q42592|APXS_ARATH L-ascorbate peroxidase S, chloroplastic/mitochondrial OS=Arabidopsis thaliana GN=APXS PE=1 SV=2;>tr|F4JFY4|F4JFY4_ARATH L-ascorbate peroxidase	11	9	43.4	40.279	371	0	128.33
Thioredoxin M2, chloroplastic	F4JG94	AT4G03520	>tr|F4JG94|F4JG94_ARATH Thioredoxin M2 OS=Arabidopsis thaliana GN=ATHM2 PE=4 SV=1;>sp|Q9SEU8|TRXM2_ARATH Thioredoxin M2, chloroplastic OS=Arabidopsis thaliana GN=At4g03520 PE=2 SV=2	1	1	18.1	7.9261	72	0	13.644
	F4JGB4	AT4G04200	>tr|F4JGB4|F4JGB4_ARATH Signal peptidase subunit-25 OS=Arabidopsis thaliana GN=At4g04200 PE=4 SV=1	2	1	13.2	21.228	190	0	25.214
Ferredoxin--NADP reductase, root isozyme 1, chloroplastic;Ferredoxin--NADP reductase, root isozyme 2, chloroplastic	F4JGF4	AT4G05390	>tr|F4JGF4|F4JGF4_ARATH Ferredoxin--NADP reductase, root isozyme 1 OS=Arabidopsis thaliana GN=RFNR1 PE=4 SV=1;>sp|Q9M0V6|FNRR1_ARATH Ferredoxin--NADP reductase, root isozyme 1, chloroplastic OS=Arabidopsis thaliana GN=RFNR1 PE=2 SV=2;>sp|Q9S9P8-3|FNRR2_ARA	5	5	18.6	39.323	350	0	53.306
External alternative NAD(P)H-ubiquinone oxidoreductase B2, mitochondrial	F4JGL5	AT4G05020	>tr|F4JGL5|F4JGL5_ARATH NAD(P)H dehydrogenase B2 OS=Arabidopsis thaliana GN=NDB2 PE=4 SV=1;>sp|Q94BV7|NDB2_ARATH External alternative NAD(P)H-ubiquinone oxidoreductase B2, mitochondrial OS=Arabidopsis thaliana GN=NDB2 PE=1 SV=1	4	3	8.7	69.242	619	0	39.665
Pyrophosphate--fructose 6-phosphate 1-phosphotransferase subunit beta 2	F4JGR5	AT4G04040	>sp|F4JGR5|PFPB2_ARATH Pyrophosphate--fructose 6-phosphate 1-phosphotransferase subunit beta 2 OS=Arabidopsis thaliana GN=PFP-BETA2 PE=3 SV=1	4	3	9	62.741	569	0	100.46
	Q0WQ75	AT4G02030	>tr|Q0WQ75|Q0WQ75_ARATH Putative uncharacterized protein At4g02030 OS=Arabidopsis thaliana GN=At4g02030 PE=1 SV=1;>tr|F4JH69|F4JH69_ARATH Vps51/Vps67 family (Components of vesicular transport) protein OS=Arabidopsis thaliana GN=At4g02030 PE=1 SV=1	3	3	4	88.515	780	0	20.706
K(+) efflux antiporter 2, chloroplastic	F4JHE9	AT4G00630	>tr|F4JHE9|F4JHE9_ARATH K(+) efflux antiporter 2 OS=Arabidopsis thaliana GN=KEA2 PE=1 SV=1;>sp|O65272|KEA2_ARATH K(+) efflux antiporter 2, chloroplastic OS=Arabidopsis thaliana GN=KEA2 PE=1 SV=2	5	4	6.2	127.6	1185	0	75.015
Exocyst complex component SEC15B	F4JHH5	AT4G02350	>sp|F4JHH5|SC15B_ARATH Exocyst complex component SEC15B OS=Arabidopsis thaliana GN=SEC15B PE=1 SV=1	1	1	1.3	88.37	787	0.000666	7.6796
	F4JHJ0	AT4G02450	>tr|F4JHJ0|F4JHJ0_ARATH HSP20-like chaperone OS=Arabidopsis thaliana GN=At4g02450 PE=1 SV=1;>tr|Q8L7U4|Q8L7U4_ARATH AT4g02450/T14P8_5 OS=Arabidopsis thaliana GN=At4g02450 PE=1 SV=1	3	3	15.8	25.341	240	0	50.857
	F4JHN6	AT4G00830	>tr|F4JHN6|F4JHN6_ARATH RNA recognition motif-containing protein OS=Arabidopsis thaliana GN=At4g00830 PE=4 SV=1;>tr|Q9ASP6|Q9ASP6_ARATH AT4g00830/A_TM018A10_14 OS=Arabidopsis thaliana GN=At4g00830 PE=2 SV=1;>tr|F4JHN3|F4JHN3_ARATH RNA recognition motif-con	1	1	1.7	51.877	467	0.0070346	5.9277
Mitochondrial adenine nucleotide transporter ADNT1	F4JHS4	AT4G01100	>tr|F4JHS4|F4JHS4_ARATH Adenine nucleotide transporter 1 OS=Arabidopsis thaliana GN=ADNT1 PE=3 SV=1;>sp|O04619|ADNT1_ARATH Mitochondrial adenine nucleotide transporter ADNT1 OS=Arabidopsis thaliana GN=ADNT1 PE=2 SV=1	7	7	25.1	39.978	366	0	109.55
	Q9SSF1	AT3G07590	>tr|Q9SSF1|Q9SSF1_ARATH AT3g07590/MLP3_4 OS=Arabidopsis thaliana GN=MLP3.4 PE=2 SV=1;>tr|Q9SY09|Q9SY09_ARATH At4g02840 OS=Arabidopsis thaliana GN=T5J8.16 PE=2 SV=1;>tr|F4JHV8|F4JHV8_ARATH Small nuclear ribonucleoprotein family protein OS=Arabidopsis thalia	2	2	27.2	12.6	114	0	26.436
	F4JHW1	AT4G02860	>tr|F4JHW1|F4JHW1_ARATH Phenazine biosynthesis PhzC/PhzF protein OS=Arabidopsis thaliana GN=At4g02860 PE=4 SV=1	2	2	8	34.316	313	0	12.336
	F4JHZ4	AT4G01210	>tr|F4JHZ4|F4JHZ4_ARATH Glycosyl transferase family 1 protein OS=Arabidopsis thaliana GN=At4g01210 PE=2 SV=1	1	1	1.7	119.4	1031	0.0015542	6.9113
Conserved oligomeric Golgi complex subunit 4	F4JI19	AT4G01400	>tr|F4JI19|F4JI19_ARATH Uncharacterized protein OS=Arabidopsis thaliana GN=At4g01400 PE=4 SV=1;>sp|Q8L838|COG4_ARATH Conserved oligomeric Golgi complex subunit 4 OS=Arabidopsis thaliana GN=COG4 PE=2 SV=1	2	2	1.9	125.32	1110	0	12.4
1,2-dihydroxy-3-keto-5-methylthiopentene dioxygenase;1,2-dihydroxy-3-keto-5-methylthiopentene dioxygenase 3;1,2-dihydroxy-3-keto-5-methylthiopentene dioxygenase 2	F4JIE0	AT4G14710	>tr|F4JIE0|F4JIE0_ARATH 1,2-dihydroxy-3-keto-5-methylthiopentene dioxygenase OS=Arabidopsis thaliana GN=ATARD2 PE=3 SV=1;>tr|F4JIE1|F4JIE1_ARATH 1,2-dihydroxy-3-keto-5-methylthiopentene dioxygenase OS=Arabidopsis thaliana GN=ATARD2 PE=3 SV=1;>sp|Q8W108|MTN	4	4	22.5	23.484	200	0	44.269
Dolichyl-diphosphooligosaccharide--protein glycosyltransferase subunit 2	F4JIM7	AT4G21150	>tr|F4JIM7|F4JIM7_ARATH Ribophorin II (RPN2) family protein OS=Arabidopsis thaliana GN=HAP6 PE=4 SV=1;>sp|Q93Z16|RPN2_ARATH Dolichyl-diphosphooligosaccharide--protein glycosyltransferase subunit 2 OS=Arabidopsis thaliana GN=RPN2 PE=2 SV=1	8	8	15.6	73.266	678	0	134.51
DnaJ protein ERDJ2B	F4JIN3	AT4G21180	>sp|F4JIN3|DNJ29_ARATH DnaJ protein ERDJ2B OS=Arabidopsis thaliana GN=ERDJ2B PE=1 SV=1	1	1	1.5	74.824	661	0.0015567	6.9175
BRASSINOSTEROID INSENSITIVE 1-associated receptor kinase 1;Somatic embryogenesis receptor kinase 1;Somatic embryogenesis receptor kinase 2	F4JIX9	AT4G33430	>tr|F4JIX9|F4JIX9_ARATH Leu-rich receptor Serine/threonine protein kinase BAK1 OS=Arabidopsis thaliana GN=BAK1 PE=3 SV=1;>sp|Q94F62|BAK1_ARATH BRASSINOSTEROID INSENSITIVE 1-associated receptor kinase 1 OS=Arabidopsis thaliana GN=BAK1 PE=1 SV=2;>sp|Q94AG2|S	1	1	2.1	73.7	662	0.00072385	9.9295
Dynamin-related protein 3A	F4JJ15	AT4G33650	>tr|F4JJ15|F4JJ15_ARATH Dynamin-related protein 3A OS=Arabidopsis thaliana GN=DRP3A PE=3 SV=1;>sp|Q8S944|DRP3A_ARATH Dynamin-related protein 3A OS=Arabidopsis thaliana GN=DRP3A PE=1 SV=2	3	3	4.3	89.754	809	0	20.571
ABC transporter D family member 1	F4JJ28	AT4G39850	>tr|F4JJ28|F4JJ28_ARATH ABC transporter D family member 1 OS=Arabidopsis thaliana GN=PXA1 PE=3 SV=1;>tr|F4JJ27|F4JJ27_ARATH ABC transporter D family member 1 OS=Arabidopsis thaliana GN=PXA1 PE=3 SV=1;>sp|Q94FB9|AB1D_ARATH ABC transporter D family member 1	3	3	3.6	149.7	1338	0	31.627
Vesicle-associated protein 4-2	F4JJI7	AT4G21450	>tr|F4JJI7|F4JJI7_ARATH PapD-like superfamily protein OS=Arabidopsis thaliana GN=At4g21450 PE=1 SV=1;>sp|Q8VYN2|VAP42_ARATH Vesicle-associated protein 4-2 OS=Arabidopsis thaliana GN=PVA42 PE=1 SV=1	1	1	3.8	35.187	314	0.00073883	10.766
Vacuolar protein sorting-associated protein 26A;Vacuolar protein sorting-associated protein 26B	F4JJR0	AT4G27690	>tr|F4JJR0|F4JJR0_ARATH Vacuolar protein sorting-associated protein 26B OS=Arabidopsis thaliana GN=VPS26B PE=4 SV=1;>sp|Q9FJD0|VP26A_ARATH Vacuolar protein sorting-associated protein 26A OS=Arabidopsis thaliana GN=VPS26A PE=2 SV=1;>sp|Q9T091|VP26B_ARATH Va	2	2	9.8	32.108	275	0	41.131
	F4JJT9	AT4G33760	>tr|F4JJT9|F4JJT9_ARATH tRNA synthetase class II (D, K and N) family protein OS=Arabidopsis thaliana GN=At4g33760 PE=3 SV=1	6	6	11.6	74.516	664	0	52.333
	Q94JY0	AT4G34090	>tr|Q94JY0|Q94JY0_ARATH Cyclin delta-3 OS=Arabidopsis thaliana GN=F28A23.80 PE=2 SV=1;>tr|F4JJY7|F4JJY7_ARATH Uncharacterized protein OS=Arabidopsis thaliana GN=At4g34090 PE=4 SV=1;>tr|Q3E7I4|Q3E7I4_ARATH Uncharacterized protein OS=Arabidopsis thaliana GN=	3	3	13	36.909	330	0	88.134
	F4JK17	AT4G09520	>tr|F4JK17|F4JK17_ARATH Cofactor-independent phosphoglycerate mutase OS=Arabidopsis thaliana GN=At4g09520 PE=4 SV=1	1	1	3.3	53.124	492	0	24.141
	F4JKF8	AT4G28000	>tr|F4JKF8|F4JKF8_ARATH P-loop containing nucleoside triphosphate hydrolases superfamily protein OS=Arabidopsis thaliana GN=At4g28000 PE=3 SV=1	1	1	1.6	92.416	830	0.00070947	9.1236
	F4JKH6	AT4G28080	>tr|F4JKH6|F4JKH6_ARATH Tetratricopeptide repeat domain protein OS=Arabidopsis thaliana GN=At4g28080 PE=1 SV=1	4	1	3.4	199.11	1819	0.00067317	7.8534
Aldehyde dehydrogenase family 3 member I1, chloroplastic	F4JKM4	AT4G34240	>tr|F4JKM4|F4JKM4_ARATH Aldehyde dehydrogenase 3I1 OS=Arabidopsis thaliana GN=ALDH3I1 PE=3 SV=1;>sp|Q8W033|AL3I1_ARATH Aldehyde dehydrogenase family 3 member I1, chloroplastic OS=Arabidopsis thaliana GN=ALDH3I1 PE=1 SV=2	1	1	4.1	42.583	390	0.0085584	5.8441
Ras-related protein RABG3a	F4JKR7	AT4G09720	>tr|F4JKR7|F4JKR7_ARATH RAB GTPase homolog G3A OS=Arabidopsis thaliana GN=RABG3A PE=3 SV=1;>tr|F4JKR6|F4JKR6_ARATH RAB GTPase homolog G3A OS=Arabidopsis thaliana GN=RABG3A PE=3 SV=1;>sp|Q948K8-2|RAG3A_ARATH Isoform 2 of Ras-related protein RABG3a OS=Arabid	3	1	18	23.368	211	0	57.593
	F4JKX0	AT4G15840	>tr|F4JKX0|F4JKX0_ARATH BTB/POZ domain-containing protein OS=Arabidopsis thaliana GN=At4g15840 PE=4 SV=1	1	1	2.3	91.786	836	0.0070384	5.9313
Uncharacterized protein 3	F4JKZ9	AT4G16060	>tr|F4JKZ9|F4JKZ9_ARATH Uncharacterized protein OS=Arabidopsis thaliana GN=At4g16060 PE=4 SV=1	3	3	14.5	32.725	289	0	33.597
Importin subunit alpha	F4JL11	AT4G16143	>sp|F4JL11|IMPA2_ARATH Importin subunit alpha-2 OS=Arabidopsis thaliana GN=IMPA2 PE=1 SV=1	7	6	18.1	58.906	535	0	159.44
	F4JL78	AT4G28300	>tr|F4JL78|F4JL78_ARATH Uncharacterized protein OS=Arabidopsis thaliana GN=At4g28300 PE=1 SV=1;>tr|Q8VZR8|Q8VZR8_ARATH Putative proline-rich protein OS=Arabidopsis thaliana GN=At4g28300 PE=1 SV=1	1	1	5.9	47.993	438	0	22.846
	F4JLF5	AT4G34660	>tr|F4JLF5|F4JLF5_ARATH SH3 domain-containing protein OS=Arabidopsis thaliana GN=At4g34660 PE=4 SV=1;>tr|Q8VWF1|Q8VWF1_ARATH Putative uncharacterized protein At4g34660 OS=Arabidopsis thaliana GN=At4g34660 PE=2 SV=1	1	1	4.6	38.627	345	0	22.738
Non-lysosomal glucosylceramidase	F4JLJ2	AT4G10060	>tr|F4JLJ2|F4JLJ2_ARATH Non-lysosomal glucosylceramidase OS=Arabidopsis thaliana GN=At4g10060 PE=3 SV=1	2	2	2.9	104.35	922	0	55.545
	F4JLM5	AT4G10320	>tr|F4JLM5|F4JLM5_ARATH Isoleucyl-tRNA synthetase OS=Arabidopsis thaliana GN=At4g10320 PE=3 SV=1	9	9	11.8	135.48	1190	0	115.97
Dihydrolipoyl dehydrogenase 2, chloroplastic	F4JLP5	AT4G16155	>sp|F4JLP5|PLPD2_ARATH Dihydrolipoyl dehydrogenase 2, chloroplastic OS=Arabidopsis thaliana GN=LPD2 PE=2 SV=2	4	2	10.4	60.144	567	0	127.76
SNF1-related protein kinase regulatory subunit beta-2	Q2V3H9	AT4G16360	>tr|Q2V3H9|Q2V3H9_ARATH SNF1-related protein kinase regulatory subunit beta-2 OS=Arabidopsis thaliana GN=At4g16360 PE=4 SV=2;>tr|F4JLS6|F4JLS6_ARATH SNF1-related protein kinase regulatory subunit beta-2 OS=Arabidopsis thaliana GN=At4g16360 PE=4 SV=1;>sp|Q9	2	2	7.8	28.658	258	0	17.573
	F4JLY4	AT4G22690	>tr|F4JLY4|F4JLY4_ARATH Cytochrome P450, family 706, subfamily A, polypeptide 1 OS=Arabidopsis thaliana GN=CYP706A1 PE=3 SV=1;>tr|O49652|O49652_ARATH Cytochrome P450 - like protein OS=Arabidopsis thaliana GN=T12H17.100 PE=2 SV=1	8	8	15.8	63.116	557	0	89.84
	Q8VZA8	AT4G28706	>tr|Q8VZA8|Q8VZA8_ARATH PfkB-like carbohydrate kinase family protein OS=Arabidopsis thaliana GN=At4g28706 PE=2 SV=1;>tr|F4JM15|F4JM15_ARATH PfkB-like carbohydrate kinase family protein OS=Arabidopsis thaliana GN=At4g28706 PE=3 SV=1	3	1	11.9	43.384	404	0	13.016
	Q944J2	AT4G28706	>tr|Q944J2|Q944J2_ARATH At4g29227 OS=Arabidopsis thaliana GN=At4g28706 PE=2 SV=1;>tr|F4JM17|F4JM17_ARATH PfkB-like carbohydrate kinase family protein OS=Arabidopsis thaliana GN=At4g28706 PE=3 SV=1	3	1	11.7	43.079	401	0	28.976
	F4JMF4	AT4G10730	>tr|F4JMF4|F4JMF4_ARATH Putative serine/threonine protein kinase OS=Arabidopsis thaliana GN=At4g10730 PE=1 SV=1	1	1	2.3	78.426	711	0.00068752	8.2848
Heat shock 70 kDa protein 17	F4JMJ1	AT4G16660	>sp|F4JMJ1|HSP7R_ARATH Heat shock 70 kDa protein 17 OS=Arabidopsis thaliana GN=HSP70-17 PE=1 SV=1	8	8	14.3	96.724	867	0	127.46
Acyl-coenzyme A oxidase;Peroxisomal acyl-coenzyme A oxidase 1	F4JMK8	AT4G16760	>tr|F4JMK8|F4JMK8_ARATH Acyl-coenzyme A oxidase OS=Arabidopsis thaliana GN=ACX1 PE=3 SV=1;>sp|O65202|ACOX1_ARATH Peroxisomal acyl-coenzyme A oxidase 1 OS=Arabidopsis thaliana GN=ACX1 PE=1 SV=1	4	2	7.4	72.921	651	0	57.837
Xylem cysteine proteinase 1	F4JN02	AT4G35350	>tr|F4JN02|F4JN02_ARATH Xylem cysteine proteinase 1 OS=Arabidopsis thaliana GN=XCP1 PE=3 SV=1;>sp|O65493|XCP1_ARATH Xylem cysteine proteinase 1 OS=Arabidopsis thaliana GN=XCP1 PE=1 SV=1	1	1	5.6	32.558	288	0.0015281	6.814
Ankyrin repeat domain-containing protein 2	F4JN17	AT4G35450	>tr|F4JN17|F4JN17_ARATH Ankyrin repeat domain-containing protein 2 OS=Arabidopsis thaliana GN=AKR2 PE=4 SV=1;>tr|F4JN13|F4JN13_ARATH Ankyrin repeat domain-containing protein 2 OS=Arabidopsis thaliana GN=AKR2 PE=4 SV=1;>sp|Q9SAR5|AKR2_ARATH Ankyrin repeat d	2	2	9.9	33.074	304	0.00038536	12.002
	F4JNE4	AT4G17140	>tr|F4JNE4|F4JNE4_ARATH Pleckstrin homology (PH) domain-containing protein OS=Arabidopsis thaliana GN=At4g17140 PE=4 SV=1;>tr|F4JNE3|F4JNE3_ARATH Pleckstrin homology (PH) domain-containing protein OS=Arabidopsis thaliana GN=At4g17140 PE=4 SV=1;>tr|F4JNE2|F	8	8	2.9	471	4216	0	79.278
Farnesyl pyrophosphate synthase 2	F4JNF1	AT4G17190	>tr|F4JNF1|F4JNF1_ARATH Farnesyl diphosphate synthase 2 OS=Arabidopsis thaliana GN=FPS2 PE=3 SV=1;>sp|Q43315|FPPS2_ARATH Farnesyl pyrophosphate synthase 2 OS=Arabidopsis thaliana GN=FPS2 PE=2 SV=1	1	1	5.3	28.758	247	0	13.589
Cysteine-rich receptor-like protein kinase 18	F4JNH2	AT4G23260	>tr|F4JNH2|F4JNH2_ARATH Cysteine-rich receptor-like protein kinase 18 OS=Arabidopsis thaliana GN=CRK18 PE=3 SV=1;>sp|Q8RX80|CRK18_ARATH Cysteine-rich receptor-like protein kinase 18 OS=Arabidopsis thaliana GN=CRK18 PE=2 SV=2	1	1	2	72	648	0.0070556	5.9446
Beta-adaptin-like protein B	F4JNZ8	AT4G11380	>tr|F4JNZ8|F4JNZ8_ARATH Beta-adaptin-like protein B OS=Arabidopsis thaliana GN=At4g11380 PE=1 SV=1;>sp|Q9SUS3|APBLB_ARATH Beta-adaptin-like protein B OS=Arabidopsis thaliana GN=BETAB-AD PE=1 SV=1	8	2	10.7	101.91	916	0	15.841
	F4JP43	AT4G17330	>tr|F4JP43|F4JP43_ARATH G2484-1 protein OS=Arabidopsis thaliana GN=G2484-1 PE=4 SV=1	1	1	0.6	218.07	2037	0.00073828	10.737
Cystine lyase CORI3	F4JP99	AT4G23600	>tr|F4JP99|F4JP99_ARATH Cystine lyase OS=Arabidopsis thaliana GN=CORI3 PE=4 SV=1;>sp|Q9SUR6|CORI3_ARATH Cystine lyase CORI3 OS=Arabidopsis thaliana GN=CORI3 PE=1 SV=1;>sp|Q9SUR6-2|CORI3_ARATH Isoform 2 of Cystine lyase CORI3 OS=Arabidopsis thaliana GN=CORI	4	4	14.2	42.228	380	0	65.968
	Q9SUR4	AT4G23620	>tr|Q9SUR4|Q9SUR4_ARATH Putative uncharacterized protein AT4g23620 OS=Arabidopsis thaliana GN=F9D16.90 PE=2 SV=1;>tr|F4JPA3|F4JPA3_ARATH Ribosomal L25/TL5/CTC N-terminal 5S rRNA binding domain-containing protein OS=Arabidopsis thaliana GN=At4g23620 PE=4 SV	1	1	6.4	29.017	264	0.0026034	6.4145
Nucleoside diphosphate kinase;Nucleoside diphosphate kinase IV, chloroplastic/mitochondrial	F4JPD8	AT4G23895	>tr|F4JPD8|F4JPD8_ARATH Nucleoside diphosphate kinase OS=Arabidopsis thaliana GN=At4g23895 PE=3 SV=1;>sp|Q8LAH8|NDK4_ARATH Nucleoside diphosphate kinase IV, chloroplastic/mitochondrial OS=Arabidopsis thaliana GN=NDK4 PE=1 SV=2	1	1	1.9	51.999	467	0.0026027	6.4088
PGR5-like protein 1B, chloroplastic	F4JPU9	AT4G11960	>tr|F4JPU9|F4JPU9_ARATH PGR5-like protein 1B OS=Arabidopsis thaliana GN=PGRL1B PE=4 SV=1;>sp|Q8GYC7|PGL1B_ARATH PGR5-like protein 1B, chloroplastic OS=Arabidopsis thaliana GN=PGRL1B PE=1 SV=1	1	1	7.1	33.546	296	0.00071608	9.4513
Acetylornithine deacetylase	F4JPZ7	AT4G17830	>tr|F4JPZ7|F4JPZ7_ARATH Peptidase M20/M25/M40 family protein OS=Arabidopsis thaliana GN=At4g17830 PE=4 SV=1;>sp|Q9C5C4|ARGE_ARATH Acetylornithine deacetylase OS=Arabidopsis thaliana GN=At4g17830 PE=2 SV=1	1	1	2.9	48.742	445	0	16.177
1-acylglycerol-3-phosphate O-acyltransferase	F4JQ50	AT4G24160	>tr|F4JQ50|F4JQ50_ARATH Lysophosphatidic acid acyltransferase OS=Arabidopsis thaliana GN=At4g24160 PE=4 SV=1;>sp|O22975|LPAAT_ARATH 1-acylglycerol-3-phosphate O-acyltransferase OS=Arabidopsis thaliana GN=At4g24160 PE=1 SV=1	2	2	10.2	38.049	342	0	20.562
Endoplasmin homolog	F4JQ55	AT4G24190	>tr|F4JQ55|F4JQ55_ARATH HSP90-like protein GRP94 OS=Arabidopsis thaliana GN=SHD PE=3 SV=1;>sp|Q9STX5|ENPL_ARATH Endoplasmin homolog OS=Arabidopsis thaliana GN=SHD PE=1 SV=1	14	14	19.9	94.148	823	0	176.04
	F4JQ90	AT4G30310	>tr|F4JQ90|F4JQ90_ARATH FGGY family of carbohydrate kinase OS=Arabidopsis thaliana GN=At4g30310 PE=1 SV=1;>tr|F4JQ92|F4JQ92_ARATH FGGY family of carbohydrate kinase OS=Arabidopsis thaliana GN=At4g30310 PE=4 SV=1;>tr|F4JQ91|F4JQ91_ARATH FGGY family of carbo	2	2	5.5	62.551	579	0	94.903
	F4JQH3	AT4G36760	>tr|F4JQH3|F4JQH3_ARATH Aminopeptidase P1 OS=Arabidopsis thaliana GN=APP1 PE=1 SV=1	7	7	17.5	71.992	645	0	152.33
	F4JQQ8	AT4G18070	>tr|F4JQQ8|F4JQQ8_ARATH Uncharacterized protein OS=Arabidopsis thaliana GN=At4g18070 PE=1 SV=1;>tr|Q8VZS7|Q8VZS7_ARATH AT4G18070 protein OS=Arabidopsis thaliana GN=At4g18070 PE=1 SV=1	1	1	7	24.003	228	0	21.91
	F4JQT1	AT4G18250	>tr|F4JQT1|F4JQT1_ARATH Putative receptor serine/threonine kinase OS=Arabidopsis thaliana GN=At4g18250 PE=3 SV=1	1	1	1.6	95.265	853	0.0028555	6.3003
	F4JQU9	AT4G18372	>tr|F4JQU9|F4JQU9_ARATH Small nuclear ribonucleoprotein family protein OS=Arabidopsis thaliana GN=At4g18372 PE=4 SV=1	1	1	17	12.651	112	0.009311	5.7999
NADPH--cytochrome P450 reductase;NADPH--cytochrome P450 reductase 1	F4JQY4	AT4G24520	>tr|F4JQY4|F4JQY4_ARATH NADPH--cytochrome P450 reductase OS=Arabidopsis thaliana GN=ATR1 PE=1 SV=1;>sp|Q9SB48|NCPR1_ARATH NADPH--cytochrome P450 reductase 1 OS=Arabidopsis thaliana GN=ATR1 PE=1 SV=1	3	3	8.3	76.324	688	0	38.309
AP-4 complex subunit mu	F4JQZ0	AT4G24550	>tr|F4JQZ0|F4JQZ0_ARATH Clathrin adaptor complexes medium subunit family protein OS=Arabidopsis thaliana GN=At4g24550 PE=4 SV=1;>tr|F4JQY9|F4JQY9_ARATH Clathrin adaptor complexes medium subunit family protein OS=Arabidopsis thaliana GN=At4g24550 PE=4 SV=1;	1	1	2.9	42.879	380	0	20.688
	F4JRE0	AT4G12650	>sp|F4JRE0|TMN12_ARATH Transmembrane 9 superfamily member 12 OS=Arabidopsis thaliana GN=TMN12 PE=2 SV=1	4	4	11.7	74.139	652	0	33.357
Auxilin-related protein 2;Auxilin-related protein 1	F4JRF7	AT4G12770	>tr|F4JRF7|F4JRF7_ARATH Auxilin-related protein 2 OS=Arabidopsis thaliana GN=At4g12770 PE=4 SV=1;>sp|Q0WQ57|AUXI2_ARATH Auxilin-related protein 2 OS=Arabidopsis thaliana GN=At4g12770 PE=1 SV=1;>tr|F4JRG0|F4JRG0_ARATH Auxilin-related protein 1 OS=Arabidopsi	2	2	2.7	98.158	889	0	14.874
	F4JRR1	AT4G24840	>tr|F4JRR1|F4JRR1_ARATH Uncharacterized protein OS=Arabidopsis thaliana GN=At4g24840 PE=1 SV=1	2	2	3.4	84.618	756	0	25.04
Acyl carrier protein;Acyl carrier protein 4, chloroplastic	F4JRT7	AT4G25050	>tr|F4JRT7|F4JRT7_ARATH Acyl carrier protein OS=Arabidopsis thaliana GN=ACP4 PE=4 SV=1;>sp|Q9SW21|ACP4_ARATH Acyl carrier protein 4, chloroplastic OS=Arabidopsis thaliana GN=ACP4 PE=1 SV=1	1	1	10.7	15.938	149	0	15.153
	F4JRW3	AT4G31170	>tr|F4JRW3|F4JRW3_ARATH Protein kinase family protein OS=Arabidopsis thaliana GN=At4g31170 PE=4 SV=1;>tr|Q9M085|Q9M085_ARATH AT4G31170 protein OS=Arabidopsis thaliana GN=At4g31170 PE=2 SV=1	1	1	5.5	34.252	307	0.0015078	6.7339
	F4JRY9	AT4G31340	>tr|F4JRY9|F4JRY9_ARATH Myosin heavy chain-related protein OS=Arabidopsis thaliana GN=At4g31340 PE=4 SV=1;>tr|Q8GUN1|Q8GUN1_ARATH AT4G31340 protein OS=Arabidopsis thaliana GN=At4g31340 PE=2 SV=1	1	1	2.9	47.739	420	0.00038462	11.976
	Q8H1G5	AT4G31420	>tr|Q8H1G5|Q8H1G5_ARATH Putative zinc finger protein OS=Arabidopsis thaliana GN=At4g31420 PE=2 SV=1;>tr|F4JS04|F4JS04_ARATH Zinc finger protein 622 OS=Arabidopsis thaliana GN=At4g31420 PE=4 SV=1	1	1	4.2	45.997	404	0.0068399	5.9826
Peroxidase 50	F4JS33	AT4G37520	>tr|F4JS33|F4JS33_ARATH Peroxidase 50 OS=Arabidopsis thaliana GN=At4g37520 PE=3 SV=1;>sp|Q43731|PER50_ARATH Peroxidase 50 OS=Arabidopsis thaliana GN=PER50 PE=1 SV=1	1	1	4	35.749	326	0	43.311
	F4JS91	AT4G13110	>tr|F4JS91|F4JS91_ARATH BSD domain-containing protein OS=Arabidopsis thaliana GN=At4g13110 PE=4 SV=1	1	1	5.7	36.236	316	0.0014903	6.6444
GDSL esterase/lipase At4g18970	F4JSC9	AT4G18970	>tr|F4JSC9|F4JSC9_ARATH GDSL esterase/lipase OS=Arabidopsis thaliana GN=At4g18970 PE=4 SV=1;>sp|Q93YW8|GDL65_ARATH GDSL esterase/lipase At4g18970 OS=Arabidopsis thaliana GN=At4g18970 PE=2 SV=1	1	1	4.1	45.267	410	0.0028744	6.3547
ABC transporter B family member 28	F4JSM3	AT4G25450	>tr|F4JSM3|F4JSM3_ARATH ABC transporter B family member 28 OS=Arabidopsis thaliana GN=NAP8 PE=3 SV=1;>sp|Q8LPQ6-2|AB28B_ARATH Isoform 2 of ABC transporter B family member 28 OS=Arabidopsis thaliana GN=ABCB28;>sp|Q8LPQ6|AB28B_ARATH ABC transporter B family	3	3	8.4	59.245	545	0	29.007
	Q8GYZ0	AT4G31530	>tr|Q8GYZ0|Q8GYZ0_ARATH At4g31530 OS=Arabidopsis thaliana GN=At4g31530 PE=2 SV=1;>tr|F4JSP1|F4JSP1_ARATH NAD(P)-binding Rossmann-fold superfamily protein OS=Arabidopsis thaliana GN=At4g31530 PE=4 SV=1	2	2	8.3	35.228	324	0	21.341
Brefeldin A-inhibited guanine nucleotide-exchange protein 1	F4JSZ5	AT4G38200	>sp|F4JSZ5|BIG1_ARATH Brefeldin A-inhibited guanine nucleotide-exchange protein 1 OS=Arabidopsis thaliana GN=BIG1 PE=2 SV=1	1	1	0.5	187.53	1687	0.0017632	6.5586
	F4JT13	AT4G13400	>tr|F4JT13|F4JT13_ARATH 2-oxoglutarate (2OG) and Fe(II)-dependent oxygenase superfamily protein OS=Arabidopsis thaliana GN=At4g13400 PE=4 SV=1	1	1	2.2	39.987	357	0.0077978	5.8826
	Q940J8	AT4G19410	>tr|Q940J8|Q940J8_ARATH Pectinacetylesterase family protein OS=Arabidopsis thaliana GN=T5K18.190 PE=2 SV=1;>tr|F4JT64|F4JT64_ARATH Pectinacetylesterase family protein OS=Arabidopsis thaliana GN=At4g19410 PE=4 SV=1	5	4	15.1	42.125	391	0	67.723
Vacuolar protein sorting-associated protein 54, chloroplastic	F4JT76	AT4G19490	>sp|F4JT76-2|VPS54_ARATH Isoform 2 of Vacuolar protein sorting-associated protein 54, chloroplastic OS=Arabidopsis thaliana GN=VPS54;>sp|F4JT76|VPS54_ARATH Vacuolar protein sorting-associated protein 54, chloroplastic OS=Arabidopsis thaliana GN=VPS54 PE=1	1	1	3.5	62.487	564	0.0012527	6.9962
40S ribosomal protein S10-1;40S ribosomal protein S10-3	F4JTD3	AT4G25740	>tr|F4JTD3|F4JTD3_ARATH 40S ribosomal protein S10-1 OS=Arabidopsis thaliana GN=At4g25740 PE=4 SV=1;>sp|Q9SW09|RS101_ARATH 40S ribosomal protein S10-1 OS=Arabidopsis thaliana GN=RPS10A PE=2 SV=1;>sp|Q9LTF2|RS103_ARATH 40S ribosomal protein S10-3 OS=Arabidop	1	1	8.7	16.368	149	0.00067272	7.8427
(DL)-glycerol-3-phosphatase 1	F4JTE7	AT4G25840	>sp|F4JTE7|GPP1_ARATH (DL)-glycerol-3-phosphatase 1 OS=Arabidopsis thaliana GN=GPP1 PE=1 SV=1	1	1	7	33.071	298	0	54.174
Aminoacylase-1	Q8S9L3	AT4G38220	>tr|Q8S9L3|Q8S9L3_ARATH Aminoacylase-1 OS=Arabidopsis thaliana GN=At4g38220 PE=1 SV=1;>tr|F4JTK8|F4JTK8_ARATH Aminoacylase-1 OS=Arabidopsis thaliana GN=At4g38220 PE=3 SV=1	6	6	23.5	47.739	430	0	206.08
	F4JTN0	AT4G38350	>tr|F4JTN0|F4JTN0_ARATH Patched family protein OS=Arabidopsis thaliana GN=At4g38350 PE=4 SV=1;>tr|F4JTN1|F4JTN1_ARATH Patched family protein OS=Arabidopsis thaliana GN=At4g38350 PE=4 SV=1	1	1	1.3	139.97	1273	0	28.312
V-type proton ATPase subunit B2	F4JTQ0	AT4G38510	>tr|F4JTQ0|F4JTQ0_ARATH V-type proton ATPase subunit B2 OS=Arabidopsis thaliana GN=At4g38510 PE=1 SV=1;>sp|Q9SZN1|VATB2_ARATH V-type proton ATPase subunit B2 OS=Arabidopsis thaliana GN=VHA-B2 PE=1 SV=1	16	3	39.9	55.177	494	0	57.639
	F4JTY9	AT4G19770	>tr|F4JTY9|F4JTY9_ARATH Glycosyl hydrolase family protein with chitinase insertion domain OS=Arabidopsis thaliana GN=At4g19770 PE=3 SV=1	1	1	4.6	28.791	261	0.0012622	7.0638
Glutathione S-transferase family protein	F4JU04	AT4G19880	>tr|F4JU04|F4JU04_ARATH Glutathione S-transferase family protein OS=Arabidopsis thaliana GN=At4g19880 PE=1 SV=1;>tr|Q8H121|Q8H121_ARATH Glutathione S-transferase family protein OS=Arabidopsis thaliana GN=At4g19880 PE=1 SV=1;>tr|F4JU03|F4JU03_ARATH Glutathi	2	2	9.6	35.569	313	0	37.948
	F4JU98	AT4G32330	>tr|F4JU98|F4JU98_ARATH TPX2 (Targeting protein for Xklp2) protein family OS=Arabidopsis thaliana GN=At4g32330 PE=1 SV=1;>tr|Q94C48|Q94C48_ARATH Putative uncharacterized protein At4g32330 OS=Arabidopsis thaliana GN=At4g32330 PE=1 SV=1	1	1	2.8	47.455	436	0.00073692	10.703
	F4JV23	AT4G32590	>tr|F4JV23|F4JV23_ARATH 2Fe-2S iron-sulfur cluster binding domain-containing protein OS=Arabidopsis thaliana GN=At4g32590 PE=4 SV=1;>tr|Q94AK9|Q94AK9_ARATH 2Fe-2S iron-sulfur cluster binding domain-containing protein OS=Arabidopsis thaliana GN=At4g32590 PE	1	1	6.9	13.644	130	0.00176	6.5575
	Q9SZP8	AT4G38710	>tr|Q9SZP8|Q9SZP8_ARATH Glycine-rich protein OS=Arabidopsis thaliana GN=F20M13.270 PE=1 SV=1;>tr|F4JUG0|F4JUG0_ARATH Glycine-rich protein OS=Arabidopsis thaliana GN=At4g38710 PE=1 SV=1	1	1	3.5	48.987	452	0.003947	6.1881
	F4JUG5	AT4G38780	>tr|F4JUG5|F4JUG5_ARATH Pre-mRNA-processing-splicing factor OS=Arabidopsis thaliana GN=At4g38780 PE=4 SV=1;>tr|Q9SSD2|Q9SSD2_ARATH F18B13.15 protein OS=Arabidopsis thaliana GN=F18B13.15 PE=4 SV=1	6	6	3	271.51	2332	0	52.52
Putative transport protein	Q8VXX0	AT4G14160	>tr|Q8VXX0|Q8VXX0_ARATH Putative transport protein OS=Arabidopsis thaliana GN=At4g14160 PE=2 SV=1;>tr|F4JUM1|F4JUM1_ARATH Sec23/sec24-like transport protein OS=Arabidopsis thaliana GN=At4g14160 PE=4 SV=1;>tr|F4JUM3|F4JUM3_ARATH Sec23/sec24-like transport p	2	2	4.4	85.277	772	0	12.261
15-cis-phytoene desaturase, chloroplastic/chromoplastic	F4JUN0	AT4G14210	>tr|F4JUN0|F4JUN0_ARATH Phytoene desaturase 3 OS=Arabidopsis thaliana GN=PDS3 PE=4 SV=1;>sp|Q07356|PDS_ARATH 15-cis-phytoene desaturase, chloroplastic/chromoplastic OS=Arabidopsis thaliana GN=PDS PE=1 SV=1	4	4	9.9	62.991	566	0	53.704
Vacuolar-sorting receptor 7	F4JUS0	AT4G20110	>tr|F4JUS0|F4JUS0_ARATH Vacuolar-sorting receptor 7 OS=Arabidopsis thaliana GN=VSR7 PE=4 SV=1;>sp|Q8L7E3|VSR7_ARATH Vacuolar-sorting receptor 7 OS=Arabidopsis thaliana GN=VSR7 PE=2 SV=2	1	1	2.7	70.256	628	0.0015485	6.8748
	Q940K8	AT4G26310	>tr|Q940K8|Q940K8_ARATH Elongation factor P (EF-P) family protein OS=Arabidopsis thaliana GN=T25K17.120 PE=2 SV=1;>tr|F4JUX3|F4JUX3_ARATH Elongation factor P (EF-P) family protein OS=Arabidopsis thaliana GN=At4g26310 PE=4 SV=1	2	2	7.4	28.685	258	0	19.155
	F4K4W6	AT5G55550	>tr|F4K4W6|F4K4W6_ARATH RNA recognition motif-containing protein OS=Arabidopsis thaliana GN=At5g55550 PE=4 SV=1;>tr|F4JV21|F4JV21_ARATH RNA recognition motif-containing protein OS=Arabidopsis thaliana GN=At4g26650 PE=4 SV=1;>tr|Q8W569|Q8W569_ARATH AT4g2665	1	1	3.1	48.833	448	0	34.598
	Q8L860	AT4G32760	>tr|Q8L860|Q8L860_ARATH ENTH/VHS/GAT family protein OS=Arabidopsis thaliana GN=At4g32760 PE=2 SV=1;>tr|F4JV51|F4JV51_ARATH ENTH/VHS/GAT family protein OS=Arabidopsis thaliana GN=At4g32760 PE=4 SV=1	1	1	1.5	72.963	675	0.0015198	6.779
	F4JV86	AT4G39040	>tr|F4JV86|F4JV86_ARATH Putative RNA-binding protein containing KH domain OS=Arabidopsis thaliana GN=At4g39040 PE=1 SV=1;>tr|Q9SVI9|Q9SVI9_ARATH At4g39040 OS=Arabidopsis thaliana GN=F19H22.140 PE=1 SV=1	1	1	9.6	31.562	280	0.00067204	7.8376
Glycine-rich RNA-binding protein 8	F4JVC0	AT4G39260	>tr|F4JVC0|F4JVC0_ARATH Glycine-rich RNA-binding protein 8 OS=Arabidopsis thaliana GN=CCR1 PE=4 SV=1;>tr|F4JVC1|F4JVC1_ARATH Glycine-rich RNA-binding protein 8 OS=Arabidopsis thaliana GN=CCR1 PE=4 SV=1;>sp|Q03251|RBG8_ARATH Glycine-rich RNA-binding protein	5	3	54.3	10.23	92	0	22.931
Tripeptidyl-peptidase 2	F4JVN6	AT4G20850	>sp|F4JVN6|TPPII_ARATH Tripeptidyl-peptidase 2 OS=Arabidopsis thaliana GN=TPP2 PE=1 SV=1	13	13	10.9	152.37	1380	0	197
	Q8L948	AT4G32930	>tr|Q8L948|Q8L948_ARATH Putative uncharacterized protein At4g32930 OS=Arabidopsis thaliana GN=At4g32930 PE=2 SV=1;>tr|F4JVV4|F4JVV4_ARATH Uncharacterized protein OS=Arabidopsis thaliana GN=At4g32930 PE=4 SV=1	1	1	8.4	18.466	167	0.0020504	6.5386
	O82645	AT4G33050	>tr|O82645|O82645_ARATH Calmodulin-binding protein OS=Arabidopsis thaliana GN=EDA39 PE=1 SV=1;>tr|F4JVX1|F4JVX1_ARATH Calmodulin-binding protein OS=Arabidopsis thaliana GN=EDA39 PE=1 SV=1;>tr|B3H796|B3H796_ARATH Calmodulin-binding protein OS=Arabidopsis th	2	2	4.9	55.496	488	0.00073046	10.527
Alpha-aminoadipic semialdehyde synthase;Lysine ketoglutarate reductase;Saccharopine dehydrogenase	F4JVY8	AT4G33150	>tr|F4JVY8|F4JVY8_ARATH Lysine-ketoglutarate reductase/saccharopine dehydrogenase bifunctional enzyme OS=Arabidopsis thaliana GN=At4g33150 PE=4 SV=1;>sp|Q9SMZ4-2|AASS_ARATH Isoform Short of Alpha-aminoadipic semialdehyde synthase OS=Arabidopsis thaliana GN	3	3	4.1	117.16	1064	0	22.221
Pentatricopeptide repeat-containing protein At4g39620, chloroplastic	F4JW43	AT4G39620	>tr|F4JW43|F4JW43_ARATH Pentatricopeptide repeat-containing protein OS=Arabidopsis thaliana GN=EMB2453 PE=4 SV=1;>sp|Q9SV96|PP358_ARATH Pentatricopeptide repeat-containing protein At4g39620, chloroplastic OS=Arabidopsis thaliana GN=EMB2453 PE=2 SV=1	1	1	2.9	58.943	510	0.0052385	6.0368
Peptidyl-prolyl cis-trans isomerase;Peptidyl-prolyl cis-trans isomerase FKBP16-2, chloroplastic	F4JW56	AT4G39710	>tr|F4JW56|F4JW56_ARATH Peptidyl-prolyl cis-trans isomerase OS=Arabidopsis thaliana GN=FKBP16-2 PE=4 SV=1;>sp|Q9SCY3|FK162_ARATH Peptidyl-prolyl cis-trans isomerase FKBP16-2, chloroplastic OS=Arabidopsis thaliana GN=FKBP16-2 PE=1 SV=1	1	1	6.2	19.113	177	0.00069252	8.5037
Phenylalanine ammonia-lyase;Phenylalanine ammonia-lyase 3	F4JW69	AT5G04230	>tr|F4JW69|F4JW69_ARATH Phenylalanine ammonia-lyase OS=Arabidopsis thaliana GN=PAL3 PE=3 SV=1;>sp|P45725|PAL3_ARATH Phenylalanine ammonia-lyase 3 OS=Arabidopsis thaliana GN=PAL3 PE=1 SV=3	3	2	6.3	76.673	698	0.00038183	11.769
	Q9LZ82	AT5G04430	>tr|Q9LZ82|Q9LZ82_ARATH AT5g04430/T32M21_30 OS=Arabidopsis thaliana GN=T32M21_30 PE=1 SV=1;>tr|F4JW99|F4JW99_ARATH TOMV RNA binding protein OS=Arabidopsis thaliana GN=BTR1L PE=1 SV=1	6	6	21.1	33.82	313	0	52.054
DEAD-box ATP-dependent RNA helicase 56;DEAD-box ATP-dependent RNA helicase 15	F4JWF3	AT5G11170	>tr|F4JWF3|F4JWF3_ARATH DEAD-box ATP-dependent RNA helicase 15 OS=Arabidopsis thaliana GN=At5g11170 PE=4 SV=1;>tr|F4JWF7|F4JWF7_ARATH DEAD-box ATP-dependent RNA helicase 56 OS=Arabidopsis thaliana GN=At5g11200 PE=4 SV=1;>tr|F4JWF6|F4JWF6_ARATH DEAD-box ATP	6	6	26.5	39.093	344	0	323.31
	F4JWH3	AT5G11330	>tr|F4JWH3|F4JWH3_ARATH FAD/NAD(P)-binding oxidoreductase family protein OS=Arabidopsis thaliana GN=At5g11330 PE=4 SV=1;>tr|Q9LFM4|Q9LFM4_ARATH At5g11330 OS=Arabidopsis thaliana GN=F2I11_220 PE=2 SV=1	1	1	4.2	40.219	360	0	12.266
	F4JWJ6	AT5G18230	>tr|F4JWJ6|F4JWJ6_ARATH Transcription regulator NOT2/NOT3/NOT5 family protein OS=Arabidopsis thaliana GN=At5g18230 PE=1 SV=1;>tr|F4JWJ7|F4JWJ7_ARATH Transcription regulator NOT2/NOT3/NOT5 family protein OS=Arabidopsis thaliana GN=At5g18230 PE=1 SV=1	2	2	2.8	92.951	843	0	24.627
Apyrase 2	F4JWK8	AT5G18280	>tr|F4JWK8|F4JWK8_ARATH Apyrase 2 OS=Arabidopsis thaliana GN=APY2 PE=3 SV=1;>sp|Q9SPM5|APY2_ARATH Apyrase 2 OS=Arabidopsis thaliana GN=APY2 PE=1 SV=1	2	2	5.2	68.645	630	0	12.436
Homeobox protein knotted-1-like 5;Homeobox protein knotted-1-like 4;Homeobox protein knotted-1-like 3	F4JWP8	AT5G25220	>tr|F4JWP8|F4JWP8_ARATH Homeobox protein knotted-1-like 3 OS=Arabidopsis thaliana GN=KNAT3 PE=4 SV=1;>sp|P48002|KNAT5_ARATH Homeobox protein knotted-1-like 5 OS=Arabidopsis thaliana GN=KNAT5 PE=1 SV=2;>sp|P48001|KNAT4_ARATH Homeobox protein knotted-1-like	1	1	2.4	46.393	419	0.00064662	7.3512
Cytochrome b-c1 complex subunit 7;Cytochrome b-c1 complex subunit 7-2	F4JWS9	AT5G25450	>tr|F4JWS9|F4JWS9_ARATH Cytochrome b-c1 complex subunit 7 OS=Arabidopsis thaliana GN=At5g25450 PE=3 SV=1;>sp|F4JWS8|QCR72_ARATH Cytochrome b-c1 complex subunit 7-2 OS=Arabidopsis thaliana GN=QCR7-2 PE=1 SV=1	1	1	13.2	12.761	106	0.00068423	8.1307
Thylakoid lumenal 17.4 kDa protein, chloroplastic	F4JX83	AT5G53490	>tr|F4JX83|F4JX83_ARATH Thylakoid lumenal protein-17.4 OS=Arabidopsis thaliana GN=At5g53490 PE=4 SV=1;>sp|P81760-2|TL17_ARATH Isoform 2 of Thylakoid lumenal 17.4 kDa protein, chloroplastic OS=Arabidopsis thaliana GN=At5g53490;>sp|P81760|TL17_ARATH Thylakoi	3	3	13.2	27.225	250	0	27.908
Actin-depolymerizing factor 3	F4JXD5	AT5G59880	>tr|F4JXD5|F4JXD5_ARATH Actin depolymerizing factor 3 OS=Arabidopsis thaliana GN=ADF3 PE=4 SV=1;>sp|Q9ZSK4|ADF3_ARATH Actin-depolymerizing factor 3 OS=Arabidopsis thaliana GN=ADF3 PE=1 SV=1	3	3	41.1	14.124	124	0	51.222
Putative nuclear matrix constituent protein 1-like protein	F4JXK1	AT5G65770	>tr|F4JXK1|F4JXK1_ARATH Putative nuclear matrix constituent protein 1-like protein OS=Arabidopsis thaliana GN=LINC4 PE=4 SV=1;>tr|F4JXK3|F4JXK3_ARATH Branched-chain-amino-acid aminotransferase 5 OS=Arabidopsis thaliana GN=ATBCAT-5 PE=4 SV=1;>sp|Q9FLH0|NMCP	3	3	3.7	117.08	1010	0	31.895
	F4JXP5	AT5G04740	>tr|F4JXP5|F4JXP5_ARATH ACT domain-containing protein OS=Arabidopsis thaliana GN=At5g04740 PE=4 SV=1;>sp|Q9LZ23|ACR12_ARATH ACT domain-containing protein ACR12 OS=Arabidopsis thaliana GN=ACR12 PE=2 SV=1	1	1	11	22.006	200	0.00069662	8.6409
Beta-adaptin-like protein A	F4JXV9	AT5G11490	>tr|F4JXV9|F4JXV9_ARATH Beta-adaptin-like protein A OS=Arabidopsis thaliana GN=At5g11490 PE=4 SV=1;>sp|Q9LDK9|APBLA_ARATH Beta-adaptin-like protein A OS=Arabidopsis thaliana GN=BETAA-AD PE=1 SV=1	2	2	2.4	94.355	850	0	15.093
	F4JXW9	AT5G11560	>tr|F4JXW9|F4JXW9_ARATH PQQ_DH domain-containing protein OS=Arabidopsis thaliana GN=At5g11560 PE=4 SV=1	8	8	10.4	108.87	982	0	83.703
Eukaryotic translation initiation factor 3 subunit L	F4JY76	AT5G25754	>tr|F4JY76|F4JY76_ARATH Eukaryotic translation initiation factor 3 subunit L OS=Arabidopsis thaliana GN=At5g25754 PE=1 SV=1	3	3	6.4	60.182	514	0	32.129
	F4JYB8	AT5G35160	>tr|F4JYB8|F4JYB8_ARATH Endomembrane family protein 70 OS=Arabidopsis thaliana GN=At5g35160 PE=4 SV=1;>sp|Q9FYQ8|TMN11_ARATH Transmembrane 9 superfamily member 11 OS=Arabidopsis thaliana GN=TMN11 PE=2 SV=1	2	2	4.6	71.427	630	0.0007391	10.77
Adenylate kinase 5, chloroplastic	F4JYC0	AT5G35170	>tr|F4JYC0|F4JYC0_ARATH Adenylate kinase family protein OS=Arabidopsis thaliana GN=At5g35170 PE=3 SV=1;>sp|Q8VYL1|KAD5_ARATH Adenylate kinase 5, chloroplastic OS=Arabidopsis thaliana GN=At5g35170 PE=1 SV=1	3	3	7.8	64.913	580	0	18.845
Biotin carboxylase, chloroplastic	F4JYE0	AT5G35360	>tr|F4JYE0|F4JYE0_ARATH Biotin carboxylase subunit CAC2 OS=Arabidopsis thaliana GN=CAC2 PE=4 SV=1;>sp|O04983|ACCC_ARATH Biotin carboxylase, chloroplastic OS=Arabidopsis thaliana GN=CAC2 PE=1 SV=1;>tr|F4JYE1|F4JYE1_ARATH Biotin carboxylase subunit CAC2 OS=A	9	9	20.9	60.77	555	0	144.87
Probable acetyl-CoA acetyltransferase, cytosolic 2	F4JYM8	AT5G47720	>tr|F4JYM8|F4JYM8_ARATH Acetoacetyl-CoA thiolase 1 OS=Arabidopsis thaliana GN=At5g47720 PE=3 SV=1;>sp|Q9FIK7-2|THIC2_ARATH Isoform 2 of Probable acetyl-CoA acetyltransferase, cytosolic 2 OS=Arabidopsis thaliana GN=At5g47720;>sp|Q9FIK7|THIC2_ARATH Probable	1	1	2.7	42.981	412	0.00067659	7.9372
Probable prolyl 4-hydroxylase 10	F4JZ25	AT5G66060	>tr|F4JZ25|F4JZ25_ARATH 2-oxoglutarate (2OG) and Fe(II)-dependent oxygenase superfamily protein OS=Arabidopsis thaliana GN=At5g66060 PE=4 SV=1;>sp|F4JZ24|P4H10_ARATH Probable prolyl 4-hydroxylase 10 OS=Arabidopsis thaliana GN=P4H10 PE=2 SV=1	1	1	4.1	27.667	243	0.00068729	8.237
	F4JZC2	AT5G05460	>tr|F4JZC2|F4JZC2_ARATH Beta-endo-N-acetyglucosaminidase OS=Arabidopsis thaliana GN=At5g05460 PE=4 SV=1	2	2	4.4	76.35	680	0	29.174
Aluminum induced protein with YGL and LRDR motifs	F4JZM6	AT5G19140	>tr|F4JZM6|F4JZM6_ARATH Aluminum induced protein with YGL and LRDR motifs OS=Arabidopsis thaliana GN=AILP1 PE=4 SV=1;>tr|Q94BR2|Q94BR2_ARATH Aluminum induced protein with YGL and LRDR motifs OS=Arabidopsis thaliana GN=AILP1 PE=2 SV=1	4	4	23.9	23.868	222	0	44.53
	F4JZX8	AT5G41770	>tr|F4JZX8|F4JZX8_ARATH Putative crooked neck protein / cell cycle protein OS=Arabidopsis thaliana GN=At5g41770 PE=4 SV=1	1	1	2	84.527	705	0.00038052	11.664
	F4JZY1	AT5G41790	>tr|F4JZY1|F4JZY1_ARATH COP1-interactive protein 1 OS=Arabidopsis thaliana GN=CIP1 PE=4 SV=1	14	14	11.9	181.98	1586	0	214.03
	F4JZY4	AT5G41810	>tr|F4JZY4|F4JZY4_ARATH Uncharacterized protein OS=Arabidopsis thaliana GN=At5g41810 PE=1 SV=1;>tr|Q9FJ33|Q9FJ33_ARATH AT5g41810/K16L22_9 OS=Arabidopsis thaliana GN=At5g41810 PE=1 SV=1	1	1	3.9	31.103	279	0.0014815	6.6018
	F4K000	AT5G41970	>tr|F4K000|F4K000_ARATH Metal-dependent protein hydrolase OS=Arabidopsis thaliana GN=At5g41970 PE=1 SV=1	5	4	19.6	42.299	373	0	39.499
Glucan endo-1,3-beta-glucosidase 10	F4K020	AT5G42100	>tr|F4K020|F4K020_ARATH Glucan endo-1,3-beta-glucosidase 10 OS=Arabidopsis thaliana GN=BG_PPAP PE=3 SV=1;>sp|Q9FHX5-2|E1310_ARATH Isoform 2 of Glucan endo-1,3-beta-glucosidase 10 OS=Arabidopsis thaliana GN=At5g42100;>sp|Q9FHX5|E1310_ARATH Glucan endo-1,3-b	3	3	12.5	45.063	423	0	24.414
	Q9LSQ5	AT5G54500	>sp|Q9LSQ5|FQR1_ARATH NAD(P)H dehydrogenase (quinone) FQR1 OS=Arabidopsis thaliana GN=FQR1 PE=1 SV=1;>tr|F4K0D0|F4K0D0_ARATH Flavodoxin-like quinone reductase 1 OS=Arabidopsis thaliana GN=FQR1 PE=4 SV=1	5	5	36.8	21.796	204	0	66.161
4-hydroxy-3-methylbut-2-en-1-yl diphosphate synthase, chloroplastic	F4K0E8	AT5G60600	>sp|F4K0E8-2|ISPG_ARATH Isoform 2 of 4-hydroxy-3-methylbut-2-en-1-yl diphosphate synthase, chloroplastic OS=Arabidopsis thaliana GN=ISPG;>sp|F4K0E8|ISPG_ARATH 4-hydroxy-3-methylbut-2-en-1-yl diphosphate synthase, chloroplastic OS=Arabidopsis thaliana GN=IS	6	6	10.8	82.156	740	0	87.735
Protein disulfide-isomerase;Protein disulfide isomerase-like 1-4	F4K0F7	AT5G60640	>tr|F4K0F7|F4K0F7_ARATH Protein disulfide-isomerase OS=Arabidopsis thaliana GN=PDIL1-4 PE=3 SV=1;>sp|Q9FF55|PDI14_ARATH Protein disulfide isomerase-like 1-4 OS=Arabidopsis thaliana GN=PDIL1-4 PE=1 SV=1;>tr|F4K0F5|F4K0F5_ARATH Protein disulfide isomerase-li	5	5	11.4	59.434	536	0	49.35
Anthranilate synthase alpha subunit 1, chloroplastic	F4K0T5	AT5G05730	>tr|F4K0T5|F4K0T5_ARATH Anthranilate synthase component I-1 OS=Arabidopsis thaliana GN=ASA1 PE=4 SV=1;>sp|P32068|TRPE_ARATH Anthranilate synthase alpha subunit 1, chloroplastic OS=Arabidopsis thaliana GN=ASA1 PE=1 SV=1	4	3	10.7	69.674	624	0	37.952
Probable zinc metalloprotease EGY2, chloroplastic	F4K0T6	AT5G05740	>tr|F4K0T6|F4K0T6_ARATH S2P-like putative metalloprotease OS=Arabidopsis thaliana GN=EGY2 PE=4 SV=1;>tr|F4K0T7|F4K0T7_ARATH S2P-like putative metalloprotease OS=Arabidopsis thaliana GN=EGY2 PE=4 SV=1;>sp|Q9FFK3|EGY2_ARATH Probable zinc metalloprotease EGY2	2	2	8.2	56.399	524	0	13.699
26S proteasome non-ATPase regulatory subunit 7 homolog A	F4K0U3	AT5G05780	>tr|F4K0U3|F4K0U3_ARATH Probable 26S proteasome non-ATPase regulatory subunit 8A OS=Arabidopsis thaliana GN=RPN8A PE=4 SV=1;>sp|O24412|PSD7A_ARATH 26S proteasome non-ATPase regulatory subunit 7 homolog A OS=Arabidopsis thaliana GN=RPN8A PE=1 SV=1	1	1	3.3	34.371	305	0.00066072	7.598
Exocyst complex component SEC10	F4K0X7	AT5G12370	>tr|F4K0X7|F4K0X7_ARATH Exocyst complex component sec10 OS=Arabidopsis thaliana GN=SEC10 PE=1 SV=1;>sp|Q8RVQ5|SEC10_ARATH Exocyst complex component SEC10 OS=Arabidopsis thaliana GN=SEC10 PE=1 SV=2	2	2	3.3	89.036	820	0	16.181
	F4K1G7	AT5G35970	>tr|F4K1G7|F4K1G7_ARATH P-loop containing nucleoside triphosphate hydrolases superfamily protein OS=Arabidopsis thaliana GN=At5g35970 PE=4 SV=1	3	3	4.8	105.05	961	0	20.643
	F4K1P8	AT5G48440	>tr|F4K1P8|F4K1P8_ARATH FAD-dependent oxidoreductase OS=Arabidopsis thaliana GN=At5g48440 PE=4 SV=1;>tr|Q9LV69|Q9LV69_ARATH At5g48440 OS=Arabidopsis thaliana GN=At5g48440 PE=2 SV=1	2	2	8	46.653	425	0	32.886
	Q9FFV2	AT5G54750	>tr|Q9FFV2|Q9FFV2_ARATH AT5g54750/MBG8_1 OS=Arabidopsis thaliana GN=At5g54750 PE=2 SV=1;>tr|F4K1U5|F4K1U5_ARATH Transport protein particle (TRAPP) component OS=Arabidopsis thaliana GN=At5g54750 PE=4 SV=1	1	1	7.5	20.759	186	0.00037965	11.606
	F4K1Y4	AT5G60980	>tr|F4K1Y4|F4K1Y4_ARATH Nuclear transport factor 2 and RNA recognition motif domain-containing protein OS=Arabidopsis thaliana GN=At5g60980 PE=1 SV=1;>tr|Q9FME2|Q9FME2_ARATH AT5g60980/MSL3_100 OS=Arabidopsis thaliana GN=At5g60980 PE=1 SV=1	2	2	4.1	49.415	459	0	20.29
Histone deacetylase 5	F4K1Z5	AT5G61060	>tr|F4K1Z5|F4K1Z5_ARATH Histone deacetylase 5 OS=Arabidopsis thaliana GN=HDA05 PE=1 SV=1;>sp|Q8RX28|HDA5_ARATH Histone deacetylase 5 OS=Arabidopsis thaliana GN=HDA5 PE=1 SV=1	1	1	2.4	73.106	664	0.00065768	7.5459
	Q9FLK9	AT5G61240	>tr|Q9FLK9|Q9FLK9_ARATH Cf-5 disease resistance protein-like OS=Arabidopsis thaliana GN=At5g61240 PE=2 SV=1;>tr|F4K217|F4K217_ARATH Leucine-rich repeat-containing protein OS=Arabidopsis thaliana GN=At5g61240 PE=4 SV=1	1	1	3.4	36.795	326	0	12.679
	F4K250	AT5G66810	>tr|F4K250|F4K250_ARATH Uncharacterized protein OS=Arabidopsis thaliana GN=At5g66810 PE=4 SV=1	1	1	1.5	83.701	750	0.001561	6.9459
Deoxyhypusine synthase	F4K292	AT5G05920	>tr|F4K292|F4K292_ARATH Deoxyhypusine synthase OS=Arabidopsis thaliana GN=DHS PE=4 SV=1;>sp|Q9FI94|DHYS_ARATH Deoxyhypusine synthase OS=Arabidopsis thaliana GN=DHS PE=2 SV=1	2	2	7.6	39.909	356	0.00037397	11.169
	F4K2D8	AT5G06220	>tr|F4K2D8|F4K2D8_ARATH LETM1-like protein OS=Arabidopsis thaliana GN=At5g06220 PE=4 SV=1;>tr|F4K2D7|F4K2D7_ARATH LETM1-like protein OS=Arabidopsis thaliana GN=At5g06220 PE=4 SV=1	1	1	1.2	92.406	832	0.00095268	7.1398
	F4K2F0	AT5G13020	>tr|F4K2F0|F4K2F0_ARATH Emsy N Terminus and plant Tudor-like domain-containing protein OS=Arabidopsis thaliana GN=At5g13020 PE=1 SV=1	1	1	5.3	43.652	397	0	13.728
	Q9LYS0	AT5G13360	>tr|Q9LYS0|Q9LYS0_ARATH Auxin reponsive-like protein OS=Arabidopsis thaliana GN=T22N19_10 PE=2 SV=1;>tr|F4K2J2|F4K2J2_ARATH Auxin-responsive GH3 family protein OS=Arabidopsis thaliana GN=At5g13360 PE=4 SV=1	3	1	6.1	66.947	594	0	35.479
Probable plastid-lipid-associated protein 8, chloroplastic	F4K2P2	AT5G19940	>tr|F4K2P2|F4K2P2_ARATH Plastid-lipid associated protein PAP / fibrillin family protein OS=Arabidopsis thaliana GN=At5g19940 PE=4 SV=1;>sp|Q941D3|PAP8_ARATH Probable plastid-lipid-associated protein 8, chloroplastic OS=Arabidopsis thaliana GN=PAP8 PE=2 SV=	1	1	7.2	26.001	235	0.0015047	6.7238
Topless-related protein 3	F4K2T3	AT5G27030	>tr|F4K2T3|F4K2T3_ARATH Topless-related protein 3 OS=Arabidopsis thaliana GN=TPR3 PE=4 SV=1;>sp|Q84JM4|TPR3_ARATH Topless-related protein 3 OS=Arabidopsis thaliana GN=TPR3 PE=1 SV=1	2	1	1.5	125.56	1134	0.0020498	6.5375
	F4K2X9	AT5G36170	>tr|F4K2X9|F4K2X9_ARATH Protein high chlorophyll fluorescent 109 OS=Arabidopsis thaliana GN=HCF109 PE=4 SV=1;>sp|Q9LVY0-2|PRFB1_ARATH Isoform 2 of Peptide chain release factor PrfB1, chloroplastic OS=Arabidopsis thaliana GN=PRFB1;>sp|Q9LVY0|PRFB1_ARATH Pep	2	2	6.9	43.191	391	0	19.651
	F4K2Y3	AT5G36210	>tr|F4K2Y3|F4K2Y3_ARATH Putative S9 Tyrosyl aminopeptidase OS=Arabidopsis thaliana GN=At5g36210 PE=4 SV=1	9	9	17.7	81.305	730	0	136.5
	F4K327	AT5G42760	>tr|F4K327|F4K327_ARATH Leucine carboxyl methyltransferase OS=Arabidopsis thaliana GN=At5g42760 PE=4 SV=1;>tr|F4K328|F4K328_ARATH Leucine carboxyl methyltransferase OS=Arabidopsis thaliana GN=At5g42760 PE=4 SV=1	1	1	2.9	39.301	348	0.0095694	5.7893
	F4K329	AT5G42765	>tr|F4K329|F4K329_ARATH Uncharacterized protein OS=Arabidopsis thaliana GN=At5g42765 PE=4 SV=1	1	1	8.7	25.098	229	0.00068989	8.4136
	F4K3A9	AT5G48960	>tr|F4K3A9|F4K3A9_ARATH HAD-superfamily hydrolase, subfamily IG, 5-nucleotidase OS=Arabidopsis thaliana GN=At5g48960 PE=4 SV=1	5	5	12.6	72.892	642	0	161.9
Small ubiquitin-related modifier 2	F4K3D6	AT5G55160	>tr|F4K3D6|F4K3D6_ARATH Small ubiquitin-related modifier OS=Arabidopsis thaliana GN=SUMO2 PE=3 SV=1;>sp|Q9FLP6|SUMO2_ARATH Small ubiquitin-related modifier 2 OS=Arabidopsis thaliana GN=SUMO2 PE=1 SV=1	1	1	12.9	13.104	116	0	72.046
E3 ubiquitin-protein ligase KEG	F4K3Z6	AT5G13530	>tr|F4K3Z6|F4K3Z6_ARATH E3 ubiquitin-protein ligase KEG OS=Arabidopsis thaliana GN=KEG PE=4 SV=1;>sp|Q9FY48|KEG_ARATH E3 ubiquitin-protein ligase KEG OS=Arabidopsis thaliana GN=KEG PE=1 SV=2	2	2	1.5	178.08	1624	0	25.209
	F4K410	AT5G13650	>tr|F4K410|F4K410_ARATH Putative TypA-like translation elongation factor SVR3 OS=Arabidopsis thaliana GN=At5g13650 PE=4 SV=1;>tr|F4K409|F4K409_ARATH Putative TypA-like translation elongation factor SVR3 OS=Arabidopsis thaliana GN=At5g13650 PE=4 SV=1	6	6	13.9	74.314	675	0	73.886
	Q8VZ90	AT5G20140	>tr|Q8VZ90|Q8VZ90_ARATH Putative uncharacterized protein At5g20140 OS=Arabidopsis thaliana GN=At5g20140 PE=2 SV=1;>tr|F4K452|F4K452_ARATH SOUL heme-binding protein OS=Arabidopsis thaliana GN=At5g20140 PE=4 SV=1	1	1	3.7	43.159	378	0.0077957	5.8823
	F4K4A6	AT5G27390	>tr|F4K4A6|F4K4A6_ARATH Mog1/PsbP/DUF1795-like photosystem II reaction center PsbP family protein OS=Arabidopsis thaliana GN=At5g27390 PE=4 SV=1	2	2	13.7	26.767	241	0	13.001
Branched-chain-amino-acid aminotransferase-like protein 1;Branched-chain-amino-acid aminotransferase-like protein 2	F4K4A7	AT5G27410	>tr|F4K4A7|F4K4A7_ARATH Branched-chain-amino-acid aminotransferase-like protein 2 OS=Arabidopsis thaliana GN=At5g27410 PE=3 SV=1;>sp|Q8W0Z7|BCAL1_ARATH Branched-chain-amino-acid aminotransferase-like protein 1 OS=Arabidopsis thaliana GN=At3g05190 PE=2 SV=1	2	2	3	104.81	936	0	40.526
Eukaryotic translation initiation factor 3 subunit B	Q8GUM1	AT5G25780	>tr|Q8GUM1|Q8GUM1_ARATH Eukaryotic translation initiation factor 3 subunit B OS=Arabidopsis thaliana GN=EIF3B-2 PE=2 SV=1;>tr|F4K4D5|F4K4D5_ARATH Eukaryotic translation initiation factor 3 subunit B OS=Arabidopsis thaliana GN=TIF3B1 PE=1 SV=1;>sp|Q9C5Z1|EI	4	4	8.7	82.176	714	0	77.457
	F4K4D6	AT5G27650	>tr|F4K4D6|F4K4D6_ARATH PWWP domain-containing protein OS=Arabidopsis thaliana GN=At5g27650 PE=1 SV=1	1	1	1.3	118.09	1072	0.008807	5.8225
	F4K4L3	AT5G43100	>tr|F4K4L3|F4K4L3_ARATH Aspartyl protease family protein OS=Arabidopsis thaliana GN=At5g43100 PE=3 SV=1	1	1	3.2	70.294	631	0.0015211	6.7867
	Q8RXK8	AT5G49030	>tr|Q8RXK8|Q8RXK8_ARATH Isoleucyl-tRNA synthetase OS=Arabidopsis thaliana GN=OVA2 PE=2 SV=1;>tr|F4K4Q2|F4K4Q2_ARATH Isoleucyl-tRNA synthetase OS=Arabidopsis thaliana GN=OVA2 PE=3 SV=1;>tr|F4K4Q4|F4K4Q4_ARATH Isoleucyl-tRNA synthetase OS=Arabidopsis thalian	4	4	5.7	123.01	1093	0	31.269
	F4K4Y5	AT5G55660	>tr|F4K4Y5|F4K4Y5_ARATH DEK domain-containing chromatin associated protein OS=Arabidopsis thaliana GN=At5g55660 PE=1 SV=1	1	1	1.8	87.206	778	0.00064433	7.3003
	F4K5B9	AT5G07030	>tr|F4K5B9|F4K5B9_ARATH Aspartyl protease family protein OS=Arabidopsis thaliana GN=At5g07030 PE=4 SV=1	6	6	16	48.694	455	0	106.99
40S ribosomal protein S4;40S ribosomal protein S4-1;40S ribosomal protein S4-3;40S ribosomal protein S4-2	F4K5C7	AT5G07090	>tr|F4K5C7|F4K5C7_ARATH 40S ribosomal protein S4 OS=Arabidopsis thaliana GN=At5g07090 PE=3 SV=1;>sp|Q93VH9|RS41_ARATH 40S ribosomal protein S4-1 OS=Arabidopsis thaliana GN=RPS4A PE=2 SV=1;>sp|Q8VYK6|RS43_ARATH 40S ribosomal protein S4-3 OS=Arabidopsis thal	3	3	12.3	27.707	244	0	27.254
Myosin-17	F4K5J2	AT5G20490	>tr|F4K5J2|F4K5J2_ARATH Myosin XI K OS=Arabidopsis thaliana GN=XIK PE=1 SV=1;>sp|F4K5J1|MYO17_ARATH Myosin-17 OS=Arabidopsis thaliana GN=XI-K PE=1 SV=2	2	2	2	166.51	1465	0	73.691
	F4K5T4	AT5G28040	>tr|F4K5T4|F4K5T4_ARATH DNA-binding storekeeper protein-related transcriptional regulator OS=Arabidopsis thaliana GN=At5g28040 PE=1 SV=1;>tr|Q9CAV7|Q9CAV7_ARATH DNA-binding storekeeper protein-related transcriptional regulator OS=Arabidopsis thaliana GN=T9	2	2	5.4	46.906	427	0	91.354
	Q94BU8	AT5G28050	>tr|Q94BU8|Q94BU8_ARATH AT5g28050/F15F15_120 OS=Arabidopsis thaliana GN=At5g28050 PE=2 SV=1;>tr|F4K5T6|F4K5T6_ARATH Cytidine/deoxycytidylate deaminase family protein OS=Arabidopsis thaliana GN=At5g28050 PE=4 SV=1	3	3	23.2	20.001	185	0	58.212
	F4K658	AT5G49555	>tr|F4K658|F4K658_ARATH FAD/NAD(P)-binding oxidoreductase family protein OS=Arabidopsis thaliana GN=At5g49555 PE=4 SV=1	3	3	8.3	60.489	556	0	21.385
	F4K694	AT5G55850	>tr|F4K694|F4K694_ARATH RPM1-interacting protein 4 (RIN4) family protein OS=Arabidopsis thaliana GN=NOI PE=1 SV=1;>tr|F4K693|F4K693_ARATH RPM1-interacting protein 4 (RIN4) family protein OS=Arabidopsis thaliana GN=NOI PE=1 SV=1;>tr|F4K692|F4K692_ARATH RPM1	1	1	22.1	10.467	95	0	17.164
Heat shock protein 90-2;Heat shock protein 90-4	F4K6B6	AT5G56030	>tr|F4K6B6|F4K6B6_ARATH Heat shock protein 81-2 OS=Arabidopsis thaliana GN=HSP81-2 PE=1 SV=1;>sp|P55737|HS902_ARATH Heat shock protein 90-2 OS=Arabidopsis thaliana GN=HSP90-2 PE=1 SV=1;>sp|O03986|HS904_ARATH Heat shock protein 90-4 OS=Arabidopsis thaliana	24	1	36.4	83.126	728	0	323.31
Calnexin homolog 2	F4K6M8	AT5G07340	>tr|F4K6M8|F4K6M8_ARATH Calnexin2 OS=Arabidopsis thaliana GN=At5g07340 PE=3 SV=1;>sp|Q38798|CALX2_ARATH Calnexin homolog 2 OS=Arabidopsis thaliana GN=At5g07340 PE=2 SV=2	5	2	12.2	61.414	540	0	41.031
	Q8VZG7	AT5G07350	>tr|Q8VZG7|Q8VZG7_ARATH AT5g07350/T2I1_60 OS=Arabidopsis thaliana GN=Tudor1 PE=1 SV=1;>tr|F4K6N0|F4K6N0_ARATH TUDOR-SN protein 1 OS=Arabidopsis thaliana GN=Tudor1 PE=1 SV=1	14	11	19.4	108.23	991	0	252.17
Amidase family protein	F4K6N2	AT5G07360	>tr|F4K6N2|F4K6N2_ARATH Amidase family protein OS=Arabidopsis thaliana GN=At5g07360 PE=4 SV=1;>tr|F4K6N3|F4K6N3_ARATH Amidase family protein OS=Arabidopsis thaliana GN=At5g07360 PE=4 SV=1	2	2	4.6	72.233	652	0	13.987
Probable methyltransferase PMT9	F4K6T0	AT5G14430	>tr|F4K6T0|F4K6T0_ARATH Putative methyltransferase PMT9 OS=Arabidopsis thaliana GN=At5g14430 PE=4 SV=1;>sp|Q8VZV7|PMT9_ARATH Probable methyltransferase PMT9 OS=Arabidopsis thaliana GN=At5g14430 PE=2 SV=1	1	1	2.5	69.889	612	0.0068046	5.9574
Eukaryotic translation initiation factor 2 subunit beta	F4K6W6	AT5G20920	>tr|F4K6W6|F4K6W6_ARATH Translation initiation factor eIF-2 beta subunit OS=Arabidopsis thaliana GN=EIF2 BETA PE=1 SV=1;>sp|Q41969|IF2B_ARATH Eukaryotic translation initiation factor 2 subunit beta OS=Arabidopsis thaliana GN=EMB1401 PE=1 SV=3	3	3	19.5	30.534	267	0	77.812
	F4K6Z4	AT5G21105	>tr|F4K6Z4|F4K6Z4_ARATH L-ascorbate oxidase OS=Arabidopsis thaliana GN=At5g21105 PE=4 SV=1;>tr|F4K6Z5|F4K6Z5_ARATH L-ascorbate oxidase OS=Arabidopsis thaliana GN=At5g21105 PE=4 SV=1	5	5	12.7	60.795	543	0	74.325
	F4K753	AT5G37370	>tr|F4K753|F4K753_ARATH Putative splicing factor ATSRL1 OS=Arabidopsis thaliana GN=ATSRL1 PE=4 SV=1;>tr|Q9FHS8|Q9FHS8_ARATH Putative splicing factor ATSRL1 OS=Arabidopsis thaliana GN=ATSRL1 PE=4 SV=1;>tr|Q8RWB1|Q8RWB1_ARATH At5g37370 OS=Arabidopsis thalian	1	1	3	39.365	338	0.00065168	7.421
Exocyst complex component EXO84B	F4K7F4	AT5G49830	>tr|F4K7F4|F4K7F4_ARATH Exocyst complex component 84B OS=Arabidopsis thaliana GN=EXO84B PE=4 SV=1;>tr|F4K7F5|F4K7F5_ARATH Exocyst complex component 84B OS=Arabidopsis thaliana GN=EXO84B PE=4 SV=1;>sp|Q9LTB0|EX84B_ARATH Exocyst complex component EXO84B OS=A	3	3	6.5	86.321	783	0	30.908
Pyrroline-5-carboxylate reductase	F4K884	AT5G14800	>tr|F4K884|F4K884_ARATH Pyrroline-5-carboxylate reductase OS=Arabidopsis thaliana GN=P5CR PE=4 SV=1;>sp|P54904|P5CR1_ARATH Pyrroline-5-carboxylate reductase OS=Arabidopsis thaliana GN=PROC1 PE=2 SV=1	2	2	13	23.243	223	0	21.278
	F4K8S5	AT5G44150	>tr|F4K8S5|F4K8S5_ARATH Uncharacterized protein OS=Arabidopsis thaliana GN=At5g44150 PE=4 SV=1	1	1	3.7	39.043	355	0.0017678	6.5626
Zinc finger CCCH domain-containing protein 67	F4K9A6	AT5G63260	>tr|F4K9A6|F4K9A6_ARATH Zinc finger CCCH domain-containing protein 67 OS=Arabidopsis thaliana GN=At5g63260 PE=4 SV=1;>sp|Q5RJC5|C3H67_ARATH Zinc finger CCCH domain-containing protein 67 OS=Arabidopsis thaliana GN=At5g63260 PE=2 SV=2	1	1	2.9	50.503	451	0	15.15
	Q9M011	AT5G01650	>tr|Q9M011|Q9M011_ARATH Light-inducible protein ATLS1 OS=Arabidopsis thaliana GN=F7A7_170 PE=2 SV=1;>tr|F4K9G5|F4K9G5_ARATH Macrophage migration inhibitory factor family protein OS=Arabidopsis thaliana GN=At5g01650 PE=4 SV=1	3	3	23.5	12.111	115	0	49.098
Syntaxin-132	F4K9K4	AT5G08080	>tr|F4K9K4|F4K9K4_ARATH Syntaxin of plants 132 OS=Arabidopsis thaliana GN=SYP132 PE=1 SV=1;>tr|F4K9K2|F4K9K2_ARATH Syntaxin of plants 132 OS=Arabidopsis thaliana GN=SYP132 PE=1 SV=1;>sp|Q8VZU2|SY132_ARATH Syntaxin-132 OS=Arabidopsis thaliana GN=SYP132 PE=1	1	1	9.4	25.222	223	0.0070365	5.9294
Putative 2-carboxy-D-arabinitol 1-phosphate phosphatase	F4K9Y6	AT5G22620	>tr|F4K9Y6|F4K9Y6_ARATH Putative 2-carboxy-D-arabinitol 1-phosphate phosphatase OS=Arabidopsis thaliana GN=At5g22620 PE=4 SV=1;>sp|Q9FNJ9|CA1P_ARATH Probable 2-carboxy-D-arabinitol-1-phosphatase OS=Arabidopsis thaliana GN=At5g22620 PE=1 SV=1	6	6	15	50.805	460	0	62.197
	F4KA67	AT5G38360	>tr|F4KA67|F4KA67_ARATH Alpha/beta-Hydrolases superfamily protein OS=Arabidopsis thaliana GN=At5g38360 PE=4 SV=1	1	1	3.3	26.04	239	0.0028604	6.3138
	Q9LU69	AT5G57170	>tr|Q9LU69|Q9LU69_ARATH At5g57170 OS=Arabidopsis thaliana GN=At5g57170 PE=2 SV=1;>tr|F4KAK0|F4KAK0_ARATH Tautomerase/MIF superfamily protein OS=Arabidopsis thaliana GN=At5g57170 PE=4 SV=1	1	1	10.4	12.324	115	0	38.303
Gamma carbonic anhydrase-like 1, mitochondrial;Gamma carbonic anhydrase-like 2, mitochondrial	F4KAQ8	AT5G63510	>tr|F4KAQ8|F4KAQ8_ARATH Gamma carbonic anhydrase like 1 OS=Arabidopsis thaliana GN=GAMMA CAL1 PE=4 SV=1;>sp|Q9FMV1|GCAL1_ARATH Gamma carbonic anhydrase-like 1, mitochondrial OS=Arabidopsis thaliana GN=GAMMACAL1 PE=1 SV=1;>sp|Q9SMN1|GCAL2_ARATH Gamma carbon	3	3	12.9	30.561	279	0	57.001
	Q93ZM6	AT5G63620	>tr|Q93ZM6|Q93ZM6_ARATH AT5g63620/MBK5_9 OS=Arabidopsis thaliana GN=At5g63620 PE=2 SV=1;>tr|F4KAS6|F4KAS6_ARATH GroES-like zinc-binding alcohol dehydrogenase family protein OS=Arabidopsis thaliana GN=At5g63620 PE=4 SV=1	2	2	8.2	45.497	427	0	36.294
Ribosome biogenesis protein WDR12 homolog	F4KB59	AT5G15550	>tr|F4KB59|F4KB59_ARATH Ribosome biogenesis protein WDR12 homolog OS=Arabidopsis thaliana GN=At5g15550 PE=1 SV=1;>tr|Q9LF27|Q9LF27_ARATH Ribosome biogenesis protein WDR12 homolog OS=Arabidopsis thaliana GN=T20K14_160 PE=1 SV=1	1	1	2.5	44.166	402	0.0070157	5.9102
	Q2HIR7	AT5G38660	>tr|Q2HIR7|Q2HIR7_ARATH At5g38660 OS=Arabidopsis thaliana GN=APE1 PE=2 SV=1;>tr|F4KBK9|F4KBK9_ARATH Protein ACCLIMATION OF PHOTOSYNTHESIS TO ENVIRONMENT OS=Arabidopsis thaliana GN=APE1 PE=4 SV=1	1	1	4.2	31.437	286	0.00068493	8.1597
	F4KBN2	AT5G44720	>tr|F4KBN2|F4KBN2_ARATH Molybdenum cofactor sulfurase family protein OS=Arabidopsis thaliana GN=At5g44720 PE=4 SV=1;>tr|O48588|O48588_ARATH Molybdenum cofactor sulfurase family protein OS=Arabidopsis thaliana GN=T19K24.17 PE=2 SV=1	2	2	9.6	26.139	230	0	19.889
	F4KBQ6	AT5G44920	>tr|F4KBQ6|F4KBQ6_ARATH Toll-Interleukin-Resistance domain-containing protein OS=Arabidopsis thaliana GN=At5g44920 PE=4 SV=1;>tr|Q0WSX8|Q0WSX8_ARATH Putative uncharacterized protein At5g44920 OS=Arabidopsis thaliana GN=At5g44920 PE=2 SV=1	1	1	7.9	28.145	242	0.00071839	9.6499
	F4KBV0	AT5G51110	>tr|F4KBV0|F4KBV0_ARATH Transcriptional coactivator/pterin dehydratase OS=Arabidopsis thaliana GN=At5g51110 PE=4 SV=1;>tr|Q9LU63|Q9LU63_ARATH AT5g51110/MWD22_5 OS=Arabidopsis thaliana GN=pdl1 PE=2 SV=1	1	1	7.8	20.908	193	0	14.876
	F4KBW6	AT5G51200	>sp|F4KBW6|NU205_ARATH Nuclear pore complex protein NUP205 OS=Arabidopsis thaliana GN=NUP205 PE=1 SV=1	4	4	3.5	206.73	1838	0	60.944
Photosystem I reaction center subunit N, chloroplastic	F4KC80	AT5G64040	>tr|F4KC80|F4KC80_ARATH Photosystem I reaction center subunit N OS=Arabidopsis thaliana GN=PSAN PE=1 SV=1;>sp|P49107-2|PSAN_ARATH Isoform 2 of Photosystem I reaction center subunit N, chloroplastic OS=Arabidopsis thaliana GN=PSAN;>sp|P49107|PSAN_ARATH Phot	1	1	5.5	19.347	181	0.00068776	8.301
Calmodulin-binding transcription activator 1;Calmodulin-binding transcription activator 2	F4KCL4	AT5G09410	>tr|F4KCL4|F4KCL4_ARATH Calmodulin-binding transcription activator 1 OS=Arabidopsis thaliana GN=EICBP.B PE=4 SV=1;>sp|Q9FY74-2|CMTA1_ARATH Isoform 2 of Calmodulin-binding transcription activator 1 OS=Arabidopsis thaliana GN=CMTA1;>sp|Q9FY74|CMTA1_ARATH Cal	1	1	1.6	121.07	1066	0.0023188	6.4348
	F4KCR7	AT5G16300	>tr|F4KCR7|F4KCR7_ARATH Vps51/Vps67 family (Components of vesicular transport) protein OS=Arabidopsis thaliana GN=At5g16300 PE=4 SV=1;>tr|F4KCR6|F4KCR6_ARATH Vps51/Vps67 family (Components of vesicular transport) protein OS=Arabidopsis thaliana GN=At5g1630	2	2	3.1	114.86	1029	0	19.249
VAMP-like protein YKT61	F4KDI1	AT5G58060	>tr|F4KDI1|F4KDI1_ARATH VAMP-like protein YKT61 OS=Arabidopsis thaliana GN=YKT61 PE=4 SV=1;>sp|Q9ZRD6|YKT61_ARATH VAMP-like protein YKT61 OS=Arabidopsis thaliana GN=YKT61 PE=2 SV=1	3	3	14	24.905	221	0	35.818
	Q8RXT0	AT5G58200	>tr|Q8RXT0|Q8RXT0_ARATH At5g58200 OS=Arabidopsis thaliana GN=At5g58200 PE=2 SV=1;>tr|F4KDK1|F4KDK1_ARATH Calcineurin-like metallo-phosphoesterase superfamily protein OS=Arabidopsis thaliana GN=At5g58200 PE=4 SV=1	1	1	5.4	24.377	222	0.0039359	6.1699
60S ribosomal protein L4-2	F4KDU5	AT5G02870	>tr|F4KDU5|F4KDU5_ARATH 60S ribosomal protein L4-2 OS=Arabidopsis thaliana GN=At5g02870 PE=4 SV=1;>sp|P49691|RL4B_ARATH 60S ribosomal protein L4-2 OS=Arabidopsis thaliana GN=RPL4D PE=2 SV=2	6	2	20.9	44.592	406	0	34.99
Malate dehydrogenase;Malate dehydrogenase, glyoxysomal	F4KDZ4	AT5G09660	>tr|F4KDZ4|F4KDZ4_ARATH Malate dehydrogenase OS=Arabidopsis thaliana GN=PMDH2 PE=3 SV=1;>sp|Q9ZP05|MDHG1_ARATH Malate dehydrogenase, glyoxysomal OS=Arabidopsis thaliana GN=At5g09660 PE=2 SV=1;>tr|A8MRP1|A8MRP1_ARATH Peroxisomal NAD-malate dehydrogenase 2 O	7	7	27	34.975	333	0	255.41
Biotin carboxyl carrier protein of acetyl-CoA carboxylase 1, chloroplastic	F4KE21	AT5G16390	>tr|F4KE21|F4KE21_ARATH Chloroplastic acetylcoenzyme A carboxylase 1 OS=Arabidopsis thaliana GN=CAC1 PE=4 SV=1;>sp|Q42533|BCCP1_ARATH Biotin carboxyl carrier protein of acetyl-CoA carboxylase 1, chloroplastic OS=Arabidopsis thaliana GN=BCCP1 PE=1 SV=2	3	3	15.7	26.927	254	0	19.012
ATP binding/valine-tRNA ligase/aminoacyl-tRNA ligase	F4KE63	AT5G16715	>tr|F4KE63|F4KE63_ARATH ATP binding/valine-tRNA ligase/aminoacyl-tRNA ligase OS=Arabidopsis thaliana GN=EMB2247 PE=3 SV=1	2	2	2.7	110.63	974	0	35.575
26S proteasome non-ATPase regulatory subunit 13 homolog A	F4KEK8	AT5G45620	>tr|F4KEK8|F4KEK8_ARATH Proteasome component (PCI) domain-containing protein OS=Arabidopsis thaliana GN=At5g45620 PE=1 SV=1;>sp|Q8RWF0|PS13A_ARATH 26S proteasome non-ATPase regulatory subunit 13 homolog A OS=Arabidopsis thaliana GN=RPN9A PE=1 SV=1	3	1	9.7	40.141	350	0	35.205
	Q9LVM4	AT5G58240	>tr|Q9LVM4|Q9LVM4_ARATH Bis(5-adenosyl)-triphosphatase-like protein OS=Arabidopsis thaliana GN=FHIT PE=4 SV=1;>tr|F4KEV7|F4KEV7_ARATH Fragile histidine triad protein OS=Arabidopsis thaliana GN=FHIT PE=4 SV=1	1	1	11.2	18.128	160	0.00066778	7.7066
Malate dehydrogenase	F4KEX3	AT5G58330	>tr|F4KEX3|F4KEX3_ARATH Malate dehydrogenase OS=Arabidopsis thaliana GN=At5g58330 PE=3 SV=1;>tr|Q9LVL7|Q9LVL7_ARATH Lactate/malate dehydrogenase family protein OS=Arabidopsis thaliana GN=At5g58330 PE=3 SV=1;>tr|Q8H1E2|Q8H1E2_ARATH Lactate/malate dehydrogen	9	9	32.6	36.39	334	0	316.74
	F4KEY9	AT5G58450	>tr|F4KEY9|F4KEY9_ARATH Tetratricopeptide repeat-containing protein OS=Arabidopsis thaliana GN=At5g58450 PE=4 SV=1	2	2	2.5	121.46	1065	0.00074184	10.834
26S proteasome non-ATPase regulatory subunit 12 homolog A;26S proteasome non-ATPase regulatory subunit 12 homolog B	F4KFD7	AT5G09900	>tr|F4KFD7|F4KFD7_ARATH 26S proteasome regulatory particle non-ATPase subunit 5A OS=Arabidopsis thaliana GN=EMB2107 PE=4 SV=1;>tr|F4KF39|F4KF39_ARATH 26S proteasome regulatory particle non-ATPase subunit 5B OS=Arabidopsis thaliana GN=RPN5B PE=4 SV=1;>sp|Q9	3	3	5.9	50.85	442	0	15.906
	Q93V54	AT5G09890	>tr|Q93V54|Q93V54_ARATH Ndr kinase OS=Arabidopsis thaliana GN=AtNdr1 PE=1 SV=1;>tr|F4KFD4|F4KFD4_ARATH Protein kinase family protein OS=Arabidopsis thaliana GN=At5g09890 PE=1 SV=1	1	1	3.1	59.252	515	0	13.466
Exportin 1A	F4KFL2	AT5G17020	>tr|F4KFL2|F4KFL2_ARATH Exportin 1A OS=Arabidopsis thaliana GN=XPO1A PE=4 SV=1;>tr|Q9SMV6|Q9SMV6_ARATH Exportin 1A OS=Arabidopsis thaliana GN=xpo1 PE=1 SV=1	4	2	5.4	121.47	1060	0	39.644
	F4KG14	AT5G46070	>tr|F4KG14|F4KG14_ARATH Guanylate-binding protein OS=Arabidopsis thaliana GN=At5g46070 PE=4 SV=1	6	6	6.7	122.78	1082	0	81.08
Triose phosphate/phosphate translocator TPT, chloroplastic	F4KG21	AT5G46110	>tr|F4KG21|F4KG21_ARATH Triose phosphate/phosphate translocator TPT OS=Arabidopsis thaliana GN=APE2 PE=4 SV=1;>tr|F4KG20|F4KG20_ARATH Triose phosphate/phosphate translocator TPT OS=Arabidopsis thaliana GN=APE2 PE=4 SV=1;>tr|F4KG18|F4KG18_ARATH Triose phosp	1	1	4	32.71	297	0.00066379	7.655
Membrane steroid-binding protein 1	F4KG44	AT5G52240	>tr|F4KG44|F4KG44_ARATH Membrane-associated progesterone binding protein 5 OS=Arabidopsis thaliana GN=MSBP1 PE=4 SV=1;>sp|Q9XFM6|MSBP1_ARATH Membrane steroid-binding protein 1 OS=Arabidopsis thaliana GN=MSBP1 PE=1 SV=2	1	1	13.1	19.639	175	0	16.305
	F4KG64	AT5G52410	>tr|F4KG64|F4KG64_ARATH Uncharacterized protein OS=Arabidopsis thaliana GN=At5g52410 PE=4 SV=1	1	1	1.3	85.131	761	0.0014912	6.6527
	F4KG92	AT5G52580	>tr|F4KG92|F4KG92_ARATH RabGAP/TBC domain-containing protein OS=Arabidopsis thaliana GN=At5g52580 PE=1 SV=1;>tr|F4KG91|F4KG91_ARATH RabGAP/TBC domain-containing protein OS=Arabidopsis thaliana GN=At5g52580 PE=1 SV=1	2	2	4.3	77.67	673	0	12.519
Annexin;Annexin D2	F4KGH1	AT5G65020	>tr|F4KGH1|F4KGH1_ARATH Annexin OS=Arabidopsis thaliana GN=ANNAT2 PE=1 SV=1;>sp|Q9XEE2|ANXD2_ARATH Annexin D2 OS=Arabidopsis thaliana GN=ANN2 PE=1 SV=1	2	2	10.3	34.873	302	0	47.585
Exocyst complex component EXO70A1	F4KGM7	AT5G03540	>tr|F4KGM7|F4KGM7_ARATH Exocyst subunit exo70 family protein A1 OS=Arabidopsis thaliana GN=EXO70A1 PE=4 SV=1;>sp|Q9LZD3|E70A1_ARATH Exocyst complex component EXO70A1 OS=Arabidopsis thaliana GN=EXO70A1 PE=1 SV=1;>tr|B3H609|B3H609_ARATH Exocyst subunit exo70	4	4	11	75.674	664	0	27.874
	F4KGP6	AT5G03660	>tr|F4KGP6|F4KGP6_ARATH Uncharacterized protein OS=Arabidopsis thaliana GN=At5g03660 PE=1 SV=1;>tr|Q940P0|Q940P0_ARATH AT5g03660/F17C15_80 OS=Arabidopsis thaliana GN=At5g03660 PE=1 SV=1	1	1	9.3	17.666	151	0.00072464	9.962
Asparagine synthetase;Asparagine synthetase [glutamine-hydrolyzing] 3	F4KGS3	AT5G10240	>tr|F4KGS3|F4KGS3_ARATH Asparagine synthetase OS=Arabidopsis thaliana GN=ASN3 PE=4 SV=1;>sp|Q9LFU1|ASNS3_ARATH Asparagine synthetase [glutamine-hydrolyzing] 3 OS=Arabidopsis thaliana GN=ASN3 PE=1 SV=1	1	1	2.9	65.032	577	0	13.363
UTP--glucose-1-phosphate uridylyltransferase 1	F4KGY8	AT5G17310	>tr|F4KGY8|F4KGY8_ARATH UTP--glucose-1-phosphate uridylyltransferase 1 OS=Arabidopsis thaliana GN=UGP2 PE=4 SV=1;>sp|P57751|UGPA1_ARATH UTP--glucose-1-phosphate uridylyltransferase 1 OS=Arabidopsis thaliana GN=At5g17310 PE=2 SV=1	8	1	30.3	43.749	390	0.00070721	9.0516
	Q8W4R0	AT5G17530	>tr|Q8W4R0|Q8W4R0_ARATH AT5g17530/K10A8_10 OS=Arabidopsis thaliana GN=At5g17530 PE=2 SV=1;>tr|F4KH14|F4KH14_ARATH Phosphoglucosamine mutase family protein OS=Arabidopsis thaliana GN=At5g17530 PE=4 SV=1	4	4	8.3	62.875	581	0	54.572
	F4KHA2	AT5G40170	>tr|F4KHA2|F4KHA2_ARATH Receptor like protein 54 OS=Arabidopsis thaliana GN=RLP54 PE=4 SV=1	1	1	1.6	88.796	792	0.0068083	5.9606
	F4KHD5	AT5G40450	>tr|F4KHD5|F4KHD5_ARATH Uncharacterized protein OS=Arabidopsis thaliana GN=At5g40450 PE=1 SV=1	9	9	4.5	323	2889	0	81.596
	F4KHD8	AT5G40480	>sp|F4KHD8|GP210_ARATH Nuclear pore complex protein GP210 OS=Arabidopsis thaliana GN=GB210 PE=1 SV=1	4	4	2.8	210.66	1923	0	47.197
3-oxoacyl-[acyl-carrier-protein] synthase I, chloroplastic	F4KHF4	AT5G46290	>tr|F4KHF4|F4KHF4_ARATH Beta-ketoacyl-[acyl carrier protein] synthase I OS=Arabidopsis thaliana GN=KAS I PE=3 SV=1;>sp|P52410-2|KASC1_ARATH Isoform 2 of 3-oxoacyl-[acyl-carrier-protein] synthase I, chloroplastic OS=Arabidopsis thaliana GN=KAS1;>sp|P52410|K	3	3	9.4	52.094	489	0	92.613
Carboxyl-terminal-processing peptidase 1, chloroplastic	F4KHG6	AT5G46390	>sp|F4KHG6|CTPA1_ARATH Carboxyl-terminal-processing peptidase 1, chloroplastic OS=Arabidopsis thaliana GN=CTPA1 PE=1 SV=1;>sp|F4KHG6-2|CTPA1_ARATH Isoform 2 of Carboxyl-terminal-processing peptidase 1, chloroplastic OS=Arabidopsis thaliana GN=CTPA1	3	3	7.6	53.033	489	0	24.008
AP-2 complex subunit mu	F4KHJ7	AT5G46630	>tr|F4KHJ7|F4KHJ7_ARATH Clathrin adaptor complexes medium subunit family protein OS=Arabidopsis thaliana GN=At5g46630 PE=4 SV=1;>sp|O23140|AP2M_ARATH AP-2 complex subunit mu OS=Arabidopsis thaliana GN=AP2M PE=1 SV=1	2	2	5.4	49.471	441	0	14.329
UDP-glucuronic acid decarboxylase 5;UDP-glucuronic acid decarboxylase 3;UDP-glucuronic acid decarboxylase 6	F4KHU8	AT5G59290	>tr|F4KHU8|F4KHU8_ARATH UDP-glucuronic acid decarboxylase 3 OS=Arabidopsis thaliana GN=UXS3 PE=4 SV=1;>sp|Q9SN95|UXS5_ARATH UDP-glucuronic acid decarboxylase 5 OS=Arabidopsis thaliana GN=UXS5 PE=2 SV=1;>sp|Q9FIE8|UXS3_ARATH UDP-glucuronic acid decarboxylas	2	2	7.8	40.197	357	0	17.495
	F4KIB2	AT5G10840	>sp|F4KIB2|TMN8_ARATH Transmembrane 9 superfamily member 8 OS=Arabidopsis thaliana GN=TMN8 PE=2 SV=1	3	1	7.6	74.466	648	0.0070232	5.916
	F4KIH8	AT5G24710	>tr|F4KIH8|F4KIH8_ARATH WD40 domain-containing protein OS=Arabidopsis thaliana GN=At5g24710 PE=4 SV=1	7	7	8.1	148.07	1377	0	91.042
	Q93YN5	AT5G24810	>tr|Q93YN5|Q93YN5_ARATH ABC1 family protein OS=Arabidopsis thaliana GN=At5g24810 PE=2 SV=1;>tr|F4KIJ2|F4KIJ2_ARATH ABC1 family protein OS=Arabidopsis thaliana GN=At5g24810 PE=4 SV=1	3	3	3.7	112.21	1009	0	29.913
Probable folate-biopterin transporter 5	F4KIL9	AT5G25040	>tr|F4KIL9|F4KIL9_ARATH Probable folate-biopterin transporter 5 OS=Arabidopsis thaliana GN=At5g25040 PE=4 SV=1;>sp|F4KIL8|FBT5_ARATH Probable folate-biopterin transporter 5 OS=Arabidopsis thaliana GN=At5g25040 PE=2 SV=2	1	1	3.1	51.288	457	0.00064893	7.3853
	Q9C5N2	AT5G25100	>sp|Q9C5N2|TMN9_ARATH Transmembrane 9 superfamily member 9 OS=Arabidopsis thaliana GN=TMN9 PE=2 SV=1;>tr|F4KIM7|F4KIM7_ARATH Endomembrane family protein 70 OS=Arabidopsis thaliana GN=At5g25100 PE=4 SV=1	4	2	8.1	74.119	644	0	43.249
Ribulose bisphosphate carboxylase large chain	O03042	ATCG00490	>sp|O03042|RBL_ARATH Ribulose bisphosphate carboxylase large chain OS=Arabidopsis thaliana GN=rbcL PE=1 SV=1	31	31	60.5	52.954	479	0	323.31
26S protease regulatory subunit 6A homolog B	O04019	AT1G09100	>sp|O04019|PS6AB_ARATH 26S protease regulatory subunit 6A homolog B OS=Arabidopsis thaliana GN=RPT5B PE=1 SV=3	2	1	8.7	47.037	423	0	27.431
	O04023	AT1G09070	>tr|O04023|O04023_ARATH At1g09070/F7G19_6 OS=Arabidopsis thaliana GN=F7G19.6 PE=2 SV=1	1	1	4	34.189	324	0	60.664
Sugar transporter ERD6	O04036	AT1G08930	>sp|O04036|ERD6_ARATH Sugar transporter ERD6 OS=Arabidopsis thaliana GN=ERD6 PE=1 SV=3	3	3	8.9	54.354	496	0	19.107
D-3-phosphoglycerate dehydrogenase 2, chloroplastic	O04130	AT1G17745	>sp|O04130|SERA2_ARATH D-3-phosphoglycerate dehydrogenase 2, chloroplastic OS=Arabidopsis thaliana GN=PGDH2 PE=1 SV=2;>sp|O04130-2|SERA2_ARATH Isoform 2 of D-3-phosphoglycerate dehydrogenase 2, chloroplastic OS=Arabidopsis thaliana GN=PGDH2	10	9	17.9	66.453	624	0	102.54
Isoamylase 1, chloroplastic	O04196	AT2G39930	>sp|O04196|ISOA1_ARATH Isoamylase 1, chloroplastic OS=Arabidopsis thaliana GN=ISA1 PE=1 SV=1	1	1	1.4	89.48	783	0.00065338	7.4677
Coronatine-insensitive protein 1	O04197	AT2G39940	>sp|O04197|COI1_ARATH Coronatine-insensitive protein 1 OS=Arabidopsis thaliana GN=COI1 PE=1 SV=1	2	2	5.1	67.665	592	0	13.005
Peroxisomal nicotinamide adenine dinucleotide carrier	O04200	AT2G39970	>sp|O04200|PXN_ARATH Peroxisomal nicotinamide adenine dinucleotide carrier OS=Arabidopsis thaliana GN=PXN PE=1 SV=1	2	2	8.2	36.213	331	0	14.897
Eukaryotic translation initiation factor 3 subunit F	O04202	AT2G39990	>sp|O04202|EIF3F_ARATH Eukaryotic translation initiation factor 3 subunit F OS=Arabidopsis thaliana GN=TIF3F1 PE=1 SV=1	3	3	12.6	31.862	293	0	52.921
Putative ABC1 protein At2g40090	O04212	AT2G40090	>sp|O04212|Y2090_ARATH Putative ABC1 protein At2g40090 OS=Arabidopsis thaliana GN=At2g40090 PE=2 SV=2	3	3	5.8	60.918	538	0	19.026
Jacalin-related lectin 35	O04309	AT3G16470	>sp|O04309|JAL35_ARATH Jacalin-related lectin 35 OS=Arabidopsis thaliana GN=JAL35 PE=1 SV=1;>sp|O04309-2|JAL35_ARATH Isoform 2 of Jacalin-related lectin 35 OS=Arabidopsis thaliana GN=JAL35	6	6	29	48.496	451	0	72.513
Jacalin-related lectin 34	O04310	AT3G16460	>sp|O04310|JAL34_ARATH Jacalin-related lectin 34 OS=Arabidopsis thaliana GN=JAL34 PE=1 SV=1	7	7	15	72.473	705	0	103.29
PYK10-binding protein 1	O04314	AT3G16420	>sp|O04314|JAL30_ARATH PYK10-binding protein 1 OS=Arabidopsis thaliana GN=PBP1 PE=1 SV=1;>sp|O04314-2|JAL30_ARATH Isoform 2 of PYK10-binding protein 1 OS=Arabidopsis thaliana GN=PBP1	5	5	29.9	32.158	298	0	92.879
Nitrile-specifier protein 4	O04316	AT3G16410	>sp|O04316|JAL29_ARATH Nitrile-specifier protein 4 OS=Arabidopsis thaliana GN=NSP4 PE=2 SV=1	4	1	6.8	67.603	619	0	17.591
Prohibitin-3, mitochondrial	O04331	AT5G40770	>sp|O04331|PHB3_ARATH Prohibitin-3, mitochondrial OS=Arabidopsis thaliana GN=PHB3 PE=1 SV=1	5	1	27.1	30.399	277	0.003937	6.1705
Tubulin-folding cofactor A	O04350	AT2G30410	>sp|O04350|TBCA_ARATH Tubulin-folding cofactor A OS=Arabidopsis thaliana GN=TFCA PE=1 SV=2	1	1	8	12.824	113	0.0025982	6.3893
Uricase	O04420	AT2G26230	>sp|O04420|URIC_ARATH Uricase OS=Arabidopsis thaliana GN=At2g26230 PE=1 SV=2	4	4	20.4	34.88	309	0	24.607
T-complex protein 1 subunit epsilon	O04450	AT1G24510	>sp|O04450|TCPE_ARATH T-complex protein 1 subunit epsilon OS=Arabidopsis thaliana GN=CCT5 PE=1 SV=1;>sp|O04450-2|TCPE_ARATH Isoform 2 of T-complex protein 1 subunit epsilon OS=Arabidopsis thaliana GN=CCT5	6	6	15.7	59.384	535	0	63.718
	O04469	AT1G65520	>tr|O04469|O04469_ARATH At1g65520 OS=Arabidopsis thaliana GN=F5I14.5 PE=2 SV=1	1	1	7.1	25.908	240	0	18.974
Probable elongation factor 1-gamma 1	O04487	AT1G09640	>sp|O04487|EF1G1_ARATH Probable elongation factor 1-gamma 1 OS=Arabidopsis thaliana GN=At1g09640 PE=2 SV=1;>tr|C0Z2L8|C0Z2L8_ARATH AT1G09640 protein OS=Arabidopsis thaliana GN=At1g09640 PE=2 SV=1	6	1	23.4	46.66	414	0	17.649
	O04496	AT1G09750	>tr|O04496|O04496_ARATH Aspartyl protease-like protein OS=Arabidopsis thaliana GN=F21M12.13 PE=2 SV=1	3	3	9.4	47.661	449	0	44.113
2,3-bisphosphoglycerate-independent phosphoglycerate mutase 1	O04499	AT1G09780	>sp|O04499|PMG1_ARATH 2,3-bisphosphoglycerate-independent phosphoglycerate mutase 1 OS=Arabidopsis thaliana GN=PGM1 PE=2 SV=3	9	7	25	60.579	557	0	124.54
	O04551	AT1G27020	>tr|O04551|O04551_ARATH Putative uncharacterized protein At1g27020 OS=Arabidopsis thaliana GN=At1g27020 PE=2 SV=1	1	1	6.5	35.079	308	0	12.868
50S ribosomal protein L5, chloroplastic	O04603	AT4G01310	>sp|O04603|RK5_ARATH 50S ribosomal protein L5, chloroplastic OS=Arabidopsis thaliana GN=RPL5 PE=2 SV=1	2	2	8.4	28.343	262	0	86.176
Threonine--tRNA ligase, mitochondrial	O04630	AT5G26830	>sp|O04630-2|SYTM_ARATH Isoform Cytoplasmic of Threonine--tRNA ligase, mitochondrial OS=Arabidopsis thaliana GN=THRRS;>sp|O04630|SYTM_ARATH Threonine--tRNA ligase, mitochondrial OS=Arabidopsis thaliana GN=THRRS PE=2 SV=3	7	7	11.7	77.336	676	0	73.213
Eukaryotic translation initiation factor isoform 4E	O04663	AT5G35620	>sp|O04663-2|IF4E4_ARATH Isoform 2 of Eukaryotic translation initiation factor isoform 4E OS=Arabidopsis thaliana GN=EIF(ISO)4E;>sp|O04663|IF4E4_ARATH Eukaryotic translation initiation factor isoform 4E OS=Arabidopsis thaliana GN=EIF(ISO)4E PE=1 SV=2	1	1	6.6	18.823	167	0.00068166	8.074
GTP-binding protein SAR1B;GTP-binding protein SAR1A	Q8VYP7	AT3G62560	>tr|Q8VYP7|Q8VYP7_ARATH Putative Sar1 GTP binding protein OS=Arabidopsis thaliana GN=At3g62560 PE=2 SV=1;>sp|Q01474|SAR1B_ARATH GTP-binding protein SAR1B OS=Arabidopsis thaliana GN=SAR1B PE=2 SV=1;>sp|O04834|SAR1A_ARATH GTP-binding protein SAR1A OS=Arabido	3	3	20.2	21.939	193	0	20.116
Histone H2A.6;Probable histone H2A.3;Probable histone H2A.2;Probable histone H2A.1;Probable histone H2AXb;Probable histone H2AXa;Probable histone H2A.7;Probable histone H2A.5	Q9LD28	AT5G54640	>sp|Q9LD28|H2A6_ARATH Histone H2A.6 OS=Arabidopsis thaliana GN=RAT5 PE=1 SV=1;>sp|O81826|H2A3_ARATH Probable histone H2A.3 OS=Arabidopsis thaliana GN=At4g27230 PE=1 SV=1;>sp|Q9LHQ5|H2A2_ARATH Probable histone H2A.2 OS=Arabidopsis thaliana GN=At3g20670 PE=1	2	1	12.3	13.658	130	0.00038715	12.131
Dihydroorotase, mitochondrial	O04904	AT4G22930	>sp|O04904|PYRC_ARATH Dihydroorotase, mitochondrial OS=Arabidopsis thaliana GN=PYR4 PE=2 SV=1	2	2	9.5	41.949	377	0	23.011
Probable glutathione peroxidase 2	O04922	AT2G31570	>sp|O04922|GPX2_ARATH Probable glutathione peroxidase 2 OS=Arabidopsis thaliana GN=GPX2 PE=1 SV=1	2	2	10.7	18.944	169	0	13.606
Ubiquinol oxidase 1c, mitochondrial	O22048	AT3G27620	>sp|O22048|AOX1C_ARATH Ubiquinol oxidase 1c, mitochondrial OS=Arabidopsis thaliana GN=AOX1C PE=1 SV=1	1	1	2.4	37.816	329	0.0070499	5.9396
Fasciclin-like arabinogalactan protein 8	O22126	AT2G45470	>sp|O22126|FLA8_ARATH Fasciclin-like arabinogalactan protein 8 OS=Arabidopsis thaliana GN=FLA8 PE=1 SV=1	4	4	12.6	43.074	420	0	35.971
	Q9SZA9	AT4G33320	>tr|Q9SZA9|Q9SZA9_ARATH Putative uncharacterized protein AT4g33320 OS=Arabidopsis thaliana GN=F17M5.80 PE=4 SV=1;>tr|O22146|O22146_ARATH Putative uncharacterized protein At2g45260 OS=Arabidopsis thaliana GN=At2g45260 PE=2 SV=1	1	1	7.2	32.977	292	0.00065746	7.5395
Probable pectinesterase/pectinesterase inhibitor 17;Pectinesterase inhibitor 17;Pectinesterase 17	O22149	AT2G45220	>sp|O22149|PME17_ARATH Probable pectinesterase/pectinesterase inhibitor 17 OS=Arabidopsis thaliana GN=PME17 PE=2 SV=2	5	4	14.1	55.976	511	0	169.7
Thylakoid lumenal 15 kDa protein 1, chloroplastic	O22160	AT2G44920	>sp|O22160-2|TL15A_ARATH Isoform 2 of Thylakoid lumenal 15 kDa protein 1, chloroplastic OS=Arabidopsis thaliana GN=At2g44920;>sp|O22160|TL15A_ARATH Thylakoid lumenal 15 kDa protein 1, chloroplastic OS=Arabidopsis thaliana GN=At2g44920 PE=1 SV=2	2	2	20	22.431	210	0	62.006
Polyadenylate-binding protein 4	O22173	AT2G23350	>sp|O22173|PABP4_ARATH Polyadenylate-binding protein 4 OS=Arabidopsis thaliana GN=PAB4 PE=1 SV=1	5	5	11.8	71.652	662	0	114.01
Cytochrome P450 98A3	O22203	AT2G40890	>sp|O22203|C98A3_ARATH Cytochrome P450 98A3 OS=Arabidopsis thaliana GN=CYP98A3 PE=1 SV=1	3	3	7.3	57.926	508	0	55.111
Ubiquitin carboxyl-terminal hydrolase 5	O22207	AT2G40930	>sp|O22207|UBP5_ARATH Ubiquitin carboxyl-terminal hydrolase 5 OS=Arabidopsis thaliana GN=UBP5 PE=1 SV=2	1	1	2.4	103.87	924	0.00037341	11.138
	Q9M2M5	AT3G57220	>tr|Q9M2M5|Q9M2M5_ARATH At3g57220 OS=Arabidopsis thaliana GN=F28O9.70 PE=2 SV=1;>tr|O22211|O22211_ARATH Putative UDP-N-acetylglucosamine--dolichyl-phosphate N-acetylglucosaminephosphotransferase OS=Arabidopsis thaliana GN=GPT PE=2 SV=2	1	1	2.3	47.174	426	0.00066007	7.5921
Calcium-transporting ATPase 4, plasma membrane-type	O22218	AT2G41560	>sp|O22218|ACA4_ARATH Calcium-transporting ATPase 4, plasma membrane-type OS=Arabidopsis thaliana GN=ACA4 PE=1 SV=1	4	4	5.3	112.75	1030	0	58.814
Uncharacterized protein At2g41620	O22224	AT2G41620	>sp|O22224|NP93A_ARATH Nuclear pore complex protein NUP93A OS=Arabidopsis thaliana GN=NUP93A PE=1 SV=2	2	2	2.6	96.614	861	0.000387	12.106
NADPH-dependent thioredoxin reductase 3	O22229	AT2G41680	>sp|O22229|TRXB3_ARATH NADPH-dependent thioredoxin reductase 3 OS=Arabidopsis thaliana GN=NTRC PE=1 SV=2	4	4	8.1	57.949	529	0	79.991
Arogenate dehydratase 4, chloroplastic;Arogenate dehydratase 5, chloroplastic	O22241	AT3G44720	>sp|O22241|AROD4_ARATH Arogenate dehydratase 4, chloroplastic OS=Arabidopsis thaliana GN=ADT4 PE=1 SV=1;>sp|Q9FNJ8|AROD5_ARATH Arogenate dehydratase 5, chloroplastic OS=Arabidopsis thaliana GN=ADT5 PE=1 SV=1	2	2	9.2	45.924	424	0.00037594	11.28
	O22247	AT3G62840	>tr|O22247|O22247_ARATH At2g47640 OS=Arabidopsis thaliana GN=F26K9_270 PE=2 SV=1;>tr|Q8RUH0|Q8RUH0_ARATH Putative small nuclear ribonucleoprotein D2 OS=Arabidopsis thaliana GN=At2g47640 PE=4 SV=1	1	1	8.3	12.507	108	0.0006483	7.3836
Nicotinamide adenine dinucleotide transporter 1, chloroplastic	O22261	AT2G47490	>sp|O22261|NDT1_ARATH Nicotinamide adenine dinucleotide transporter 1, chloroplastic OS=Arabidopsis thaliana GN=NDT1 PE=1 SV=2	1	1	4.2	33.883	312	0.0012539	7.0023
Signal recognition particle 43 kDa protein, chloroplastic	O22265	AT2G47450	>sp|O22265|SR43C_ARATH Signal recognition particle 43 kDa protein, chloroplastic OS=Arabidopsis thaliana GN=CAO PE=1 SV=2	2	2	7.2	41.279	373	0	21.84
Mannose-1-phosphate guanylyltransferase 1	O22287	AT2G39770	>sp|O22287|GMPP1_ARATH Mannose-1-phosphate guanylyltransferase 1 OS=Arabidopsis thaliana GN=CYT1 PE=1 SV=1	2	2	7.5	39.577	361	0	30.056
Histone-binding protein MSI1	O22467	AT5G58230	>sp|O22467|MSI1_ARATH Histone-binding protein MSI1 OS=Arabidopsis thaliana GN=MSI1 PE=1 SV=1	3	3	11.1	48.194	424	0	29.111
	O22558	AT2G17700	>tr|O22558|O22558_ARATH ACT-like protein tyrosine kinase-like protein OS=Arabidopsis thaliana GN=At2g17700 PE=1 SV=2	1	1	1.8	61.509	546	0.0015408	6.8464
WD-40 repeat-containing protein MSI4	O22607	AT2G19520	>sp|O22607|MSI4_ARATH WD-40 repeat-containing protein MSI4 OS=Arabidopsis thaliana GN=MSI4 PE=1 SV=3	3	3	11.2	55.758	507	0	60.806
Protease Do-like 1, chloroplastic	O22609	AT3G27925	>sp|O22609|DEGP1_ARATH Protease Do-like 1, chloroplastic OS=Arabidopsis thaliana GN=DEGP1 PE=1 SV=2	7	7	26.7	46.673	439	0	96.276
Cyanate hydratase	O22683	AT3G23490	>sp|O22683|CYNS_ARATH Cyanate hydratase OS=Arabidopsis thaliana GN=CYN PE=2 SV=1	3	3	24.4	18.592	168	0	55.714
	O22704	AT1G60660	>sp|O22704|CYP5F_ARATH Cytochrome B5-like protein OS=Arabidopsis thaliana GN=CB5LP PE=2 SV=1	1	1	11.6	13.709	121	0.0007148	9.3489
Pentatricopeptide repeat-containing protein At1g60770	O22714	AT1G60770	>sp|O22714|PPR86_ARATH Pentatricopeptide repeat-containing protein At1g60770 OS=Arabidopsis thaliana GN=At1g60770 PE=2 SV=1	2	2	6.3	55.905	491	0	12.809
AP-1 complex subunit mu-2	O22715	AT1G60780	>sp|O22715|AP1M2_ARATH AP-1 complex subunit mu-2 OS=Arabidopsis thaliana GN=AP1M2 PE=1 SV=1	3	3	10.5	49.032	428	0	45.364
	O22764	AT4G02630	>tr|O22764|O22764_ARATH Protein kinase family protein OS=Arabidopsis thaliana GN=T10P11.10 PE=1 SV=1	1	1	2.4	54.735	492	0.0028539	6.288
Tryptophan synthase alpha chain	O22765	AT4G02610	>sp|O22765|TRPA1_ARATH Tryptophan synthase alpha chain OS=Arabidopsis thaliana GN=TRPA1 PE=1 SV=2	1	1	5.1	29.579	275	0.00038023	11.649
NADH dehydrogenase [ubiquinone] flavoprotein 2, mitochondrial	O22769	AT4G02580	>sp|O22769|NDUV2_ARATH NADH dehydrogenase [ubiquinone] flavoprotein 2, mitochondrial OS=Arabidopsis thaliana GN=At4g02580 PE=2 SV=3	2	2	10.2	28.388	255	0	49.166
Thylakoid lumenal 16.5 kDa protein, chloroplastic	O22773	AT4G02530	>sp|O22773|TL16_ARATH Thylakoid lumenal 16.5 kDa protein, chloroplastic OS=Arabidopsis thaliana GN=At4g02530 PE=1 SV=3	4	4	23.6	23.663	216	0	64.216
Putative RNA-binding protein	O22791	AT2G33410	>tr|O22791|O22791_ARATH Putative RNA-binding protein OS=Arabidopsis thaliana GN=At2g33410 PE=2 SV=1	4	4	15.6	41.328	404	0	143.79
AT2G33470 protein	O22797	AT2G33470	>tr|O22797|O22797_ARATH AT2G33470 protein OS=Arabidopsis thaliana GN=GLTP1 PE=2 SV=1	2	2	9.9	22.74	202	0	12.383
	O22810	AT2G33600	>tr|O22810|O22810_ARATH At2g33600 OS=Arabidopsis thaliana GN=At2g33600 PE=2 SV=1;>tr|O22809|O22809_ARATH Cinnamoyl-CoA:NADP oxidoreductase-like 1 OS=Arabidopsis thaliana GN=At2g33590 PE=2 SV=1	1	1	6.2	35.614	321	0	17.664
	O22813	AT2G33630	>tr|O22813|O22813_ARATH At2g33630/F4P9.40 OS=Arabidopsis thaliana GN=At2g33630 PE=2 SV=1	3	3	7.5	53.434	480	0	21.614
UDP-glycosyltransferase 74F2;UDP-glycosyltransferase 74F1	O22822	AT2G43820	>sp|O22822|U74F2_ARATH UDP-glycosyltransferase 74F2 OS=Arabidopsis thaliana GN=UGT74F2 PE=1 SV=1;>tr|F4IS54|F4IS54_ARATH UDP-glycosyltransferase 74 F1 OS=Arabidopsis thaliana GN=UGT74F1 PE=3 SV=1;>sp|O22820|U74F1_ARATH UDP-glycosyltransferase 74F1 OS=Arabi	3	3	6	50.771	449	0	106.91
Molybdopterin synthase catalytic subunit	O22827	AT2G43760	>sp|O22827|MOC2B_ARATH Molybdopterin synthase catalytic subunit OS=Arabidopsis thaliana GN=MOCS2 PE=2 SV=1	1	1	10.6	22.216	198	0.00065985	7.5907
	O22841	AT2G43620	>tr|O22841|O22841_ARATH Chitinase OS=Arabidopsis thaliana GN=At2g43620 PE=1 SV=1	3	3	17	30.377	283	0	32.733
Electron transfer flavoprotein-ubiquinone oxidoreductase, mitochondrial	O22854	AT2G43400	>sp|O22854|ETFQO_ARATH Electron transfer flavoprotein-ubiquinone oxidoreductase, mitochondrial OS=Arabidopsis thaliana GN=ETFQO PE=2 SV=1	2	2	5.7	70.127	633	0.00037495	11.228
Peptidyl-prolyl cis-trans isomerase FKBP16-3, chloroplastic	O22870	AT2G43560	>sp|O22870|FK163_ARATH Peptidyl-prolyl cis-trans isomerase FKBP16-3, chloroplastic OS=Arabidopsis thaliana GN=FKBP16-3 PE=1 SV=2	2	2	13.9	23.564	223	0	17.856
Uroporphyrinogen decarboxylase 2, chloroplastic	O22886	AT2G40490	>sp|O22886|DCUP2_ARATH Uroporphyrinogen decarboxylase 2, chloroplastic OS=Arabidopsis thaliana GN=HEME2 PE=2 SV=1	7	7	34.3	43.579	394	0	78.251
Long chain acyl-CoA synthetase 1	O22898	AT2G47240	>sp|O22898|LACS1_ARATH Long chain acyl-CoA synthetase 1 OS=Arabidopsis thaliana GN=LACS1 PE=2 SV=1	2	2	5.2	74.597	660	0	19.649
Probable cytochrome c oxidase subunit 5C-1	O22912	AT2G47380	>sp|O22912|CX5C1_ARATH Probable cytochrome c oxidase subunit 5C-1 OS=Arabidopsis thaliana GN=At2g47380 PE=3 SV=1	1	1	15.6	7.0701	64	0.00072939	10.396
Calvin cycle protein CP12-1, chloroplastic	O22914	AT2G47400	>sp|O22914|CP121_ARATH Calvin cycle protein CP12-1, chloroplastic OS=Arabidopsis thaliana GN=CP12-1 PE=1 SV=1	1	1	10.5	13.487	124	0.000712	9.2193
Zinc-metallopeptidase, peroxisomal	O22941	AT2G41790	>sp|O22941|PXM16_ARATH Zinc-metallopeptidase, peroxisomal OS=Arabidopsis thaliana GN=PXM16 PE=2 SV=1	3	3	4.4	110.99	970	0	33.711
	O22943	AT2G41770	>tr|O22943|O22943_ARATH Expressed protein OS=Arabidopsis thaliana GN=At2g41770 PE=2 SV=1	1	1	1.6	88.061	771	0.0068101	5.9609
Uncharacterized protein At2g34160	O22969	AT2G34160	>sp|O22969|Y2416_ARATH Uncharacterized protein At2g34160 OS=Arabidopsis thaliana GN=At2g34160 PE=1 SV=1	3	1	23.1	14.617	130	0.0068176	5.9669
	O22978	AT4G24130	>tr|O22978|O22978_ARATH Putative uncharacterized protein AT4g24130 OS=Arabidopsis thaliana GN=T19F6.7 PE=1 SV=1	1	1	8.3	17.955	157	0.0070575	5.9463
	O22993	AT4G23940	>tr|O22993|O22993_ARATH Cell division protein isolog OS=Arabidopsis thaliana GN=T19F6.22 PE=4 SV=1	2	2	3.2	105.54	946	0	15.303
LysM domain-containing GPI-anchored protein 2	O23006	AT2G17120	>sp|O23006|LYM2_ARATH LysM domain-containing GPI-anchored protein 2 OS=Arabidopsis thaliana GN=LYM2 PE=1 SV=1	1	1	2.6	37.739	350	0.0015581	6.9287
Probable voltage-gated potassium channel subunit beta	O23016	AT1G04690	>sp|O23016|KCAB_ARATH Probable voltage-gated potassium channel subunit beta OS=Arabidopsis thaliana GN=KAB1 PE=1 SV=1	2	2	6.7	36.538	328	0	16.285
50S ribosomal protein L6, chloroplastic	O23049	AT1G05190	>sp|O23049|RK6_ARATH 50S ribosomal protein L6, chloroplastic OS=Arabidopsis thaliana GN=RPL6 PE=2 SV=1	6	6	26.9	24.705	223	0	69.743
Uncharacterized TPR repeat-containing protein At2g32450;Uncharacterized TPR repeat-containing protein At1g05150	Q8S8L9	AT2G32450	>sp|Q8S8L9|Y2245_ARATH Uncharacterized TPR repeat-containing protein At2g32450 OS=Arabidopsis thaliana GN=At2g32450 PE=1 SV=1;>sp|O23052|Y1515_ARATH Uncharacterized TPR repeat-containing protein At1g05150 OS=Arabidopsis thaliana GN=At1g05150 PE=1 SV=1	1	1	1.2	90.228	802	0.00066203	7.6204
	O23053	AT1G05140	>tr|O23053|O23053_ARATH Peptidase M50 family protein OS=Arabidopsis thaliana GN=YUP8H12.25 PE=2 SV=1	2	1	9.1	47.774	441	0	23.35
	O23063	AT4G00390	>tr|O23063|O23063_ARATH A_IG005I10.6 protein OS=Arabidopsis thaliana GN=A_IG005I10.6 PE=2 SV=1;>tr|Q9SYA9|Q9SYA9_ARATH AT1G61730 protein OS=Arabidopsis thaliana GN=T13M11.9 PE=1 SV=1	1	1	2.2	39.209	364	0.0034081	6.2384
Calcium-transporting ATPase 2, endoplasmic reticulum-type	O23087	AT4G00900	>sp|O23087|ECA2_ARATH Calcium-transporting ATPase 2, endoplasmic reticulum-type OS=Arabidopsis thaliana GN=ECA2 PE=1 SV=1	1	1	1.8	115.83	1054	0	12.513
60S acidic ribosomal protein P1-2	O23095	AT4G00810	>sp|O23095|RLA12_ARATH 60S acidic ribosomal protein P1-2 OS=Arabidopsis thaliana GN=RPP1B PE=1 SV=2	2	1	19.5	11.307	113	0	14.343
Probable cytochrome c At4g10040;Probable cytochrome c At1g22840	Q9T0G2	AT4G10040	>sp|Q9T0G2|CYC3_ARATH Probable cytochrome c At4g10040 OS=Arabidopsis thaliana GN=At4g10040 PE=1 SV=1;>sp|O23138|CYC2_ARATH Probable cytochrome c At1g22840 OS=Arabidopsis thaliana GN=At1g22840 PE=1 SV=1	1	1	7.1	12.239	112	0.0070537	5.9423
Proton pump-interactor 1	O23144	AT4G27500	>sp|O23144|PPI1_ARATH Proton pump-interactor 1 OS=Arabidopsis thaliana GN=PPI1 PE=1 SV=2	2	2	4.2	68.878	612	0	16.728
Methylesterase 9	O23171	AT4G37150	>sp|O23171|MES9_ARATH Methylesterase 9 OS=Arabidopsis thaliana GN=MES9 PE=1 SV=1	1	1	4.7	28.744	256	0.00070373	8.9376
	O23207	AT4G36750	>sp|O23207|FQRL2_ARATH Probable NAD(P)H dehydrogenase (quinone) FQR1-like 2 OS=Arabidopsis thaliana GN=At4g36750 PE=1 SV=1	4	4	26.4	28.754	273	0	46.472
Peroxidase 49	O23237	AT4G36430	>sp|O23237|PER49_ARATH Peroxidase 49 OS=Arabidopsis thaliana GN=PER49 PE=2 SV=2	1	1	5.4	36.164	331	0	23.695
	O23238	AT4G36420	>tr|O23238|O23238_ARATH At4g36420/C7A10_940 OS=Arabidopsis thaliana GN=C7A10.940 PE=2 SV=2	1	1	8.4	19.513	179	0.00038417	11.929
D-2-hydroxyglutarate dehydrogenase, mitochondrial	O23240	AT4G36400	>sp|O23240|D2HDH_ARATH D-2-hydroxyglutarate dehydrogenase, mitochondrial OS=Arabidopsis thaliana GN=D2HGDH PE=1 SV=3	3	3	8.4	61.445	559	0	50.983
	O23247	AT4G26300	>tr|O23247|O23247_ARATH Arginyl-tRNA synthetase OS=Arabidopsis thaliana GN=T25K17.110 PE=3 SV=1	5	5	9	72.386	642	0	70.856
Serine hydroxymethyltransferase 4	O23254	AT4G13930	>sp|O23254|GLYC4_ARATH Serine hydroxymethyltransferase 4 OS=Arabidopsis thaliana GN=SHM4 PE=1 SV=1	10	10	26.8	51.717	471	0	188.48
Adenosylhomocysteinase 1;Adenosylhomocysteinase	O23255	AT4G13940	>sp|O23255|SAHH1_ARATH Adenosylhomocysteinase 1 OS=Arabidopsis thaliana GN=SAHH1 PE=1 SV=1;>tr|F4JTV5|F4JTV5_ARATH Adenosylhomocysteinase OS=Arabidopsis thaliana GN=MEE58 PE=3 SV=1;>tr|F4JTV4|F4JTV4_ARATH Adenosylhomocysteinase OS=Arabidopsis thaliana GN=M	15	7	39.4	53.378	485	0	187.1
Selenium-binding protein 1	O23264	AT4G14030	>sp|O23264|SEBP1_ARATH Selenium-binding protein 1 OS=Arabidopsis thaliana GN=SBP1 PE=1 SV=1	6	5	18.2	54.056	490	0	123.71
	O23299	AT4G14430	>tr|O23299|O23299_ARATH AT4g14430/dl3255c OS=Arabidopsis thaliana GN=dl3255c PE=1 SV=1	3	3	11.2	25.773	240	0	33.271
Probable disease resistance protein At4g14610;Disease resistance protein RFL1;Disease resistance protein RPS5;Probable disease resistance protein At1g12280	O23317	AT4G14610	>sp|O23317|DRL24_ARATH Probable disease resistance protein At4g14610 OS=Arabidopsis thaliana GN=At4g14610 PE=3 SV=1;>sp|Q8L3R3|RFL1_ARATH Disease resistance protein RFL1 OS=Arabidopsis thaliana GN=RFL1 PE=3 SV=2;>sp|O64973|RPS5_ARATH Disease resistance pro	1	1	1.5	81.917	719	0.0083043	5.8558
ATP-sulfurylase 3, chloroplastic	O23324	AT4G14680	>sp|O23324|APS3_ARATH ATP-sulfurylase 3, chloroplastic OS=Arabidopsis thaliana GN=APS3 PE=1 SV=1	4	0	6.7	52.029	465	0	223.21
Cytochrome P450 97B3, chloroplastic	O23365	AT4G15110	>sp|O23365|C97B3_ARATH Cytochrome P450 97B3, chloroplastic OS=Arabidopsis thaliana GN=CYP97B3 PE=2 SV=2	4	4	8.8	65.174	580	0	43.842
UDP-glycosyltransferase 84A3	O23401	AT4G15490	>sp|O23401|U84A3_ARATH UDP-glycosyltransferase 84A3 OS=Arabidopsis thaliana GN=UGT84A3 PE=1 SV=1	5	5	9.2	53.912	479	0	32.849
PsbP domain-containing protein 1, chloroplastic	O23403	AT4G15510	>sp|O23403-3|PPD1_ARATH Isoform 3 of PsbP domain-containing protein 1, chloroplastic OS=Arabidopsis thaliana GN=PPD1;>sp|O23403|PPD1_ARATH PsbP domain-containing protein 1, chloroplastic OS=Arabidopsis thaliana GN=PPD1 PE=1 SV=1	1	1	4.9	23.578	205	0.00065424	7.4864
Pyruvate, phosphate dikinase 1, chloroplastic	O23404	AT4G15530	>sp|O23404-4|PPDK1_ARATH Isoform 4 of Pyruvate, phosphate dikinase 1, chloroplastic OS=Arabidopsis thaliana GN=PPDK;>sp|O23404-2|PPDK1_ARATH Isoform 2 of Pyruvate, phosphate dikinase 1, chloroplastic OS=Arabidopsis thaliana GN=PPDK;>sp|O23404-3|PPDK1_ARATH	16	16	19.3	93.379	857	0	217.13
UDP-glycosyltransferase 75D1	O23406	AT4G15550	>sp|O23406|U75D1_ARATH UDP-glycosyltransferase 75D1 OS=Arabidopsis thaliana GN=UGT75D1 PE=2 SV=2	4	3	11.6	53.866	474	0	31.532
Fumarylacetoacetate hydrolase-like protein	O23443	AT4G15940	>tr|O23443|O23443_ARATH Fumarylacetoacetate hydrolase-like protein OS=Arabidopsis thaliana GN=dl4011w PE=4 SV=2	2	2	16.7	24.154	222	0	21.062
L-arabinokinase	O23461	AT4G16130	>sp|O23461|ARAK_ARATH L-arabinokinase OS=Arabidopsis thaliana GN=ARA1 PE=1 SV=1	4	4	4.9	114.26	1039	0	43.433
Beta-amylase 3, chloroplastic	O23553	AT4G17090	>sp|O23553|BAM3_ARATH Beta-amylase 3, chloroplastic OS=Arabidopsis thaliana GN=BAM3 PE=1 SV=3	5	5	12.4	61.352	548	0	38.076
L-lactate dehydrogenase	O23569	AT4G17260	>tr|O23569|O23569_ARATH L-lactate dehydrogenase OS=Arabidopsis thaliana GN=dl4665w PE=2 SV=1	2	2	7.4	37.95	353	0	24.901
AT4g17520/dl4795w	O23593	AT4G17520	>tr|O23593|O23593_ARATH AT4g17520/dl4795w OS=Arabidopsis thaliana GN=dl4795w PE=1 SV=1	3	2	11.9	38.905	360	0	35.408
Carboxyl-terminal-processing peptidase 2, chloroplastic	O23614	AT4G17740	>sp|O23614-2|CTPA2_ARATH Isoform 2 of Carboxyl-terminal-processing peptidase 2, chloroplastic OS=Arabidopsis thaliana GN=CTPA2;>sp|O23614|CTPA2_ARATH Carboxyl-terminal-processing peptidase 2, chloroplastic OS=Arabidopsis thaliana GN=CTPA2 PE=1 SV=1	1	1	4.6	54.557	505	0.00069955	8.8123
Alpha,alpha-trehalose-phosphate synthase [UDP-forming] 5	O23617	AT4G17770	>sp|O23617|TPS5_ARATH Alpha,alpha-trehalose-phosphate synthase [UDP-forming] 5 OS=Arabidopsis thaliana GN=TPS5 PE=1 SV=2	4	4	6.4	97.453	862	0	39.029
Glycine--tRNA ligase 1, mitochondrial	O23627	AT1G29880	>sp|O23627-2|SYGM1_ARATH Isoform Cytoplasmic of Glycine--tRNA ligase 1, mitochondrial OS=Arabidopsis thaliana GN=GLYRS-1;>sp|O23627|SYGM1_ARATH Glycine--tRNA ligase 1, mitochondrial OS=Arabidopsis thaliana GN=GLYRS-1 PE=2 SV=1	8	8	15.8	77.23	690	0	96.928
Histone H2B.9;Histone H2B.4;Histone H2B.8;Histone H2B.7;Histone H2B.10;Histone H2B.1;Histone H2B.11;Histone H2B.6;Histone H2B.3	Q9LZ45	AT5G02570	>sp|Q9LZ45|H2B9_ARATH Histone H2B.9 OS=Arabidopsis thaliana GN=At5g02570 PE=1 SV=3;>sp|Q9ZUS0|H2B4_ARATH Histone H2B.4 OS=Arabidopsis thaliana GN=At2g37470 PE=1 SV=3;>sp|Q9LFF6|H2B8_ARATH Histone H2B.8 OS=Arabidopsis thaliana GN=At3g53650 PE=1 SV=3;>sp|Q9L	1	1	11.4	14.544	132	0	13.18
1,4-alpha-glucan-branching enzyme 2-1, chloroplastic/amyloplastic	O23647	AT2G36390	>sp|O23647|GLGB1_ARATH 1,4-alpha-glucan-branching enzyme 2-1, chloroplastic/amyloplastic OS=Arabidopsis thaliana GN=SBE2.1 PE=2 SV=1	2	2	3.4	97.659	858	0	34.519
V-type proton ATPase catalytic subunit A	O23654	AT1G78900	>sp|O23654|VATA_ARATH V-type proton ATPase catalytic subunit A OS=Arabidopsis thaliana GN=VHA-A PE=1 SV=1	25	25	50.4	68.812	623	0	323.31
Ras-related protein RABC1	O23657	AT1G43890	>sp|O23657|RABC1_ARATH Ras-related protein RABC1 OS=Arabidopsis thaliana GN=RABC1 PE=1 SV=1	2	2	11.3	23.53	212	0	19.335
Protein mago nashi homolog	O23676	AT1G02140	>sp|O23676|MGN_ARATH Protein mago nashi homolog OS=Arabidopsis thaliana GN=At1g02140 PE=1 SV=1	1	1	7.3	17.458	150	0.00066979	7.747
Translocase of chloroplast 33, chloroplastic	O23680	AT1G02280	>sp|O23680|TOC33_ARATH Translocase of chloroplast 33, chloroplastic OS=Arabidopsis thaliana GN=TOC33 PE=1 SV=1	1	1	6.4	32.925	297	0.00071917	9.6744
	O23684	AT2G41950	>tr|O23684|O23684_ARATH At2g41950/T6D20.26 OS=Arabidopsis thaliana GN=At2g41950 PE=2 SV=1	1	1	4.9	30.021	266	0.00072228	9.836
C-terminal binding protein AN	O23702	AT1G01510	>sp|O23702|CTBP_ARATH C-terminal binding protein AN OS=Arabidopsis thaliana GN=AN PE=1 SV=1	3	3	5.7	70.149	636	0	25.712
Proteasome subunit alpha type-2-A;Proteasome subunit alpha type-2-B	O23708	AT1G16470	>sp|O23708-2|PSA2A_ARATH Isoform 2 of Proteasome subunit alpha type-2-A OS=Arabidopsis thaliana GN=PAB1;>sp|Q8L4A7|PSA2B_ARATH Proteasome subunit alpha type-2-B OS=Arabidopsis thaliana GN=PAB2 PE=1 SV=1;>sp|O23708|PSA2A_ARATH Proteasome subunit alpha type-	2	2	29.3	10.995	99	0	37.331
Proteasome subunit beta type-7-A;Proteasome subunit beta type	O23710	AT3G27430	>sp|O23710|PSB7A_ARATH Proteasome subunit beta type-7-A OS=Arabidopsis thaliana GN=PBB1 PE=1 SV=2;>tr|F4IWI5|F4IWI5_ARATH Proteasome subunit beta type OS=Arabidopsis thaliana GN=PBB1 PE=3 SV=1;>sp|O23710-2|PSB7A_ARATH Isoform 2 of Proteasome subunit beta t	2	1	8.1	29.555	273	0	18.21
Proteasome subunit alpha type-1-B;Proteasome subunit alpha type-1-A	O23712	AT1G47250	>sp|O23712|PSA1B_ARATH Proteasome subunit alpha type-1-B OS=Arabidopsis thaliana GN=PAF2 PE=1 SV=2;>sp|P34066|PSA1A_ARATH Proteasome subunit alpha type-1-A OS=Arabidopsis thaliana GN=PAF1 PE=1 SV=3	3	3	13.4	30.41	277	0	42.953
Proteasome subunit beta type-2-A;Proteasome subunit beta type;Proteasome subunit beta type-2-B	O23714	AT3G22630	>sp|O23714|PSB2A_ARATH Proteasome subunit beta type-2-A OS=Arabidopsis thaliana GN=PBD1 PE=1 SV=1;>tr|F4JIF9|F4JIF9_ARATH Proteasome subunit beta type OS=Arabidopsis thaliana GN=PBD2 PE=3 SV=1;>sp|O24633|PSB2B_ARATH Proteasome subunit beta type-2-B OS=Arab	4	4	22.1	22.54	204	0	50.607
Proteasome subunit alpha type-3	O23715	AT2G27020	>sp|O23715|PSA3_ARATH Proteasome subunit alpha type-3 OS=Arabidopsis thaliana GN=PAG1 PE=1 SV=2	3	3	12.4	27.377	249	0	28.167
Proteasome subunit beta type-5-A	O23717	AT1G13060	>sp|O23717|PSB5A_ARATH Proteasome subunit beta type-5-A OS=Arabidopsis thaliana GN=PBE1 PE=1 SV=1;>tr|F4HP14|F4HP14_ARATH 20S proteasome beta subunit E1 OS=Arabidopsis thaliana GN=PBE1 PE=4 SV=1	5	2	38.3	29.667	274	0	99.995
Guanine nucleotide-binding protein subunit beta-like protein A	O24456	AT1G18080	>sp|O24456|GBLPA_ARATH Guanine nucleotide-binding protein subunit beta-like protein A OS=Arabidopsis thaliana GN=RACK1A PE=1 SV=2;>sp|O24456-2|GBLPA_ARATH Isoform 2 of Guanine nucleotide-binding protein subunit beta-like protein A OS=Arabidopsis thaliana G	8	7	28.4	35.747	327	0	207.95
Pyruvate dehydrogenase E1 component subunit alpha-3, chloroplastic	O24457	AT1G01090	>sp|O24457|ODPA3_ARATH Pyruvate dehydrogenase E1 component subunit alpha-3, chloroplastic OS=Arabidopsis thaliana GN=PDH-E1 ALPHA PE=1 SV=1	4	4	11.9	47.173	428	0	89.748
Ras-related protein RABE1a	Q9FJF1	AT5G59840	>tr|Q9FJF1|Q9FJF1_ARATH Putative GTP-binding protein ara-3 OS=Arabidopsis thaliana GN=At5g59840 PE=2 SV=1;>sp|O24466|RAE1A_ARATH Ras-related protein RABE1a OS=Arabidopsis thaliana GN=RABE1A PE=1 SV=1	1	1	6.5	23.834	216	0	13.973
Non-symbiotic hemoglobin 1	O24520	AT2G16060	>sp|O24520|HBL1_ARATH Non-symbiotic hemoglobin 1 OS=Arabidopsis thaliana GN=AHB1 PE=1 SV=1	4	4	30	18.034	160	0	52.635
Non-symbiotic hemoglobin 2	O24521	AT3G10520	>sp|O24521|HBL2_ARATH Non-symbiotic hemoglobin 2 OS=Arabidopsis thaliana GN=AHB2 PE=1 SV=1	1	1	13.3	17.871	158	0.00072176	9.8035
Guanosine nucleotide diphosphate dissociation inhibitor 2	O24653	AT3G59920	>sp|O24653|GDI2_ARATH Guanosine nucleotide diphosphate dissociation inhibitor 2 OS=Arabidopsis thaliana GN=GDI2 PE=2 SV=1	4	3	12.6	49.538	444	0	43.223
Rhodanese-like domain-containing protein 9, chloroplastic	O48529	AT2G42220	>sp|O48529|STR9_ARATH Rhodanese-like domain-containing protein 9, chloroplastic OS=Arabidopsis thaliana GN=STR9 PE=2 SV=1	1	1	6	25.51	234	0	43.649
Asparagine--tRNA ligase, chloroplastic/mitochondrial	O48593	AT4G17300	>sp|O48593|SYNO_ARATH Asparagine--tRNA ligase, chloroplastic/mitochondrial OS=Arabidopsis thaliana GN=SYNO PE=2 SV=3	4	4	9.2	63.698	567	0	28.885
Probable inorganic phosphate transporter 1-3	O48639	AT5G43360	>sp|O48639|PHT13_ARATH Probable inorganic phosphate transporter 1-3 OS=Arabidopsis thaliana GN=PHT1-3 PE=2 SV=1	1	1	2.1	57.256	521	0.00069784	8.7313
Probable phospholipid hydroperoxide glutathione peroxidase 6, mitochondrial	O48646	AT4G11600	>sp|O48646|GPX6_ARATH Probable phospholipid hydroperoxide glutathione peroxidase 6, mitochondrial OS=Arabidopsis thaliana GN=GPX6 PE=2 SV=2	2	2	7.8	25.584	232	0	16.45
Spermidine synthase 2	O48661	AT1G70310	>sp|O48661|SPD2_ARATH Spermidine synthase 2 OS=Arabidopsis thaliana GN=SPDSYN2 PE=1 SV=2	4	2	18.8	37.14	340	0	42.721
UDP-glycosyltransferase 74B1	O48676	AT1G24100	>sp|O48676-2|U74B1_ARATH Isoform 2 of UDP-glycosyltransferase 74B1 OS=Arabidopsis thaliana GN=UGT74B1;>sp|O48676|U74B1_ARATH UDP-glycosyltransferase 74B1 OS=Arabidopsis thaliana GN=UGT74B1 PE=1 SV=1	1	1	4.6	26.302	240	0.00069881	8.791
Probable pectinesterase/pectinesterase inhibitor 12;Pectinesterase inhibitor 12;Pectinesterase 12	O48711	AT2G26440	>sp|O48711|PME12_ARATH Probable pectinesterase/pectinesterase inhibitor 12 OS=Arabidopsis thaliana GN=PME12 PE=2 SV=1	6	6	13.3	60.416	547	0	51.992
Uroporphyrinogen-III synthase, chloroplastic	O48721	AT2G26540	>sp|O48721|HEM4_ARATH Uroporphyrinogen-III synthase, chloroplastic OS=Arabidopsis thaliana GN=UROS PE=2 SV=2	1	1	5.6	34.224	321	0	23.452
Protein WEAK CHLOROPLAST MOVEMENT UNDER BLUE LIGHT 1	O48724	AT2G26570	>sp|O48724|WEB1_ARATH Protein WEAK CHLOROPLAST MOVEMENT UNDER BLUE LIGHT 1 OS=Arabidopsis thaliana GN=WEB1 PE=1 SV=1	2	2	4.7	89.293	807	0	18.609
26S proteasome regulatory subunit RPN13	O48726	AT2G26590	>sp|O48726|RPN13_ARATH 26S proteasome regulatory subunit RPN13 OS=Arabidopsis thaliana GN=RPN13 PE=1 SV=2	3	3	15.3	33.297	300	0	97.543
Thioredoxin M1, chloroplastic	O48737	AT1G03680	>sp|O48737|TRXM1_ARATH Thioredoxin M1, chloroplastic OS=Arabidopsis thaliana GN=At1g03680 PE=2 SV=1	2	2	14	19.664	179	0	16.353
Protein disulfide-isomerase 2-3	O48773	AT2G32920	>sp|O48773|PDI23_ARATH Protein disulfide-isomerase 2-3 OS=Arabidopsis thaliana GN=PDIL2-3 PE=2 SV=1	3	3	9.5	47.754	440	0	21.247
Heme oxygenase 1, chloroplastic	O48782	AT2G26670	>sp|O48782|HMOX1_ARATH Heme oxygenase 1, chloroplastic OS=Arabidopsis thaliana GN=HO1 PE=1 SV=2;>sp|O48782-2|HMOX1_ARATH Isoform 2 of Heme oxygenase 1, chloroplastic OS=Arabidopsis thaliana GN=HO1	3	3	11.3	32.691	282	0	69.758
Probable inactive receptor kinase At2g26730	O48788	AT2G26730	>sp|O48788|Y2267_ARATH Probable inactive receptor kinase At2g26730 OS=Arabidopsis thaliana GN=At2g26730 PE=1 SV=1	2	2	3.5	71.751	658	0	15.179
	O48802	AT1G62390	>tr|O48802|O48802_ARATH Carboxylate clamp-tetratricopeptide repeat protein OS=Arabidopsis thaliana GN=At1g62390 PE=1 SV=1	4	4	9.5	82.707	751	0	46.88
	O48832	AT2G17840	>tr|O48832|O48832_ARATH Probable senescence related protein OS=Arabidopsis thaliana GN=ERD7 PE=1 SV=1	4	4	11.5	49	452	0	43.857
26S proteasome non-ATPase regulatory subunit 1 homolog A	O48844	AT2G32730	>sp|O48844|PSD1A_ARATH 26S proteasome non-ATPase regulatory subunit 1 homolog A OS=Arabidopsis thaliana GN=RPN2A PE=1 SV=1	10	6	12.4	108.98	1004	0	209.63
Cytochrome b5 isoform B	O48845	AT2G32720	>sp|O48845|CYB5B_ARATH Cytochrome b5 isoform B OS=Arabidopsis thaliana GN=CYTB5-B PE=1 SV=1	1	1	13.4	15.016	134	0.00069324	8.5169
	Q9SKY2	AT2G32180	>tr|Q9SKY2|Q9SKY2_ARATH Plastid transcriptionally active 18 OS=Arabidopsis thaliana GN=PTAC18 PE=2 SV=1;>tr|O48852|O48852_ARATH At2g32650 OS=Arabidopsis thaliana GN=At2g32650 PE=2 SV=1	1	1	10.8	16.329	139	0	24.677
UDP-sulfoquinovose synthase, chloroplastic	O48917	AT4G33030	>sp|O48917|SQD1_ARATH UDP-sulfoquinovose synthase, chloroplastic OS=Arabidopsis thaliana GN=SQD1 PE=1 SV=1	1	1	2.7	53.113	477	0	13.66
Cellulose synthase A catalytic subunit 1 [UDP-forming]	O48946	AT4G32410	>sp|O48946|CESA1_ARATH Cellulose synthase A catalytic subunit 1 [UDP-forming] OS=Arabidopsis thaliana GN=CESA1 PE=1 SV=1	1	1	0.9	122.24	1081	0.0014767	6.5841
Pectinesterase/pectinesterase inhibitor 3;Pectinesterase inhibitor 3;Pectinesterase 3	O49006	AT3G14310	>sp|O49006|PME3_ARATH Pectinesterase/pectinesterase inhibitor 3 OS=Arabidopsis thaliana GN=PME3 PE=2 SV=2	8	8	17.4	64.255	592	0	210.93
Vacuolar protein sorting-associated protein 45 homolog	O49048	AT1G77140	>sp|O49048|VPS45_ARATH Vacuolar protein sorting-associated protein 45 homolog OS=Arabidopsis thaliana GN=VPS45 PE=1 SV=2	2	2	5.1	64.941	569	0	17.656
Eukaryotic translation initiation factor 3 subunit C	O49160	AT3G56150	>sp|O49160|EIF3C_ARATH Eukaryotic translation initiation factor 3 subunit C OS=Arabidopsis thaliana GN=TIF3C1 PE=1 SV=2	5	5	8.6	102.95	900	0	48.795
Nucleoside diphosphate kinase III, chloroplastic/mitochondrial	O49203	AT4G11010	>sp|O49203|NDK3_ARATH Nucleoside diphosphate kinase III, chloroplastic/mitochondrial OS=Arabidopsis thaliana GN=NDPK3 PE=1 SV=1	2	2	7.6	25.734	238	0	18.692
GDP-L-fucose synthase 1	O49213	AT1G73250	>sp|O49213|FCL1_ARATH GDP-L-fucose synthase 1 OS=Arabidopsis thaliana GN=GER1 PE=1 SV=3	2	1	8.4	35.569	323	0.001548	6.8693
Carboxyvinyl-carboxyphosphonate phosphorylmutase, chloroplastic	O49290	AT1G77060	>sp|O49290|CPPM_ARATH Carboxyvinyl-carboxyphosphonate phosphorylmutase, chloroplastic OS=Arabidopsis thaliana GN=At1g77060 PE=2 SV=2	1	1	3.8	36.565	339	0	27.872
	O49297	AT1G23205	>tr|O49297|O49297_ARATH At1g23205 OS=Arabidopsis thaliana GN=T26J12.3 PE=2 SV=1	1	1	4.4	22.676	205	0.0017704	6.5723
Probable phosphoglucomutase, cytoplasmic 1	O49299	AT1G23190	>sp|O49299|PGMC1_ARATH Probable phosphoglucomutase, cytoplasmic 1 OS=Arabidopsis thaliana GN=At1g23190 PE=2 SV=2	13	8	33.1	63.17	583	0	323.31
	O49304	AT1G23130	>tr|O49304|O49304_ARATH At1g23130/T26J12_10 OS=Arabidopsis thaliana GN=T26J12.10 PE=2 SV=1	3	3	25	17.859	160	0	36.54
NADH dehydrogenase [ubiquinone] 1 alpha subcomplex subunit 13-B;NADH dehydrogenase [ubiquinone] 1 alpha subcomplex subunit 13-A	O49313	AT2G33220	>sp|O49313|NDADB_ARATH NADH dehydrogenase [ubiquinone] 1 alpha subcomplex subunit 13-B OS=Arabidopsis thaliana GN=At2g33220 PE=2 SV=1;>sp|Q8RWA7|NDADA_ARATH NADH dehydrogenase [ubiquinone] 1 alpha subcomplex subunit 13-A OS=Arabidopsis thaliana GN=MEE4 PE=	2	2	16.1	16.121	143	0	28.099
	O49328	AT2G33050	>tr|O49328|O49328_ARATH Putative leucine-rich repeat disease resistance protein OS=Arabidopsis thaliana GN=RLP26 PE=2 SV=1;>tr|O48849|O48849_ARATH Putative disease resistance protein OS=Arabidopsis thaliana GN=RLP23 PE=4 SV=1	2	2	2.8	89.116	800	0.00038358	11.882
	O49336	AT2G30710	>tr|O49336|O49336_ARATH Expressed protein OS=Arabidopsis thaliana GN=At2g30710 PE=1 SV=2	1	1	2.5	51.506	440	0.00067889	8.0006
Cytochrome P450 71A12	O49340	AT2G30750	>sp|O49340|C71AC_ARATH Cytochrome P450 71A12 OS=Arabidopsis thaliana GN=CYP71A12 PE=2 SV=1	2	2	7.6	56.152	497	0.00038153	11.722
Hexaprenyldihydroxybenzoate methyltransferase, mitochondrial	O49354	AT2G30920	>sp|O49354|COQ3_ARATH Hexaprenyldihydroxybenzoate methyltransferase, mitochondrial OS=Arabidopsis thaliana GN=COQ3 PE=2 SV=2	1	1	4.3	35.332	322	0	15.631
Vesicle-associated membrane protein 711	O49377	AT4G32150	>sp|O49377|VA711_ARATH Vesicle-associated membrane protein 711 OS=Arabidopsis thaliana GN=VAMP711 PE=1 SV=2	2	2	16.9	25.039	219	0	16.653
Uncharacterized protein At4g28440	O49453	AT4G28440	>sp|O49453|Y4844_ARATH Uncharacterized protein At4g28440 OS=Arabidopsis thaliana GN=At4g28440 PE=1 SV=1	2	2	15.7	16.459	153	0	19.533
Prohibitin-1, mitochondrial	O49460	AT4G28510	>sp|O49460|PHB1_ARATH Prohibitin-1, mitochondrial OS=Arabidopsis thaliana GN=PHB1 PE=1 SV=1	3	1	15.3	31.706	288	0.0006854	8.1713
	O49465	AT4G19470	>tr|O49465|O49465_ARATH Leucine-rich repeat (LRR) family protein OS=Arabidopsis thaliana GN=F24J7.30 PE=4 SV=1	1	1	1.7	47.658	417	0.0085699	5.8558
Cinnamyl alcohol dehydrogenase 5	O49482	AT4G34230	>sp|O49482|CADH5_ARATH Cinnamyl alcohol dehydrogenase 5 OS=Arabidopsis thaliana GN=CAD5 PE=1 SV=1;>tr|F4JKM2|F4JKM2_ARATH Cinnamyl alcohol dehydrogenase 5 OS=Arabidopsis thaliana GN=CAD5 PE=4 SV=1	3	2	10.9	38.743	357	0	12.475
D-3-phosphoglycerate dehydrogenase 1, chloroplastic	O49485	AT4G34200	>sp|O49485|SERA1_ARATH D-3-phosphoglycerate dehydrogenase 1, chloroplastic OS=Arabidopsis thaliana GN=PGDH1 PE=1 SV=1	14	11	32.5	63.324	603	0	236.92
Caffeoyl-CoA O-methyltransferase 1	O49499	AT4G34050	>sp|O49499|CAMT4_ARATH Caffeoyl-CoA O-methyltransferase 1 OS=Arabidopsis thaliana GN=CCOAOMT1 PE=1 SV=1;>tr|Q3E6Z1|Q3E6Z1_ARATH Putative caffeoyl-CoA O-methyltransferase OS=Arabidopsis thaliana GN=CCoAOMT1 PE=1 SV=1	6	6	39.4	29.155	259	0	181.01
Cysteine desulfurase 1, mitochondrial	O49543	AT5G65720	>sp|O49543|NFS1_ARATH Cysteine desulfurase 1, mitochondrial OS=Arabidopsis thaliana GN=NIFS1 PE=2 SV=1;>tr|A8MSF1|A8MSF1_ARATH AT5G65720 protein OS=Arabidopsis thaliana GN=NFS1 PE=2 SV=1	5	5	15.2	50.295	453	0	55.348
DNA damage-binding protein 1b	O49552	AT4G21100	>sp|O49552|DDB1B_ARATH DNA damage-binding protein 1b OS=Arabidopsis thaliana GN=DDB1B PE=2 SV=2	2	1	2.8	121.18	1088	0	19.849
Pyruvate, phosphate dikinase regulatory protein 1, chloroplastic;Pyruvate, phosphate dikinase regulatory protein 2	O49562	AT4G21210	>sp|O49562-2|PDRP1_ARATH Isoform 2 of Pyruvate, phosphate dikinase regulatory protein 1, chloroplastic OS=Arabidopsis thaliana GN=RP1;>sp|Q9MAC9|PDRP2_ARATH Pyruvate, phosphate dikinase regulatory protein 2 OS=Arabidopsis thaliana GN=RP2 PE=2 SV=1;>sp|O495	2	2	5.3	40.647	376	0.0003827	11.809
Peptidyl-prolyl cis-trans isomerase CYP21-1	O49605	AT4G34960	>sp|O49605|CP21A_ARATH Peptidyl-prolyl cis-trans isomerase CYP21-1 OS=Arabidopsis thaliana GN=CYP21-1 PE=2 SV=1	1	1	4.9	24.594	224	0.0052399	6.0388
Putative subtilisin serine protease	O49607	AT4G34980	>tr|O49607|O49607_ARATH Putative subtilisin serine protease OS=Arabidopsis thaliana GN=M4E13.40 PE=1 SV=1	2	2	2.5	81.045	764	0	13.439
	O49613	AT4G35060	>tr|O49613|O49613_ARATH At4g35060 OS=Arabidopsis thaliana GN=M4E13.120 PE=2 SV=1	1	1	7.2	17.162	153	0.00069276	8.5053
SAL2 phosphatase	O49623	AT5G64000	>sp|O49623|DPNP2_ARATH SAL2 phosphatase OS=Arabidopsis thaliana GN=SAL2 PE=2 SV=1	1	1	4.3	37.508	347	0.0049889	6.0791
Iron-sulfur cluster assembly protein 1	O49627	AT4G22220	>sp|O49627|ISU1_ARATH Iron-sulfur cluster assembly protein 1 OS=Arabidopsis thaliana GN=ISU1 PE=2 SV=1	1	1	5.4	17.914	167	0.0015221	6.7915
Probable plastid-lipid-associated protein 2, chloroplastic	O49629	AT4G22240	>sp|O49629|PAP2_ARATH Probable plastid-lipid-associated protein 2, chloroplastic OS=Arabidopsis thaliana GN=PAP2 PE=2 SV=1	9	8	39.7	33.655	310	0	242.51
	O49636	AT4G22310	>sp|O49636|MPC4_ARATH Mitochondrial pyruvate carrier 4 OS=Arabidopsis thaliana GN=MPC4 PE=3 SV=1;>sp|Q8LD38|MPC3_ARATH Mitochondrial pyruvate carrier 3 OS=Arabidopsis thaliana GN=MPC3 PE=2 SV=1;>sp|Q8L7H8|MPC2_ARATH Mitochondrial pyruvate carrier 2 OS=Arab	2	2	25	12.005	108	0.00038037	11.656
Probable carotenoid cleavage dioxygenase 4, chloroplastic	O49675	AT4G19170	>sp|O49675|CCD4_ARATH Probable carotenoid cleavage dioxygenase 4, chloroplastic OS=Arabidopsis thaliana GN=CCD4 PE=1 SV=1	2	2	4.2	65.601	595	0	14.073
5-methyltetrahydropteroyltriglutamate--homocysteine methyltransferase 1	O50008	AT5G17920	>sp|O50008|METE1_ARATH 5-methyltetrahydropteroyltriglutamate--homocysteine methyltransferase 1 OS=Arabidopsis thaliana GN=MS1 PE=1 SV=1	28	18	40.5	84.356	765	0	323.31
Ornithine carbamoyltransferase, chloroplastic	O50039	AT1G75330	>sp|O50039|OTC_ARATH Ornithine carbamoyltransferase, chloroplastic OS=Arabidopsis thaliana GN=OTC PE=2 SV=2	3	3	12.5	41.002	375	0	45.257
50S ribosomal protein L4, chloroplastic	Q2V4Q4	AT1G07320	>tr|Q2V4Q4|Q2V4Q4_ARATH 50S ribosomal protein L4 OS=Arabidopsis thaliana GN=RPL4 PE=2 SV=1;>tr|Q3EDH2|Q3EDH2_ARATH 50S ribosomal protein L4 OS=Arabidopsis thaliana GN=RPL4 PE=3 SV=1;>sp|O50061|RK4_ARATH 50S ribosomal protein L4, chloroplastic OS=Arabidopsi	2	2	9.4	30.142	278	0	27.325
	O50071	AT2G32850	>tr|O50071|O50071_ARATH Protein kinase superfamily protein OS=Arabidopsis thaliana GN=At2g32850 PE=2 SV=2;>tr|Q8H0Z0|Q8H0Z0_ARATH Protein kinase superfamily protein OS=Arabidopsis thaliana GN=At2g32850 PE=2 SV=1	1	1	1.5	72.442	650	0.0006605	7.598
Senescence-induced receptor-like serine/threonine-protein kinase	O64483	AT2G19190	>sp|O64483|SIRK_ARATH Senescence-induced receptor-like serine/threonine-protein kinase OS=Arabidopsis thaliana GN=SIRK PE=2 SV=1	5	5	8.3	98.711	876	0	101.42
	O64490	AT1G04170	>tr|O64490|O64490_ARATH F20D22.6 protein OS=Arabidopsis thaliana GN=F20D22.6 PE=2 SV=1	3	3	12	50.853	465	0	28.522
Metacaspase-4;Metacaspase-4 subunit p20;Metacaspase-4 subunit p10;Metacaspase-5	O64517	AT1G79340	>sp|O64517|MCA4_ARATH Metacaspase-4 OS=Arabidopsis thaliana GN=AMC4 PE=1 SV=1;>sp|O64518|MCA5_ARATH Metacaspase-5 OS=Arabidopsis thaliana GN=AMC5 PE=1 SV=1	4	4	14.6	45.483	418	0	73.147
Thiosulfate/3-mercaptopyruvate sulfurtransferase 1, mitochondrial;Sulfurtransferase	O64530	AT1G79230	>sp|O64530-2|STR1_ARATH Isoform 2 of Thiosulfate/3-mercaptopyruvate sulfurtransferase 1, mitochondrial OS=Arabidopsis thaliana GN=STR1;>sp|O64530|STR1_ARATH Thiosulfate/3-mercaptopyruvate sulfurtransferase 1, mitochondrial OS=Arabidopsis thaliana GN=STR1 P	4	4	17.1	35.628	322	0	94.978
Cytochrome P450 76C2	O64637	AT2G45570	>sp|O64637|C76C2_ARATH Cytochrome P450 76C2 OS=Arabidopsis thaliana GN=CYP76C2 PE=2 SV=1	2	2	6.2	57.256	512	0	24.531
Transcription factor TCP9	O64647	AT2G45680	>sp|O64647|TCP9_ARATH Transcription factor TCP9 OS=Arabidopsis thaliana GN=TCP9 PE=2 SV=1	1	1	2.5	37.63	356	0.0039437	6.1822
40S ribosomal protein S27-1;40S ribosomal protein S27-2;40S ribosomal protein S27	O64650	AT2G45710	>sp|O64650|RS271_ARATH 40S ribosomal protein S27-1 OS=Arabidopsis thaliana GN=RPS27A PE=3 SV=1;>sp|Q9M2F1|RS272_ARATH 40S ribosomal protein S27-2 OS=Arabidopsis thaliana GN=RPS27B PE=2 SV=2;>tr|B3H5X2|B3H5X2_ARATH 40S ribosomal protein S27 OS=Arabidopsis t	2	1	35.7	9.405	84	0	50.881
Pyruvate dehydrogenase E1 component subunit beta-2, chloroplastic;Pyruvate dehydrogenase E1 component subunit beta-3, chloroplastic	Q9C6Z3	AT1G30120	>sp|Q9C6Z3|ODPB2_ARATH Pyruvate dehydrogenase E1 component subunit beta-2, chloroplastic OS=Arabidopsis thaliana GN=PDH-E1 BETA PE=2 SV=1;>sp|O64688|ODPB3_ARATH Pyruvate dehydrogenase E1 component subunit beta-3, chloroplastic OS=Arabidopsis thaliana GN=E1	1	1	4.2	44.244	406	0	29.181
Probable protein phosphatase 2C 26	O64730	AT2G30170	>sp|O64730|P2C26_ARATH Probable protein phosphatase 2C 26 OS=Arabidopsis thaliana GN=At2g30170 PE=2 SV=2;>sp|O64730-2|P2C26_ARATH Isoform 2 of Probable protein phosphatase 2C 26 OS=Arabidopsis thaliana GN=At2g30170	2	2	9.7	32.284	298	0	13.706
UDP-glycosyltransferase 87A1	O64732	AT2G30150	>sp|O64732|U87A1_ARATH UDP-glycosyltransferase 87A1 OS=Arabidopsis thaliana GN=UGT87A1 PE=2 SV=1	2	2	5.7	49.611	440	0.00073287	10.593
UDP-glycosyltransferase 87A2	O64733	AT2G30140	>sp|O64733-2|U87A2_ARATH Isoform 2 of UDP-glycosyltransferase 87A2 OS=Arabidopsis thaliana GN=UGT87A2;>sp|O64733|U87A2_ARATH UDP-glycosyltransferase 87A2 OS=Arabidopsis thaliana GN=UGT87A2 PE=1 SV=1	4	4	8.8	51.599	454	0	54.499
	O64740	AT2G30050	>sp|O64740|SC13B_ARATH Protein transport protein SEC13 homolog B OS=Arabidopsis thaliana GN=SEC13B PE=1 SV=1	2	2	7.6	32.642	302	0	19.868
	O64757	AT2G34930	>tr|O64757|O64757_ARATH Disease resistance-like protein/LRR domain-containing protein OS=Arabidopsis thaliana GN=At2g34930 PE=2 SV=1	1	1	2.2	100.28	905	0.0083132	5.8607
	O64760	AT2G34970	>tr|O64760|O64760_ARATH At2g34970 OS=Arabidopsis thaliana GN=At2g34970 PE=1 SV=1	1	1	2.1	81.863	730	0.0088212	5.8409
Thioredoxin O1, mitochondrial	O64764	AT2G35010	>sp|O64764|TRXO1_ARATH Thioredoxin O1, mitochondrial OS=Arabidopsis thaliana GN=At2g35010 PE=2 SV=1	2	2	12.4	21.191	194	0	14.862
	O64767	AT2G35040	>tr|O64767|O64767_ARATH AICARFT/IMPCHase bienzyme family protein OS=Arabidopsis thaliana GN=At2g35040 PE=3 SV=1;>tr|Q8RWT5|Q8RWT5_ARATH AICARFT/IMPCHase bienzyme family protein OS=Arabidopsis thaliana GN=At2g35040 PE=2 SV=1	7	7	23.7	59.471	545	0	117.9
Casein kinase II subunit alpha, chloroplastic	O64816	AT2G23070	>sp|O64816|CSK2P_ARATH Casein kinase II subunit alpha, chloroplastic OS=Arabidopsis thaliana GN=At2g23070 PE=2 SV=1	1	1	1.9	50.236	432	0.0077999	5.8843
Probable casein kinase II subunit alpha;Casein kinase II subunit alpha-1;Casein kinase II subunit alpha-2	O64817	AT2G23080	>sp|O64817-2|CSK23_ARATH Isoform 2 of Probable casein kinase II subunit alpha OS=Arabidopsis thaliana GN=At2g23080;>sp|Q08467-3|CSK21_ARATH Isoform 3 of Casein kinase II subunit alpha-1 OS=Arabidopsis thaliana GN=CKA1;>sp|Q08466-2|CSK22_ARATH Isoform 2 of	1	1	2.6	36.379	307	0.0077936	5.8818
	O64866	AT2G44310	>tr|O64866|O64866_ARATH Calcium-binding EF-hand-containing protein OS=Arabidopsis thaliana GN=At2g44310 PE=1 SV=1	2	2	18.3	15.821	142	0	21.266
Beta-glucosidase 26, peroxisomal	O64883	AT2G44490	>sp|O64883|BGL26_ARATH Beta-glucosidase 26, peroxisomal OS=Arabidopsis thaliana GN=BGLU26 PE=1 SV=1	4	3	10.7	63.915	560	0	167.68
Nucleoside diphosphate kinase II, chloroplastic	O64903	AT5G63310	>sp|O64903|NDK2_ARATH Nucleoside diphosphate kinase II, chloroplastic OS=Arabidopsis thaliana GN=NDPK2 PE=1 SV=2	4	4	11.7	25.55	231	0	77.785
Lon protease homolog 2, peroxisomal	O64948	AT5G47040	>sp|O64948|LONP2_ARATH Lon protease homolog 2, peroxisomal OS=Arabidopsis thaliana GN=LON2 PE=2 SV=1	9	9	13.3	97.861	888	0	58.345
NEDD8-activating enzyme E1 catalytic subunit	O65041	AT5G19180	>sp|O65041|UBA3_ARATH NEDD8-activating enzyme E1 catalytic subunit OS=Arabidopsis thaliana GN=ECR1 PE=1 SV=2	1	1	3.1	50.541	454	0.00038008	11.646
Acyl-coenzyme A oxidase 2, peroxisomal;Acyl-coenzyme A oxidase	O65201	AT5G65110	>sp|O65201|ACOX2_ARATH Acyl-coenzyme A oxidase 2, peroxisomal OS=Arabidopsis thaliana GN=ACX2 PE=1 SV=2;>tr|F4KGI8|F4KGI8_ARATH Acyl-coenzyme A oxidase OS=Arabidopsis thaliana GN=ACX2 PE=3 SV=1	2	2	3.5	77.479	692	0	13.865
Peptidyl-prolyl cis-trans isomerase CYP28, chloroplastic	O65220	AT5G35100	>sp|O65220|CPY28_ARATH Peptidyl-prolyl cis-trans isomerase CYP28, chloroplastic OS=Arabidopsis thaliana GN=CYP28 PE=1 SV=1;>sp|O65220-2|CPY28_ARATH Isoform 2 of Peptidyl-prolyl cis-trans isomerase CYP28, chloroplastic OS=Arabidopsis thaliana GN=CYP28	3	3	11	30.504	281	0	25.416
Beta-amylase 2, chloroplastic;Beta-amylase 7	O65258	AT4G00490	>sp|O65258|BAM2_ARATH Beta-amylase 2, chloroplastic OS=Arabidopsis thaliana GN=BAM2 PE=1 SV=2;>sp|O80831|BAM7_ARATH Beta-amylase 7 OS=Arabidopsis thaliana GN=BAM7 PE=2 SV=2	1	1	2	61.397	542	0.00069614	8.5995
Bifunctional protein FolD 4, chloroplastic;Methylenetetrahydrofolate dehydrogenase;Methenyltetrahydrofolate cyclohydrolase	O65271	AT4G00620	>sp|O65271|FOLD4_ARATH Bifunctional protein FolD 4, chloroplastic OS=Arabidopsis thaliana GN=FOLD4 PE=2 SV=1	3	3	10.6	38.741	360	0	42.35
20 kDa chaperonin, chloroplastic	O65282	AT5G20720	>sp|O65282|CH10C_ARATH 20 kDa chaperonin, chloroplastic OS=Arabidopsis thaliana GN=CPN21 PE=1 SV=2	8	8	37.9	26.802	253	0	116.47
Subtilisin-like protease	O65351	AT5G67360	>sp|O65351|SUBL_ARATH Subtilisin-like protease OS=Arabidopsis thaliana GN=ARA12 PE=1 SV=1	4	4	7.9	79.414	757	0	55.382
1-aminocyclopropane-1-carboxylate oxidase 3	O65378	AT1G12010	>sp|O65378|ACCO3_ARATH 1-aminocyclopropane-1-carboxylate oxidase 3 OS=Arabidopsis thaliana GN=At1g12010 PE=2 SV=1	1	1	5	36.531	320	0	21.793
	O65386	AT1G11930	>tr|O65386|O65386_ARATH F12F1.20 protein OS=Arabidopsis thaliana GN=F12F1.20 PE=3 SV=1;>tr|Q944L8|Q944L8_ARATH At1g11930/F12F1_20 OS=Arabidopsis thaliana GN=At1g11930 PE=2 SV=1	2	2	10.2	27.766	255	0	18.373
Aspartic proteinase A1	O65390	AT1G11910	>sp|O65390|APA1_ARATH Aspartic proteinase A1 OS=Arabidopsis thaliana GN=APA1 PE=1 SV=1	11	11	32.2	54.613	506	0	190.02
Aminomethyltransferase, mitochondrial	O65396	AT1G11860	>sp|O65396|GCST_ARATH Aminomethyltransferase, mitochondrial OS=Arabidopsis thaliana GN=GDCST PE=1 SV=1	10	10	32.4	44.444	408	0	140.71
	O65423	AT4G21580	>tr|O65423|O65423_ARATH AT4g21580/F18E5_200 OS=Arabidopsis thaliana GN=F18E5.200 PE=2 SV=1;>tr|B9DGL1|B9DGL1_ARATH AT4G21580 protein OS=Arabidopsis thaliana GN=At4g21580 PE=2 SV=1;>tr|A8MRW5|A8MRW5_ARATH Oxidoreductase, zinc-binding dehydrogenase family pr	3	3	13.5	34.465	325	0	26.49
	O65449	AT4G22010	>tr|O65449|O65449_ARATH At4g22010 OS=Arabidopsis thaliana GN=sks4 PE=2 SV=1	2	1	5.4	60.455	541	0.00037313	11.127
Putative cysteine-rich receptor-like protein kinase 9;Cysteine-rich receptor-like protein kinase 8	O65469	AT4G23170	>sp|O65469|CRK9_ARATH Putative cysteine-rich receptor-like protein kinase 9 OS=Arabidopsis thaliana GN=CRK9 PE=5 SV=1;>sp|O65468|CRK8_ARATH Cysteine-rich receptor-like protein kinase 8 OS=Arabidopsis thaliana GN=CRK8 PE=3 SV=2	1	1	3.4	29.722	265	0.0044743	6.1318
AT4g35250/F23E12_190	O65502	AT4G35250	>tr|O65502|O65502_ARATH AT4g35250/F23E12_190 OS=Arabidopsis thaliana GN=F23E12.190 PE=2 SV=1	3	3	6.6	43.723	395	0	17.421
Villin-4	O65570	AT4G30160	>sp|O65570|VILI4_ARATH Villin-4 OS=Arabidopsis thaliana GN=VLN4 PE=1 SV=1;>sp|O65570-2|VILI4_ARATH Isoform 2 of Villin-4 OS=Arabidopsis thaliana GN=VLN4	5	4	6.9	109.33	974	0	44.826
Carotenoid 9,10(9,10)-cleavage dioxygenase 1	O65572	AT3G63520	>sp|O65572|CCD1_ARATH Carotenoid 9,10(9,10)-cleavage dioxygenase 1 OS=Arabidopsis thaliana GN=CCD1 PE=1 SV=2	9	9	22.1	60.907	538	0	140.92
	O65581	AT4G26530	>tr|O65581|O65581_ARATH Fructose-bisphosphate aldolase OS=Arabidopsis thaliana GN=M3E9.40 PE=1 SV=1	7	4	24.9	38.293	358	0	60.069
Cold shock protein 1	O65639	AT4G36020	>sp|O65639|CSP1_ARATH Cold shock protein 1 OS=Arabidopsis thaliana GN=CSP1 PE=1 SV=1	1	1	6.4	30.087	299	0	38.389
	O65660	AT4G39730	>tr|O65660|O65660_ARATH AT4g39730/T19P19_120 OS=Arabidopsis thaliana GN=At4g39730 PE=2 SV=1	2	2	16.6	20.136	181	0	35.118
	O65686	AT4G34620	>tr|O65686|O65686_ARATH AT4g34620/T4L20_200 OS=Arabidopsis thaliana GN=T4L20.200 PE=2 SV=1	1	1	12.4	12.699	113	0	12.4
Heat shock 70 kDa protein 3	O65719	AT3G09440	>sp|O65719|HSP7C_ARATH Heat shock 70 kDa protein 3 OS=Arabidopsis thaliana GN=HSP70-3 PE=1 SV=1	22	8	45.3	71.147	649	0	180.4
Cytochrome P450 83B1	O65782	AT4G31500	>sp|O65782|C83B1_ARATH Cytochrome P450 83B1 OS=Arabidopsis thaliana GN=CYP83B1 PE=1 SV=1	8	8	16.4	56.846	499	0	86.798
Cytochrome P450 71B5	O65784	AT3G53280	>sp|O65784|C71B5_ARATH Cytochrome P450 71B5 OS=Arabidopsis thaliana GN=CYP71B5 PE=2 SV=1	1	1	2.8	56.373	498	0.0023351	6.4812
Cytochrome P450 71B3	O65785	AT3G26220	>sp|O65785|C71B3_ARATH Cytochrome P450 71B3 OS=Arabidopsis thaliana GN=CYP71B3 PE=2 SV=2	2	2	4.4	57.663	501	0.00037879	11.446
Cytochrome P450 71B6	O65787	AT2G24180	>sp|O65787|C71B6_ARATH Cytochrome P450 71B6 OS=Arabidopsis thaliana GN=CYP71B6 PE=2 SV=1	2	2	4.6	57.008	503	0	12.386
Cytochrome P450 71B2	O65788	AT1G13080	>sp|O65788-2|C71B2_ARATH Isoform 2 of Cytochrome P450 71B2 OS=Arabidopsis thaliana GN=CYP71B2;>sp|O65788|C71B2_ARATH Cytochrome P450 71B2 OS=Arabidopsis thaliana GN=CYP71B2 PE=2 SV=2	1	1	3.1	44.347	384	0	13.848
Cytidine deaminase 1	O65896	AT2G19570	>sp|O65896|CDA1_ARATH Cytidine deaminase 1 OS=Arabidopsis thaliana GN=CDA1 PE=1 SV=1	4	4	16.9	32.581	301	0	27.349
Cyclase-associated protein 1	O65902	AT4G34490	>sp|O65902|ACAP1_ARATH Cyclase-associated protein 1 OS=Arabidopsis thaliana GN=CAP1 PE=2 SV=1	1	1	2.1	50.969	476	0.0012492	6.958
Superoxide dismutase [Cu-Zn] 2, chloroplastic	O78310	AT2G28190	>sp|O78310|SODC2_ARATH Superoxide dismutase [Cu-Zn] 2, chloroplastic OS=Arabidopsis thaliana GN=CSD2 PE=1 SV=2	3	3	33.8	22.244	216	0	76.56
30S ribosomal protein S31, chloroplastic	O80439	AT2G38140	>sp|O80439|RR31_ARATH 30S ribosomal protein S31, chloroplastic OS=Arabidopsis thaliana GN=RPS31 PE=1 SV=1	1	1	8.5	12.783	118	0.00065595	7.5178
Methylesterase 2	O80476	AT2G23600	>sp|O80476|MES2_ARATH Methylesterase 2 OS=Arabidopsis thaliana GN=MES2 PE=1 SV=1	3	3	16.3	29.667	263	0	38.047
Methylesterase 3	O80477	AT2G23610	>sp|O80477|MES3_ARATH Methylesterase 3 OS=Arabidopsis thaliana GN=MES3 PE=2 SV=1	3	3	16	29.823	263	0	87.345
Ras-related protein RABH1b	O80501	AT2G44610	>sp|O80501|RAH1B_ARATH Ras-related protein RABH1b OS=Arabidopsis thaliana GN=RABH1B PE=1 SV=1	5	4	31.2	23.13	208	0	43.199
	O80503	AT2G44640	>tr|O80503|O80503_ARATH Expressed protein OS=Arabidopsis thaliana GN=At2g44640 PE=1 SV=2	5	5	17.3	49.83	451	0	95.288
	O80504	AT2G44650	>tr|O80504|O80504_ARATH Chloroplast chaperonin 10 OS=Arabidopsis thaliana GN=cpn10 PE=2 SV=1	3	3	34.5	15.049	139	0	146.06
Uclacyanin-2	O80517	AT2G44790	>sp|O80517|BCB2_ARATH Uclacyanin-2 OS=Arabidopsis thaliana GN=At2g44790 PE=1 SV=1	1	1	4	20.354	202	0.0070119	5.9065
ATP-citrate synthase alpha chain protein 3	O80526	AT1G09430	>sp|O80526|ACLA3_ARATH ATP-citrate synthase alpha chain protein 3 OS=Arabidopsis thaliana GN=ACLA-3 PE=2 SV=1	4	4	13.9	46.945	424	0	40.879
	O80535	AT1G09520	>tr|O80535|O80535_ARATH At1g09520/F14J9_18 OS=Arabidopsis thaliana GN=F14J9.18 PE=2 SV=1	1	1	4.6	28.024	260	0.0063187	6.0115
Putative methyltransferase At1g22800	O80543	AT1G22800	>sp|O80543|Y1280_ARATH Putative methyltransferase At1g22800 OS=Arabidopsis thaliana GN=At1g22800 PE=2 SV=2	1	1	4.5	39.365	355	0.00065189	7.4212
	O80548	AT1G22730	>tr|O80548|O80548_ARATH MA3 domain-containing protein OS=Arabidopsis thaliana GN=T22J18.10 PE=2 SV=1	2	2	4.3	77.243	693	0	18.475
Outer envelope pore protein 37, chloroplastic	O80565	AT2G43950	>sp|O80565|OEP37_ARATH Outer envelope pore protein 37, chloroplastic OS=Arabidopsis thaliana GN=OEP37 PE=1 SV=2;>sp|O80565-2|OEP37_ARATH Isoform 2 of Outer envelope pore protein 37, chloroplastic OS=Arabidopsis thaliana GN=OEP37	6	6	25.7	38.835	343	0	84.544
Inositol-tetrakisphosphate 1-kinase 4	O80568	AT2G43980	>sp|O80568|ITPK4_ARATH Inositol-tetrakisphosphate 1-kinase 4 OS=Arabidopsis thaliana GN=ITPK4 PE=2 SV=2	2	2	7.8	54.18	488	0	51.177
6,7-dimethyl-8-ribityllumazine synthase, chloroplastic	O80575	AT2G44050	>sp|O80575|RISB_ARATH 6,7-dimethyl-8-ribityllumazine synthase, chloroplastic OS=Arabidopsis thaliana GN=At2g44050 PE=2 SV=1	3	3	8.4	24.024	227	0	18.845
	O80576	AT2G44060	>tr|O80576|O80576_ARATH At2g44060 OS=Arabidopsis thaliana GN=At2g44060 PE=2 SV=1	9	9	32.6	36.036	325	0	229.05
Methylenetetrahydrofolate reductase 2	O80585	AT2G44160	>sp|O80585|MTHR2_ARATH Methylenetetrahydrofolate reductase 2 OS=Arabidopsis thaliana GN=MTHFR2 PE=1 SV=2	5	4	11.3	66.801	594	0	58.701
PsbP-like protein 2, chloroplastic	O80634	AT2G39470	>sp|O80634-2|PPL2_ARATH Isoform 2 of PsbP-like protein 2, chloroplastic OS=Arabidopsis thaliana GN=PPL2;>sp|O80634|PPL2_ARATH PsbP-like protein 2, chloroplastic OS=Arabidopsis thaliana GN=PPL2 PE=1 SV=2	2	2	12.6	26.171	230	0	20.339
SNW/SKI-interacting protein	O80653	AT1G77180	>sp|O80653-2|SKIP_ARATH Isoform 2 of SNW/SKI-interacting protein OS=Arabidopsis thaliana GN=SKIP;>sp|O80653|SKIP_ARATH SNW/SKI-interacting protein OS=Arabidopsis thaliana GN=SKIP PE=1 SV=1	1	1	2.2	57.726	511	0.00067385	7.8688
ABC transporter B family member 4	O80725	AT2G47000	>sp|O80725|AB4B_ARATH ABC transporter B family member 4 OS=Arabidopsis thaliana GN=ABCB4 PE=1 SV=1	5	2	5.7	139.03	1286	0	13.858
	O80731	AT2G46930	>tr|O80731|O80731_ARATH At2g46930/F14M4.24 OS=Arabidopsis thaliana GN=At2g46930 PE=2 SV=1	1	1	2.9	45.944	416	0.0033956	6.2145
	O80734	AT2G46900	>tr|O80734|O80734_ARATH Expressed protein OS=Arabidopsis thaliana GN=At2g46900 PE=2 SV=1	3	3	5.9	71.421	627	0	18.398
	Q8RWJ5	AT1G29310	>tr|Q8RWJ5|Q8RWJ5_ARATH Putative uncharacterized protein At1g29310 OS=Arabidopsis thaliana GN=At1g29310 PE=2 SV=1;>tr|O80774|O80774_ARATH AT2G34250 protein OS=Arabidopsis thaliana GN=At2g34250 PE=2 SV=1	3	3	4.4	52.068	475	0	25.005
	O80780	AT2G34310	>tr|O80780|O80780_ARATH Expressed protein OS=Arabidopsis thaliana GN=At2g34310 PE=1 SV=2	1	1	10.7	26.143	242	0.00064579	7.3378
Membrane-associated protein VIPP1, chloroplastic	O80796	AT1G65260	>sp|O80796|VIPP1_ARATH Membrane-associated protein VIPP1, chloroplastic OS=Arabidopsis thaliana GN=VIPP1 PE=1 SV=1	6	6	30.6	36.392	330	0	95.345
	O80798	AT1G65270	>tr|O80798|O80798_ARATH AT1G65270 protein OS=Arabidopsis thaliana GN=T8F5.4 PE=2 SV=1	2	2	11	32.534	292	0	12.593
Probable xyloglucan endotransglucosylase/hydrolase protein 19;Probable xyloglucan endotransglucosylase/hydrolase protein 18;Probable xyloglucan endotransglucosylase/hydrolase protein 17;Xyloglucan endotransglucosylase/hydrolase protein 20	Q9M0D1	AT4G30290	>sp|Q9M0D1|XTH19_ARATH Probable xyloglucan endotransglucosylase/hydrolase protein 19 OS=Arabidopsis thaliana GN=XTH19 PE=2 SV=1;>sp|Q9M0D2|XTH18_ARATH Probable xyloglucan endotransglucosylase/hydrolase protein 18 OS=Arabidopsis thaliana GN=XTH18 PE=2 SV=1;	3	2	14.8	31.562	277	0	17.671
Phosphomannomutase	O80840	AT2G45790	>sp|O80840|PMM_ARATH Phosphomannomutase OS=Arabidopsis thaliana GN=PMM PE=1 SV=1	6	6	29.3	27.761	246	0	67.243
Cell division protein FtsY homolog, chloroplastic	O80842	AT2G45770	>sp|O80842|CFTSY_ARATH Cell division protein FtsY homolog, chloroplastic OS=Arabidopsis thaliana GN=CPFTSY PE=1 SV=2	5	5	19.9	39.679	366	0	88.091
Peroxisomal membrane protein 11D	O80845	AT2G45740	>sp|O80845|PX11D_ARATH Peroxisomal membrane protein 11D OS=Arabidopsis thaliana GN=PEX11D PE=1 SV=2	1	1	5.1	25.943	236	0	20.268
Glutathione S-transferase F9	O80852	AT2G30860	>sp|O80852|GSTF9_ARATH Glutathione S-transferase F9 OS=Arabidopsis thaliana GN=GSTF9 PE=1 SV=1;>sp|O80852-2|GSTF9_ARATH Isoform 2 of Glutathione S-transferase F9 OS=Arabidopsis thaliana GN=GSTF9	7	6	47.9	24.146	215	0	65.259
	O80858	AT2G30930	>tr|O80858|O80858_ARATH Expressed protein OS=Arabidopsis thaliana GN=At2g30930 PE=1 SV=1	3	3	34.8	16.936	164	0	123.83
ATP-dependent zinc metalloprotease FTSH 2, chloroplastic	O80860	AT2G30950	>sp|O80860|FTSH2_ARATH ATP-dependent zinc metalloprotease FTSH 2, chloroplastic OS=Arabidopsis thaliana GN=FTSH2 PE=1 SV=1	11	4	20.7	74.157	695	0	161.43
	O80889	AT2G32520	>tr|O80889|O80889_ARATH At2g32520 OS=Arabidopsis thaliana GN=At2g32520 PE=1 SV=1	3	3	22.2	25.921	239	0	48.084
	O80910	AT2G38410	>tr|O80910|O80910_ARATH At2g38410 OS=Arabidopsis thaliana GN=At2g38410 PE=1 SV=1	1	1	2.1	72.317	671	0.00125	6.9791
	O80924	AT2G37540	>tr|O80924|O80924_ARATH Putative oxidoreductase OS=Arabidopsis thaliana GN=At2g37540 PE=2 SV=1	1	1	3.7	34.884	321	0.00073611	10.651
60S ribosomal protein L36-2;60S ribosomal protein L36-1	Q9M352	AT3G53740	>sp|Q9M352-2|RL362_ARATH Isoform 2 of 60S ribosomal protein L36-2 OS=Arabidopsis thaliana GN=RPL36B;>sp|Q9M352|RL362_ARATH 60S ribosomal protein L36-2 OS=Arabidopsis thaliana GN=RPL36B PE=2 SV=1;>sp|O80929|RL361_ARATH 60S ribosomal protein L36-1 OS=Arabido	1	1	8.7	11.68	103	0.0039459	6.1847
Uncharacterized protein At2g37660, chloroplastic	O80934	AT2G37660	>sp|O80934|Y2766_ARATH Uncharacterized protein At2g37660, chloroplastic OS=Arabidopsis thaliana GN=At2g37660 PE=1 SV=2	10	9	32	34.879	325	0	83.543
L-type lectin-domain containing receptor kinase IV.3;L-type lectin-domain containing receptor kinase IV.1;L-type lectin-domain containing receptor kinase IV.2	O81292	AT4G02410	>sp|O81292|LRK43_ARATH L-type lectin-domain containing receptor kinase IV.3 OS=Arabidopsis thaliana GN=LECRK43 PE=2 SV=1;>sp|O80939|LRK41_ARATH L-type lectin-domain containing receptor kinase IV.1 OS=Arabidopsis thaliana GN=LECRK41 PE=2 SV=1;>sp|Q9M345|LRK	1	1	1.6	75.922	674	0.0028719	6.3457
Jacalin-related lectin 23	O80948	AT2G39330	>sp|O80948|JAL23_ARATH Jacalin-related lectin 23 OS=Arabidopsis thaliana GN=JAL23 PE=1 SV=1	1	1	2.8	50.443	459	0.00068823	8.311
Jacalin-related lectin 22	O80950	AT2G39310	>sp|O80950-2|JAL22_ARATH Isoform 2 of Jacalin-related lectin 22 OS=Arabidopsis thaliana GN=JAL22;>sp|O80950|JAL22_ARATH Jacalin-related lectin 22 OS=Arabidopsis thaliana GN=JAL22 PE=1 SV=1	1	1	2.3	47.23	428	0.0006521	7.4242
	O80960	AT2G39210	>tr|O80960|O80960_ARATH At2g39210/T16B24.15 OS=Arabidopsis thaliana GN=At2g39210 PE=2 SV=1	1	1	2.5	66.044	601	0.004468	6.1277
Vacuolar-sorting receptor 4;Vacuolar-sorting receptor 3	Q56ZQ3	AT2G14720	>sp|Q56ZQ3|VSR4_ARATH Vacuolar-sorting receptor 4 OS=Arabidopsis thaliana GN=VSR4 PE=2 SV=2;>sp|O80977|VSR3_ARATH Vacuolar-sorting receptor 3 OS=Arabidopsis thaliana GN=VSR3 PE=2 SV=1	4	4	11	69.812	628	0	68.703
ATP-dependent zinc metalloprotease FTSH 4, mitochondrial	O80983	AT2G26140	>sp|O80983|FTSH4_ARATH ATP-dependent zinc metalloprotease FTSH 4, mitochondrial OS=Arabidopsis thaliana GN=FTSH4 PE=1 SV=2	2	2	3.1	77.274	717	0	58.681
Glycine dehydrogenase (decarboxylating) 2, mitochondrial	O80988	AT2G26080	>sp|O80988|GCSP2_ARATH Glycine dehydrogenase (decarboxylating) 2, mitochondrial OS=Arabidopsis thaliana GN=GLDP2 PE=2 SV=1	15	7	18.9	113.77	1044	0	81.148
Squalene epoxidase 3;Squalene epoxidase 1;Squalene epoxidase 2, mitochondrial	Q8VYH2	AT4G37760	>sp|Q8VYH2|ERG16_ARATH Squalene epoxidase 3 OS=Arabidopsis thaliana GN=SQE3 PE=1 SV=1;>sp|Q9SM02|ERG14_ARATH Squalene epoxidase 1 OS=Arabidopsis thaliana GN=SQE1 PE=1 SV=1;>sp|O81000|ERG15_ARATH Squalene epoxidase 2, mitochondrial OS=Arabidopsis thaliana G	1	1	2.5	57.098	525	0.0014961	6.6895
Signal peptide peptidase	O81062	AT2G03120	>sp|O81062|SIP_ARATH Signal peptide peptidase OS=Arabidopsis thaliana GN=SPP PE=2 SV=1	1	1	2.3	38.339	344	0	12.65
Calcium-transporting ATPase 2, plasma membrane-type	O81108	AT4G37640	>sp|O81108|ACA2_ARATH Calcium-transporting ATPase 2, plasma membrane-type OS=Arabidopsis thaliana GN=ACA2 PE=1 SV=1	5	5	6.2	110.44	1014	0	44.317
Proteasome subunit alpha type-6-A	O81146	AT5G35590	>sp|O81146|PSA6A_ARATH Proteasome subunit alpha type-6-A OS=Arabidopsis thaliana GN=PAA1 PE=1 SV=2	6	3	33.3	27.294	246	0	96.534
Proteasome subunit alpha type-6-B	O81147	AT2G05840	>sp|O81147|PSA6B_ARATH Proteasome subunit alpha type-6-B OS=Arabidopsis thaliana GN=PAA2 PE=1 SV=1;>tr|F4IIA5|F4IIA5_ARATH 20S proteasome subunit PAA2 OS=Arabidopsis thaliana GN=PAA2 PE=4 SV=1	7	4	41.5	27.35	246	0	94.667
Proteasome subunit alpha type-4-A	O81148	AT3G22110	>sp|O81148|PSA4A_ARATH Proteasome subunit alpha type-4-A OS=Arabidopsis thaliana GN=PAC1 PE=1 SV=1	4	4	18.4	27.475	250	0	31.952
Proteasome subunit alpha type-5-A	O81149	AT1G53850	>sp|O81149|PSA5A_ARATH Proteasome subunit alpha type-5-A OS=Arabidopsis thaliana GN=PAE1 PE=1 SV=1	7	2	36.3	25.947	237	0	166.7
Proteasome subunit beta type-3-A;Proteasome subunit beta type-3-B	Q9XI05	AT1G21720	>sp|Q9XI05-2|PSB3A_ARATH Isoform 2 of Proteasome subunit beta type-3-A OS=Arabidopsis thaliana GN=PBC1;>sp|Q9XI05|PSB3A_ARATH Proteasome subunit beta type-3-A OS=Arabidopsis thaliana GN=PBC1 PE=1 SV=2;>sp|O81153|PSB3B_ARATH Proteasome subunit beta type-3-B	1	1	7.4	22.839	204	0.002858	6.3091
Superoxide dismutase [Mn] 1, mitochondrial;Superoxide dismutase	O81235	AT3G10920	>sp|O81235|SODM1_ARATH Superoxide dismutase [Mn] 1, mitochondrial OS=Arabidopsis thaliana GN=MSD1 PE=1 SV=2;>tr|F4J504|F4J504_ARATH Superoxide dismutase OS=Arabidopsis thaliana GN=MSD1 PE=1 SV=1	6	6	33.8	25.444	231	0	106.63
Translocase of chloroplast 159, chloroplastic	O81283	AT4G02510	>sp|O81283|TC159_ARATH Translocase of chloroplast 159, chloroplastic OS=Arabidopsis thaliana GN=TOC159 PE=1 SV=1	14	14	13.1	160.82	1503	0	234.27
	O81296	AT4G02370	>tr|O81296|O81296_ARATH AT4g02370 protein OS=Arabidopsis thaliana GN=T14P8.18 PE=2 SV=1	1	1	7.8	18.356	167	0.00071124	9.2113
AT4g02340 protein	O81299	AT4G02340	>tr|O81299|O81299_ARATH AT4g02340 protein OS=Arabidopsis thaliana GN=T14P8.15 PE=2 SV=1	3	3	14.8	36.656	324	0	40.451
Probable plastid-lipid-associated protein 11	O81304	AT4G00030	>sp|O81304|PAP11_ARATH Probable plastid-lipid-associated protein 11 OS=Arabidopsis thaliana GN=PAP11 PE=2 SV=1	1	1	6.6	24.068	212	0	21.878
Probable plastid-lipid-associated protein 1, chloroplastic	O81439	AT4G04020	>sp|O81439|PAP1_ARATH Probable plastid-lipid-associated protein 1, chloroplastic OS=Arabidopsis thaliana GN=PAP1 PE=1 SV=1	6	5	28.6	34.948	318	0	104.18
AT4g10840/F25I24_50	O81629	AT4G10840	>tr|O81629|O81629_ARATH AT4g10840/F25I24_50 OS=Arabidopsis thaliana GN=F8M12.21 PE=2 SV=1;>tr|F4JMG6|F4JMG6_ARATH Tetratricopeptide repeat domain-containing protein OS=Arabidopsis thaliana GN=At4g10840 PE=4 SV=1	3	3	8.9	66.28	609	0	20.174
Villin-2	O81644	AT2G41740	>sp|O81644|VILI2_ARATH Villin-2 OS=Arabidopsis thaliana GN=VLN2 PE=1 SV=2	6	5	8.2	107.84	976	0	74.972
Villin-3	O81645	AT3G57410	>sp|O81645|VILI3_ARATH Villin-3 OS=Arabidopsis thaliana GN=VLN3 PE=1 SV=2	9	7	12.3	106.35	965	0	222.01
Probable protein phosphatase 2C 21	O81716	AT2G25070	>sp|O81716|P2C21_ARATH Probable protein phosphatase 2C 21 OS=Arabidopsis thaliana GN=PPC4-2 PE=1 SV=1	1	1	3.7	39.354	355	0.0015124	6.7502
Beta-adaptin-like protein C	O81742	AT4G23460	>sp|O81742|APBLC_ARATH Beta-adaptin-like protein C OS=Arabidopsis thaliana GN=BETAC-AD PE=1 SV=2	8	2	9.7	99.096	893	0	120.77
	O81746	AT4G23500	>tr|O81746|O81746_ARATH Putative polygalacturonase OS=Arabidopsis thaliana GN=F16G20.200 PE=2 SV=1	1	1	3	54.69	495	0.0014988	6.7027
	O81816	AT4G38540	>tr|O81816|O81816_ARATH FAD/NAD(P)-binding oxidoreductase family protein OS=Arabidopsis thaliana GN=MO2 PE=2 SV=1	1	1	2.7	45.505	407	0.00070847	9.0854
Mitochondrial uncoupling protein 1	O81845	AT3G54110	>sp|O81845|PUMP1_ARATH Mitochondrial uncoupling protein 1 OS=Arabidopsis thaliana GN=PUMP1 PE=1 SV=1	1	1	3.9	32.662	306	0.00037425	11.176
Bifunctional aspartokinase/homoserine dehydrogenase 2, chloroplastic;Aspartokinase;Homoserine dehydrogenase	O81852	AT4G19710	>sp|O81852|AKH2_ARATH Bifunctional aspartokinase/homoserine dehydrogenase 2, chloroplastic OS=Arabidopsis thaliana GN=AKHSDH2 PE=1 SV=1;>sp|O81852-2|AKH2_ARATH Isoform 2 of Bifunctional aspartokinase/homoserine dehydrogenase 2, chloroplastic OS=Arabidopsis	4	3	7.1	100.25	916	0	28.331
	O81862	AT4G19810	>tr|O81862|O81862_ARATH At4g19810 OS=Arabidopsis thaliana GN=T16H5.170 PE=1 SV=1	1	1	3.2	41.128	379	0.00073394	10.608
L-galactose dehydrogenase	O81884	AT4G33670	>sp|O81884|GALDH_ARATH L-galactose dehydrogenase OS=Arabidopsis thaliana GN=LGALDH PE=1 SV=1	2	2	9.4	34.531	319	0	12.416
Copper transport protein CCH	O82089	AT3G56240	>sp|O82089|CCH_ARATH Copper transport protein CCH OS=Arabidopsis thaliana GN=CCH PE=1 SV=1	2	2	21.5	12.971	121	0	18.989
Glycine cleavage system H protein 2, mitochondrial	O82179	AT2G35120	>sp|O82179|GCSH2_ARATH Glycine cleavage system H protein 2, mitochondrial OS=Arabidopsis thaliana GN=GDH2 PE=2 SV=1	2	2	24.4	17.1	156	0	15.018
Vacuolar protein sorting-associated protein 32 homolog 1	O82197	AT2G19830	>sp|O82197|VP321_ARATH Vacuolar protein sorting-associated protein 32 homolog 1 OS=Arabidopsis thaliana GN=VPS32.1 PE=1 SV=1	2	1	13.1	24.014	213	0.001517	6.7697
AP-4 complex subunit sigma	O82201	AT2G19790	>sp|O82201|AP4S_ARATH AP-4 complex subunit sigma OS=Arabidopsis thaliana GN=At2g19790 PE=2 SV=1	1	1	9.1	16.921	143	0.00072072	9.7431
Eukaryotic translation initiation factor isoform 4G-2	O82233	AT2G24050	>sp|O82233|IF4G2_ARATH Eukaryotic translation initiation factor isoform 4G-2 OS=Arabidopsis thaliana GN=EIF(ISO)4G2 PE=1 SV=1	4	4	5.9	82.889	747	0	31.769
Translation initiation factor IF-3	O82234	AT2G24060	>tr|O82234|O82234_ARATH Translation initiation factor IF-3 OS=Arabidopsis thaliana GN=At2g24060 PE=1 SV=1	2	2	11.5	35.141	312	0	34.725
	O82240	AT2G47710	>tr|O82240|O82240_ARATH Adenine nucleotide alpha hydrolases-like protein OS=Arabidopsis thaliana GN=At2g47710 PE=2 SV=1	2	2	16.7	17.301	162	0	39.311
	O82263	AT2G47960	>tr|O82263|O82263_ARATH At2g47960/T9J23.10 OS=Arabidopsis thaliana GN=At2g47960 PE=2 SV=2	1	1	5.2	49.289	442	0.00070572	9.0059
NPL4-like protein 2	O82264	AT2G47970	>sp|O82264-2|NPL42_ARATH Isoform 2 of NPL4-like protein 2 OS=Arabidopsis thaliana GN=At2g47970;>sp|O82264|NPL42_ARATH NPL4-like protein 2 OS=Arabidopsis thaliana GN=At2g47970 PE=1 SV=1	1	1	3.4	39.787	354	0.0015051	6.7278
Probable inactive shikimate kinase like 2, chloroplastic	O82290	AT2G35500	>sp|O82290|SKL2_ARATH Probable inactive shikimate kinase like 2, chloroplastic OS=Arabidopsis thaliana GN=SKL2 PE=2 SV=2	2	2	7.8	42.687	387	0	34.283
Probable plastid-lipid-associated protein 3, chloroplastic	O82291	AT2G35490	>sp|O82291|PAP3_ARATH Probable plastid-lipid-associated protein 3, chloroplastic OS=Arabidopsis thaliana GN=PAP3 PE=2 SV=1	6	6	13	40.505	376	0	55.795
	O82299	AT2G35410	>tr|O82299|O82299_ARATH Putative chloroplast RNA binding protein OS=Arabidopsis thaliana GN=At2g35410 PE=1 SV=1	4	4	14	33.785	308	0	51.502
Probable transcriptional regulatory protein At2g25830	O82314	AT2G25830	>sp|O82314|U082_ARATH Probable transcriptional regulatory protein At2g25830 OS=Arabidopsis thaliana GN=At2g25830 PE=2 SV=2	1	1	4.5	36.813	331	0.00072807	10.296
Expressed protein	O82326	AT2G14880	>tr|O82326|O82326_ARATH Expressed protein OS=Arabidopsis thaliana GN=At2g14880 PE=2 SV=1;>tr|Q9SYZ4|Q9SYZ4_ARATH Putative uncharacterized protein AT4g34290 OS=Arabidopsis thaliana GN=At4g34290 PE=2 SV=1	2	2	9.9	15.902	141	0.00073314	10.599
3-methyl-2-oxobutanoate hydroxymethyltransferase 1, mitochondrial	O82357	AT2G46110	>sp|O82357|PANB1_ARATH 3-methyl-2-oxobutanoate hydroxymethyltransferase 1, mitochondrial OS=Arabidopsis thaliana GN=KPHMT1 PE=1 SV=1	2	2	11.8	36.693	347	0	17.327
	O82384	AT2G29720	>tr|O82384|O82384_ARATH CTF2B like oxidoreductase OS=Arabidopsis thaliana GN=CTF2B PE=2 SV=2	4	4	15	46.884	427	0	53.243
Probable malate dehydrogenase, glyoxysomal	O82399	AT2G22780	>sp|O82399|MDHG2_ARATH Probable malate dehydrogenase, glyoxysomal OS=Arabidopsis thaliana GN=At2g22780 PE=2 SV=1	4	4	18.1	37.465	354	0	32.149
	O82413	AT3G46100	>tr|O82413|O82413_ARATH Histidyl-tRNA synthetase OS=Arabidopsis thaliana GN=F12M12_70 PE=2 SV=1	1	1	3.1	54.558	486	0.0025944	6.3861
	O82462	AT5G26710	>tr|O82462|O82462_ARATH Glutamyl-tRNA synthetase OS=Arabidopsis thaliana GN=At5g26707 PE=2 SV=1	5	5	9.7	81.064	719	0	123.13
	O82487	AT4G10750	>tr|O82487|O82487_ARATH Phosphoenolpyruvate carboxylase family protein OS=Arabidopsis thaliana GN=T12H20.10 PE=1 SV=1	2	2	8.9	38.404	358	0	46.304
Translation initiation factor IF-1, chloroplastic	O82499	AT4G11175	>sp|O82499|IF1C_ARATH Translation initiation factor IF-1, chloroplastic OS=Arabidopsis thaliana GN=At4g11175 PE=2 SV=2	1	1	7.1	15.733	141	0.00066689	7.6867
Adenylate kinase 4	O82514	AT5G63400	>sp|O82514|KAD4_ARATH Adenylate kinase 4 OS=Arabidopsis thaliana GN=ADK1 PE=1 SV=2	3	3	16.7	26.932	246	0	74.076
Cell division protein FtsZ homolog 2-1, chloroplastic	O82533	AT2G36250	>sp|O82533|FTZ21_ARATH Cell division protein FtsZ homolog 2-1, chloroplastic OS=Arabidopsis thaliana GN=FTSZ2-1 PE=1 SV=2	5	5	18.4	50.721	478	0	57.29
V-type proton ATPase subunit G1	O82628	AT3G01390	>sp|O82628|VATG1_ARATH V-type proton ATPase subunit G1 OS=Arabidopsis thaliana GN=VHA-G1 PE=1 SV=1	2	2	28.2	12.397	110	0	32.344
Pyruvate decarboxylase 1;Pyruvate decarboxylase 4	O82647	AT4G33070	>sp|O82647|PDC1_ARATH Pyruvate decarboxylase 1 OS=Arabidopsis thaliana GN=PDC1 PE=2 SV=1;>sp|Q9M040|PDC4_ARATH Pyruvate decarboxylase 4 OS=Arabidopsis thaliana GN=PDC4 PE=2 SV=1	2	1	5.3	66.212	607	0	17.174
Photosystem II stability/assembly factor HCF136, chloroplastic	O82660	AT5G23120	>sp|O82660|P2SAF_ARATH Photosystem II stability/assembly factor HCF136, chloroplastic OS=Arabidopsis thaliana GN=HCF136 PE=1 SV=1	13	13	44.7	44.103	403	0	323.31
Succinyl-CoA ligase [ADP-forming] subunit beta, mitochondrial	O82662	AT2G20420	>sp|O82662|SUCB_ARATH Succinyl-CoA ligase [ADP-forming] subunit beta, mitochondrial OS=Arabidopsis thaliana GN=At2g20420 PE=1 SV=1	7	7	18.3	45.345	421	0	81.69
Succinate dehydrogenase [ubiquinone] flavoprotein subunit 1, mitochondrial;Succinate dehydrogenase [ubiquinone] flavoprotein subunit 2, mitochondrial	O82663	AT5G66760	>sp|O82663|SDHA1_ARATH Succinate dehydrogenase [ubiquinone] flavoprotein subunit 1, mitochondrial OS=Arabidopsis thaliana GN=SDH1-1 PE=1 SV=1;>sp|Q9ZPX5|SDHA2_ARATH Succinate dehydrogenase [ubiquinone] flavoprotein subunit 2, mitochondrial OS=Arabidopsis t	6	6	12.9	69.656	634	0	87.468
Serine/threonine-protein phosphatase PP1 isozyme 9;Serine/threonine-protein phosphatase PP1 isozyme 8	Q9M9W3	AT3G05580	>sp|Q9M9W3|PP19_ARATH Serine/threonine-protein phosphatase PP1 isozyme 9 OS=Arabidopsis thaliana GN=TOPP9 PE=2 SV=1;>sp|O82734-2|PP18_ARATH Isoform 2 of Serine/threonine-protein phosphatase PP1 isozyme 8 OS=Arabidopsis thaliana GN=TOPP8;>sp|O82734|PP18_ARA	1	1	4.4	36.001	318	0.001771	6.5732
	O82762	AT2G25970	>tr|O82762|O82762_ARATH F17H15.1/F17H15.1 OS=Arabidopsis thaliana GN=At2g25970 PE=1 SV=1	2	2	6.5	64.606	632	0	27.622
Histidine biosynthesis bifunctional protein hisIE, chloroplastic;Phosphoribosyl-AMP cyclohydrolase;Phosphoribosyl-ATP pyrophosphatase	O82768	AT1G31860	>sp|O82768|HIS2_ARATH Histidine biosynthesis bifunctional protein hisIE, chloroplastic OS=Arabidopsis thaliana GN=HISN2 PE=1 SV=1	1	1	3.2	31.667	281	0.002333	6.4706
Phosphoserine phosphatase, chloroplastic	O82796	AT1G18640	>sp|O82796|SERC_ARATH Phosphoserine phosphatase, chloroplastic OS=Arabidopsis thaliana GN=PSP PE=1 SV=2	3	3	12.2	32.318	295	0	28.858
Chlorophyll a-b binding protein 3, chloroplastic;Chlorophyll a-b binding protein 2, chloroplastic;Chlorophyll a-b binding protein 1, chloroplastic	Q8VZ87	AT1G29910	>sp|Q8VZ87|CB1B_ARATH Chlorophyll a-b binding protein 3, chloroplastic OS=Arabidopsis thaliana GN=LHCB1.2 PE=1 SV=2;>sp|P0CJ48|CB1A_ARATH Chlorophyll a-b binding protein 2, chloroplastic OS=Arabidopsis thaliana GN=LHCB1.1 PE=1 SV=1;>sp|P04778|CB1C_ARATH Ch	6	2	39.3	28.227	267	0	25.828
3-phosphoshikimate 1-carboxyvinyltransferase, chloroplastic	P05466	AT2G45300	>sp|P05466|AROA_ARATH 3-phosphoshikimate 1-carboxyvinyltransferase, chloroplastic OS=Arabidopsis thaliana GN=At2g45300 PE=2 SV=3	6	3	14.4	55.733	520	0	68.273
Alcohol dehydrogenase class-P	P06525	AT1G77120	>sp|P06525|ADH1_ARATH Alcohol dehydrogenase class-P OS=Arabidopsis thaliana GN=ADH1 PE=1 SV=2	5	5	16.9	41.178	379	0	61.398
ATP synthase epsilon chain, chloroplastic	P09468	ATCG00470	>sp|P09468|ATPE_ARATH ATP synthase epsilon chain, chloroplastic OS=Arabidopsis thaliana GN=atpE PE=1 SV=2	5	5	41.7	14.499	132	0	232.68
Pentatricopeptide repeat-containing protein At3g02650, mitochondrial	P0C896	AT3G02650	>sp|P0C896|PP209_ARATH Pentatricopeptide repeat-containing protein At3g02650, mitochondrial OS=Arabidopsis thaliana GN=At3g02650 PE=2 SV=1	1	1	1.9	63.837	576	0.0049945	6.0831
Pentatricopeptide repeat-containing protein At4g22760	P0C8Q5	AT4G22760	>sp|P0C8Q5|PP336_ARATH Pentatricopeptide repeat-containing protein At4g22760 OS=Arabidopsis thaliana GN=PCMP-E6 PE=2 SV=1	1	1	2.8	64.586	578	0.0083177	5.8709
Putative cullin-like protein 1;Cullin-2	P0CH31	AT1G43140	>sp|P0CH31|CLL1_ARATH Putative cullin-like protein 1 OS=Arabidopsis thaliana GN=At1g43140 PE=3 SV=1;>sp|Q9SRZ0|CUL2_ARATH Cullin-2 OS=Arabidopsis thaliana GN=CUL2 PE=1 SV=1	1	1	1.2	83.853	721	0.0070423	5.9321
Acyl-coenzyme A oxidase 3, peroxisomal	P0CZ23	AT1G06290	>sp|P0CZ23|ACOX3_ARATH Acyl-coenzyme A oxidase 3, peroxisomal OS=Arabidopsis thaliana GN=ACX3 PE=1 SV=1	6	6	12.9	75.675	675	0	86.627
CBS domain-containing protein CBSCBSPB4;CBS domain-containing protein CBSCBSPB5	Q0WLC7	AT5G50530	>sp|Q0WLC7|Y5053_ARATH CBS domain-containing protein CBSCBSPB4 OS=Arabidopsis thaliana GN=CBSCBSPB4 PE=1 SV=2;>sp|P0DH79|Y5064_ARATH CBS domain-containing protein CBSCBSPB5 OS=Arabidopsis thaliana GN=CBSCBSPB5 PE=1 SV=1;>sp|Q0WLC7-2|Y5053_ARATH Isoform 2 o	3	3	8.4	59.812	548	0	17.718
ADP-ribosylation factor 2-A;ADP-ribosylation factor 1;ADP-ribosylation factor 2-B	Q9M1P5	AT3G62290	>tr|Q9M1P5|Q9M1P5_ARATH ADP-ribosylation factor A1E OS=Arabidopsis thaliana GN=T17J13.250 PE=2 SV=1;>tr|Q6ID97|Q6ID97_ARATH ADP-ribosylation factor A1F OS=Arabidopsis thaliana GN=ARFA1F PE=2 SV=1;>tr|Q9LYJ3|Q9LYJ3_ARATH ADP-ribosylation factor A1B OS=Arabi	7	7	50.3	20.607	181	0	79.062
Elongation factor 1-alpha 2;Elongation factor 1-alpha 4;Elongation factor 1-alpha 3;Elongation factor 1-alpha 1;Elongation factor 1-alpha	Q8W4H7	AT1G07930	>sp|Q8W4H7|EF1A2_ARATH Elongation factor 1-alpha 2 OS=Arabidopsis thaliana GN=A2 PE=1 SV=2;>sp|Q8GTY0|EF1A4_ARATH Elongation factor 1-alpha 4 OS=Arabidopsis thaliana GN=A4 PE=1 SV=2;>sp|Q0WL56|EF1A3_ARATH Elongation factor 1-alpha 3 OS=Arabidopsis thaliana	12	12	33	49.502	449	0	186.62
SUMO-activating enzyme subunit 1B-2;SUMO-activating enzyme subunit 1B-1	P0DI13	AT5G50680	>sp|P0DI13-2|SA1B2_ARATH Isoform 2 of SUMO-activating enzyme subunit 1B-2 OS=Arabidopsis thaliana GN=SAE1B-2;>sp|P0DI12-2|SA1B1_ARATH Isoform 2 of SUMO-activating enzyme subunit 1B-1 OS=Arabidopsis thaliana GN=SAE1B-1;>sp|P0DI13|SA1B2_ARATH SUMO-activating	2	2	8.5	35.398	318	0	14.515
Phosphoglycolate phosphatase 1A, chloroplastic;Phosphoglycolate phosphatase 1B, chloroplastic	P0DKC3	AT5G36700	>sp|P0DKC3-2|PGP1A_ARATH Isoform 2 of Phosphoglycolate phosphatase 1A, chloroplastic OS=Arabidopsis thaliana GN=PGLP1A;>sp|P0DKC4|PGP1B_ARATH Phosphoglycolate phosphatase 1B, chloroplastic OS=Arabidopsis thaliana GN=PGLP1B PE=1 SV=1;>sp|P0DKC3|PGP1A_ARATH	7	7	29.8	36.476	332	0	77.205
Ribulose bisphosphate carboxylase small chain 1A, chloroplastic	P10795	AT1G67090	>sp|P10795|RBS1A_ARATH Ribulose bisphosphate carboxylase small chain 1A, chloroplastic OS=Arabidopsis thaliana GN=RBCS-1A PE=1 SV=2	8	5	32.2	20.216	180	0	92.965
Ribulose bisphosphate carboxylase small chain 1B, chloroplastic	P10796	AT5G38430	>sp|P10796|RBS1B_ARATH Ribulose bisphosphate carboxylase small chain 1B, chloroplastic OS=Arabidopsis thaliana GN=RBCS-1B PE=1 SV=1	8	2	41.4	20.286	181	0	106.42
Ribulose bisphosphate carboxylase small chain 3B, chloroplastic;Ribulose bisphosphate carboxylase small chain 2B, chloroplastic;Ribulose bisphosphate carboxylase small chain	P10798	AT5G38410	>sp|P10798|RBS3B_ARATH Ribulose bisphosphate carboxylase small chain 3B, chloroplastic OS=Arabidopsis thaliana GN=RBCS-3B PE=1 SV=2;>sp|P10797|RBS2B_ARATH Ribulose bisphosphate carboxylase small chain 2B, chloroplastic OS=Arabidopsis thaliana GN=RBCS-2B PE	8	2	41.4	20.284	181	0	58.619
Ribulose bisphosphate carboxylase/oxygenase activase, chloroplastic	P10896	AT2G39730	>sp|P10896|RCA_ARATH Ribulose bisphosphate carboxylase/oxygenase activase, chloroplastic OS=Arabidopsis thaliana GN=RCA PE=1 SV=2;>tr|F4IVZ7|F4IVZ7_ARATH Ribulose bisphosphate carboxylase/oxygenase activase OS=Arabidopsis thaliana GN=RCA PE=1 SV=1;>sp|P108	18	18	50.8	51.981	474	0	323.31
Nitrate reductase [NADH] 2	P11035	AT1G37130	>sp|P11035|NIA2_ARATH Nitrate reductase [NADH] 2 OS=Arabidopsis thaliana GN=NIA2 PE=1 SV=1	4	4	6.4	102.84	917	0	51.694
Tubulin alpha-1 chain	P11139	AT1G64740	>sp|P11139|TBA1_ARATH Tubulin alpha-1 chain OS=Arabidopsis thaliana GN=TUBA1 PE=2 SV=1	5	1	20.9	49.8	450	0	23.252
V-type proton ATPase subunit B1	P11574	AT1G76030	>sp|P11574|VATB1_ARATH V-type proton ATPase subunit B1 OS=Arabidopsis thaliana GN=VHA-B1 PE=1 SV=2	19	1	44.7	54.107	486	0.00070547	9.0008
Acyl carrier protein 1, chloroplastic	P11829	AT3G05020	>sp|P11829|ACP1_ARATH Acyl carrier protein 1, chloroplastic OS=Arabidopsis thaliana GN=ACP1 PE=1 SV=1	1	1	13.1	15.055	137	0	29.877
Nitrate reductase [NADH] 1	P11832	AT1G77760	>sp|P11832|NIA1_ARATH Nitrate reductase [NADH] 1 OS=Arabidopsis thaliana GN=NIA1 PE=1 SV=3	1	1	1.4	103.04	917	0.00065232	7.4253
Chalcone synthase	P13114	AT5G13930	>sp|P13114|CHSY_ARATH Chalcone synthase OS=Arabidopsis thaliana GN=CHS PE=1 SV=1	3	3	8.1	43.115	395	0	21.272
Tryptophan synthase beta chain 1, chloroplastic;Tryptophan synthase beta chain 2, chloroplastic	P14671	AT5G54810	>sp|P14671|TRPB1_ARATH Tryptophan synthase beta chain 1, chloroplastic OS=Arabidopsis thaliana GN=TSB1 PE=2 SV=1;>sp|P25269|TRBP2_ARATH Tryptophan synthase beta chain 2, chloroplastic OS=Arabidopsis thaliana GN=TSB2 PE=2 SV=2	8	8	22.6	50.925	470	0	105.51
Phytochrome B	P14713	AT2G18790	>sp|P14713|PHYB_ARATH Phytochrome B OS=Arabidopsis thaliana GN=PHYB PE=1 SV=1	1	1	1.1	129.33	1172	0.0070691	5.9489
Magnesium-chelatase subunit ChlI-1, chloroplastic	P16127	AT4G18480	>sp|P16127|CHLI1_ARATH Magnesium-chelatase subunit ChlI-1, chloroplastic OS=Arabidopsis thaliana GN=CHLI1 PE=1 SV=1	4	1	13.7	46.269	424	0	39.075
30S ribosomal protein S17, chloroplastic	P16180	AT1G79850	>sp|P16180|RR17_ARATH 30S ribosomal protein S17, chloroplastic OS=Arabidopsis thaliana GN=RPS17 PE=1 SV=1	2	2	12.1	16.282	149	0	14.309
40S ribosomal protein S11-1;40S ribosomal protein S11-3;40S ribosomal protein S11-2	P16181	AT3G48930	>sp|P16181|RS111_ARATH 40S ribosomal protein S11-1 OS=Arabidopsis thaliana GN=RPS11A PE=2 SV=1;>sp|P42733|RS113_ARATH 40S ribosomal protein S11-3 OS=Arabidopsis thaliana GN=RPS11C PE=2 SV=2;>sp|O65569|RS112_ARATH 40S ribosomal protein S11-2 OS=Arabidopsis	2	2	11.9	17.957	160	0.0007326	10.591
60S ribosomal protein L3-1	P17094	AT1G43170	>sp|P17094|RL31_ARATH 60S ribosomal protein L3-1 OS=Arabidopsis thaliana GN=ARP1 PE=2 SV=5;>tr|A8MQQ1|A8MQQ1_ARATH 60S ribosomal protein L3-1 OS=Arabidopsis thaliana GN=RP1 PE=1 SV=1	5	5	12.9	44.559	389	0	32.82
S-adenosylmethionine synthase 2	P17562	AT4G01850	>sp|P17562|METK2_ARATH S-adenosylmethionine synthase 2 OS=Arabidopsis thaliana GN=SAM2 PE=1 SV=1	10	4	49.1	43.255	393	0	93.729
Acetolactate synthase, chloroplastic	P17597	AT3G48560	>sp|P17597|ILVB_ARATH Acetolactate synthase, chloroplastic OS=Arabidopsis thaliana GN=ALS PE=1 SV=1	2	2	3.7	72.584	670	0	14.257
Elongation factor Tu, chloroplastic	P17745	AT4G20360	>sp|P17745|EFTU_ARATH Elongation factor Tu, chloroplastic OS=Arabidopsis thaliana GN=TUFA PE=1 SV=1	14	14	35.3	51.63	476	0	323.31
DNA-directed RNA polymerase II subunit 1	P18616	AT4G35800	>sp|P18616|NRPB1_ARATH DNA-directed RNA polymerase II subunit 1 OS=Arabidopsis thaliana GN=NRPB1 PE=1 SV=3	2	2	1.5	204.62	1839	0	12.54
Basic endochitinase B	P19171	AT3G12500	>sp|P19171|CHIB_ARATH Basic endochitinase B OS=Arabidopsis thaliana GN=CHI-B PE=1 SV=3	2	2	9.6	36.183	335	0	15.593
ATP synthase subunit beta, chloroplastic	P19366	ATCG00480	>sp|P19366|ATPB_ARATH ATP synthase subunit beta, chloroplastic OS=Arabidopsis thaliana GN=atpB PE=1 SV=2	29	28	83.1	53.933	498	0	323.31
ATPase 2, plasma membrane-type	P19456	AT4G30190	>sp|P19456|PMA2_ARATH ATPase 2, plasma membrane-type OS=Arabidopsis thaliana GN=AHA2 PE=1 SV=2;>tr|F4JPJ7|F4JPJ7_ARATH H(+)-ATPase 2 OS=Arabidopsis thaliana GN=HA2 PE=1 SV=1	14	2	16.7	104.4	948	0	258.48
Ras-related protein RABA5e	P19892	AT1G05810	>sp|P19892|RAA5E_ARATH Ras-related protein RABA5e OS=Arabidopsis thaliana GN=RABA5E PE=2 SV=1	1	1	5	24.21	218	0.0028686	6.3354
Citrate synthase 4, mitochondrial	P20115	AT2G44350	>sp|P20115-2|CISY4_ARATH Isoform 2 of Citrate synthase 4, mitochondrial OS=Arabidopsis thaliana GN=CSY4;>sp|P20115|CISY4_ARATH Citrate synthase 4, mitochondrial OS=Arabidopsis thaliana GN=CSY4 PE=1 SV=3	7	7	21.1	52.654	473	0	133.19
ATPase 3, plasma membrane-type	P20431	AT5G57350	>sp|P20431|PMA3_ARATH ATPase 3, plasma membrane-type OS=Arabidopsis thaliana GN=AHA3 PE=1 SV=2	9	1	10.1	104.45	949	0.00038081	11.672
ATPase 1, plasma membrane-type	P20649	AT2G18960	>sp|P20649|PMA1_ARATH ATPase 1, plasma membrane-type OS=Arabidopsis thaliana GN=AHA1 PE=1 SV=3	14	2	16.9	104.22	949	0	19.613
Soluble inorganic pyrophosphatase 2	P21216	AT2G18230	>sp|P21216|IPYR2_ARATH Soluble inorganic pyrophosphatase 2 OS=Arabidopsis thaliana GN=PPA2 PE=2 SV=2	1	1	5	24.671	218	0.0039227	6.1494
Protochlorophyllide reductase B, chloroplastic;Protochlorophyllide reductase A, chloroplastic	P21218	AT4G27440	>sp|P21218|PORB_ARATH Protochlorophyllide reductase B, chloroplastic OS=Arabidopsis thaliana GN=PORB PE=1 SV=3;>sp|Q42536-2|PORA_ARATH Isoform 2 of Protochlorophyllide reductase A, chloroplastic OS=Arabidopsis thaliana GN=PORA;>sp|Q42536|PORA_ARATH Protoch	2	2	10.2	43.359	401	0.00073099	10.553
Chaperonin 60 subunit alpha 1, chloroplastic	P21238	AT2G28000	>sp|P21238|CPNA1_ARATH Chaperonin 60 subunit alpha 1, chloroplastic OS=Arabidopsis thaliana GN=CPN60A1 PE=1 SV=2	17	17	38.1	62.071	586	0	323.31
Chaperonin 60 subunit beta 1, chloroplastic	P21240	AT1G55490	>sp|P21240|CPNB1_ARATH Chaperonin 60 subunit beta 1, chloroplastic OS=Arabidopsis thaliana GN=CPN60B1 PE=1 SV=3	19	1	38.2	63.808	600	0	49.5
Probable mediator of RNA polymerase II transcription subunit 37e	P22953	AT5G02500	>sp|P22953|MD37E_ARATH Probable mediator of RNA polymerase II transcription subunit 37e OS=Arabidopsis thaliana GN=MED37E PE=1 SV=3;>tr|F4KCE5|F4KCE5_ARATH Heat shock cognate protein 70-1 OS=Arabidopsis thaliana GN=HSC70-1 PE=1 SV=1	24	7	46.9	71.357	651	0	323.31
Probable mediator of RNA polymerase II transcription subunit 37c;Heat shock 70 kDa protein 18	P22954	AT5G02490	>sp|P22954|MD37D_ARATH Probable mediator of RNA polymerase II transcription subunit 37c OS=Arabidopsis thaliana GN=MED37D PE=1 SV=2;>sp|Q9C7X7|HSP7N_ARATH Heat shock 70 kDa protein 18 OS=Arabidopsis thaliana GN=HSP70-18 PE=2 SV=1	19	5	39.5	71.386	653	0	93.595
Oxygen-evolving enhancer protein 1-1, chloroplastic	P23321	AT5G66570	>sp|P23321|PSBO1_ARATH Oxygen-evolving enhancer protein 1-1, chloroplastic OS=Arabidopsis thaliana GN=PSBO1 PE=1 SV=2	11	2	40.4	35.142	332	0	15.071
S-adenosylmethionine synthase 1	P23686	AT1G02500	>sp|P23686|METK1_ARATH S-adenosylmethionine synthase 1 OS=Arabidopsis thaliana GN=SAM1 PE=1 SV=2	9	3	34.6	43.158	393	0	80.058
Cyclin-dependent kinase A-1	P24100	AT3G48750	>sp|P24100|CDKA1_ARATH Cyclin-dependent kinase A-1 OS=Arabidopsis thaliana GN=CDKA-1 PE=1 SV=1	2	2	7.8	34.03	294	0	14.295
Peroxidase 22	P24102	AT2G38380	>sp|P24102|PER22_ARATH Peroxidase 22 OS=Arabidopsis thaliana GN=PER22 PE=1 SV=2	1	1	2.3	38.108	349	0.0044793	6.138
Tubulin beta-4 chain	P24636	AT5G44340	>sp|P24636|TBB4_ARATH Tubulin beta-4 chain OS=Arabidopsis thaliana GN=TUBB4 PE=2 SV=2	13	1	31.8	49.823	444	0.00073556	10.648
Superoxide dismutase [Cu-Zn] 3;Superoxide dismutase [Cu-Zn] 1	Q9FK60	AT5G18100	>sp|Q9FK60-2|SODC3_ARATH Isoform 2 of Superoxide dismutase [Cu-Zn] 3 OS=Arabidopsis thaliana GN=CSD3;>sp|P24704|SODC1_ARATH Superoxide dismutase [Cu-Zn] 1 OS=Arabidopsis thaliana GN=CSD1 PE=1 SV=2;>sp|Q9FK60|SODC3_ARATH Superoxide dismutase [Cu-Zn] 3 OS=Ar	1	1	9.5	14.412	137	0	13.679
Xyloglucan endotransglucosylase/hydrolase protein 24	P24806	AT4G30270	>sp|P24806|XTH24_ARATH Xyloglucan endotransglucosylase/hydrolase protein 24 OS=Arabidopsis thaliana GN=XTH24 PE=1 SV=2	4	3	19.3	30.755	269	0	139.11
Bifunctional enolase 2/transcriptional activator	P25696	AT2G36530	>sp|P25696|ENO2_ARATH Bifunctional enolase 2/transcriptional activator OS=Arabidopsis thaliana GN=ENO2 PE=1 SV=1	12	11	41	47.719	444	0	290.27
Phosphoribulokinase, chloroplastic	P25697	AT1G32060	>sp|P25697|KPPR_ARATH Phosphoribulokinase, chloroplastic OS=Arabidopsis thaliana GN=At1g32060 PE=1 SV=1	12	12	46.3	44.463	395	0	223.89
Acyl carrier protein 2, chloroplastic	P25701	AT1G54580	>sp|P25701|ACP2_ARATH Acyl carrier protein 2, chloroplastic OS=Arabidopsis thaliana GN=ACP2 PE=1 SV=2	1	1	15.4	14.528	136	0	51.291
Acyl carrier protein 3, chloroplastic	P25702	AT1G54630	>sp|P25702|ACP3_ARATH Acyl carrier protein 3, chloroplastic OS=Arabidopsis thaliana GN=ACP3 PE=1 SV=2	1	1	15.4	14.65	136	0	19.591
Catalase-2;Catalase	P25819	AT4G35090	>sp|P25819|CATA2_ARATH Catalase-2 OS=Arabidopsis thaliana GN=CAT2 PE=2 SV=3;>tr|F4JM86|F4JM86_ARATH Catalase OS=Arabidopsis thaliana GN=CAT2 PE=3 SV=1	11	6	31.3	56.931	492	0	134.12
Fructose-1,6-bisphosphatase, chloroplastic	P25851	AT3G54050	>sp|P25851|F16P1_ARATH Fructose-1,6-bisphosphatase, chloroplastic OS=Arabidopsis thaliana GN=FBP PE=2 SV=2	7	7	20.6	45.161	417	0	100.16
Beta-amylase 5	P25853	AT4G15210	>sp|P25853-2|BAM5_ARATH Isoform 2 of Beta-amylase 5 OS=Arabidopsis thaliana GN=BAM5;>sp|P25853|BAM5_ARATH Beta-amylase 5 OS=Arabidopsis thaliana GN=BAM5 PE=2 SV=1	1	1	5.2	47.3	420	0.00065062	7.4077
Glycine cleavage system H protein 1, mitochondrial	P25855	AT2G35370	>sp|P25855|GCSH1_ARATH Glycine cleavage system H protein 1, mitochondrial OS=Arabidopsis thaliana GN=GDH1 PE=1 SV=1	3	1	27.3	17.947	165	0	45.808
Glyceraldehyde-3-phosphate dehydrogenase GAPA1, chloroplastic	P25856	AT3G26650	>sp|P25856|G3PA1_ARATH Glyceraldehyde-3-phosphate dehydrogenase GAPA1, chloroplastic OS=Arabidopsis thaliana GN=GAPA1 PE=1 SV=3	12	4	32.3	42.489	396	0	323.31
Glyceraldehyde-3-phosphate dehydrogenase GAPB, chloroplastic	P25857	AT1G42970	>sp|P25857|G3PB_ARATH Glyceraldehyde-3-phosphate dehydrogenase GAPB, chloroplastic OS=Arabidopsis thaliana GN=GAPB PE=1 SV=2	11	10	28.2	47.659	447	0	183.97
Glyceraldehyde-3-phosphate dehydrogenase GAPC1, cytosolic	P25858	AT3G04120	>sp|P25858|G3PC1_ARATH Glyceraldehyde-3-phosphate dehydrogenase GAPC1, cytosolic OS=Arabidopsis thaliana GN=GAPC1 PE=1 SV=2	22	3	62.1	36.914	338	0	323.31
50S ribosomal protein L9, chloroplastic	P25864	AT3G44890	>sp|P25864|RK9_ARATH 50S ribosomal protein L9, chloroplastic OS=Arabidopsis thaliana GN=RPL9 PE=2 SV=1	2	2	13.2	22.134	197	0	17.16
Ubiquitin-conjugating enzyme E2 2;Ubiquitin-conjugating enzyme E2 1	P42745	AT2G02760	>sp|P42745|UBC2_ARATH Ubiquitin-conjugating enzyme E2 2 OS=Arabidopsis thaliana GN=UBC2 PE=2 SV=1;>sp|P25865|UBC1_ARATH Ubiquitin-conjugating enzyme E2 1 OS=Arabidopsis thaliana GN=UBC1 PE=1 SV=1	1	1	11.2	17.279	152	0.00067069	7.7778
50S ribosomal protein L15, chloroplastic	P25873	AT3G25920	>sp|P25873|RK15_ARATH 50S ribosomal protein L15, chloroplastic OS=Arabidopsis thaliana GN=RPL15 PE=2 SV=2	2	2	10.5	29.707	277	0	34.748
Beta carbonic anhydrase 1, chloroplastic	P27140	AT3G01500	>sp|P27140-3|BCA1_ARATH Isoform 3 of Beta carbonic anhydrase 1, chloroplastic OS=Arabidopsis thaliana GN=BCA1;>sp|P27140|BCA1_ARATH Beta carbonic anhydrase 1, chloroplastic OS=Arabidopsis thaliana GN=BCA1 PE=1 SV=2	8	1	39.6	29.504	270	0	44.033
Beta carbonic anhydrase 1, chloroplastic	P27140	AT3G01500	>sp|P27140-2|BCA1_ARATH Isoform 2 of Beta carbonic anhydrase 1, chloroplastic OS=Arabidopsis thaliana GN=BCA1	8	1	31.5	36.144	336	0	12.347
Photosystem II 10 kDa polypeptide, chloroplastic	P27202	AT1G79040	>sp|P27202|PSBR_ARATH Photosystem II 10 kDa polypeptide, chloroplastic OS=Arabidopsis thaliana GN=PSBR PE=1 SV=1	2	2	22.1	14.586	140	0	14.161
Heat shock protein 90-1	P27323	AT5G52640	>sp|P27323|HS901_ARATH Heat shock protein 90-1 OS=Arabidopsis thaliana GN=HSP90-1 PE=1 SV=3	7	3	14.3	80.635	700	0	23.888
Chlorophyll a-b binding protein 4, chloroplastic	P27521	AT3G47470	>sp|P27521|CA4_ARATH Chlorophyll a-b binding protein 4, chloroplastic OS=Arabidopsis thaliana GN=LHCA4 PE=1 SV=1	3	3	15.5	27.733	251	0	44.271
Ras-related protein RABA1a	P28185	AT1G06400	>sp|P28185|RAA1A_ARATH Ras-related protein RABA1a OS=Arabidopsis thaliana GN=RABA1A PE=1 SV=1	2	2	10.6	23.927	216	0	24.767
Ras-related protein RABE1c	P28186	AT3G46060	>sp|P28186|RAE1C_ARATH Ras-related protein RABE1c OS=Arabidopsis thaliana GN=RABE1C PE=1 SV=1	1	1	6.5	23.835	216	0	65.576
T-complex protein 1 subunit alpha	P28769	AT3G20050	>sp|P28769|TCPA_ARATH T-complex protein 1 subunit alpha OS=Arabidopsis thaliana GN=CCT1 PE=1 SV=1	8	8	18.3	59.229	545	0	81.628
Chaperonin CPN60, mitochondrial	P29197	AT3G23990	>sp|P29197|CH60A_ARATH Chaperonin CPN60, mitochondrial OS=Arabidopsis thaliana GN=CPN60 PE=2 SV=2	17	7	35	61.28	577	0	188.38
NADH-ubiquinone oxidoreductase chain 5	P29388	ATMG00060	>sp|P29388|NU5M_ARATH NADH-ubiquinone oxidoreductase chain 5 OS=Arabidopsis thaliana GN=ND5 PE=2 SV=3	2	2	4.2	74.315	669	0	16.313
Calnexin homolog 1	P29402	AT5G61790	>sp|P29402|CALX1_ARATH Calnexin homolog 1 OS=Arabidopsis thaliana GN=CNX1 PE=1 SV=1	9	6	18.7	60.485	530	0	159.69
Tubulin beta-5 chain	P29513	AT1G20010	>sp|P29513|TBB5_ARATH Tubulin beta-5 chain OS=Arabidopsis thaliana GN=TUBB5 PE=2 SV=1	12	3	26.9	50.342	449	0	106.55
Tubulin beta-6 chain	P29514	AT5G12250	>sp|P29514|TBB6_ARATH Tubulin beta-6 chain OS=Arabidopsis thaliana GN=TUBB6 PE=2 SV=1	12	3	26.1	50.585	449	0	27.235
Tubulin beta-7 chain	P29515	AT2G29550	>sp|P29515|TBB7_ARATH Tubulin beta-7 chain OS=Arabidopsis thaliana GN=TUBB7 PE=2 SV=1	13	2	30.1	50.747	449	0	106.62
Tubulin beta-9 chain	P29517	AT4G20890	>sp|P29517|TBB9_ARATH Tubulin beta-9 chain OS=Arabidopsis thaliana GN=TUBB9 PE=1 SV=1	13	1	31.8	49.657	444	0	51.566
Phospho-2-dehydro-3-deoxyheptonate aldolase 1, chloroplastic	P29976	AT4G39980	>sp|P29976|AROF_ARATH Phospho-2-dehydro-3-deoxyheptonate aldolase 1, chloroplastic OS=Arabidopsis thaliana GN=DHS1 PE=2 SV=2	5	4	12.8	57.978	525	0	70.427
Leucine aminopeptidase 1	P30184	AT2G24200	>sp|P30184|AMPL1_ARATH Leucine aminopeptidase 1 OS=Arabidopsis thaliana GN=PM25 PE=1 SV=1;>tr|F4INR3|F4INR3_ARATH Aminopeptidase family protein OS=Arabidopsis thaliana GN=At2g24200 PE=1 SV=1	16	11	38.3	54.509	520	0	290.91
Proteasome subunit alpha type-7-A;Proteasome subunit alpha type-7-B	P30186	AT3G51260	>sp|P30186|PSA7A_ARATH Proteasome subunit alpha type-7-A OS=Arabidopsis thaliana GN=PAD1 PE=1 SV=1;>tr|Q2V3Q0|Q2V3Q0_ARATH 20S proteasome alpha subunit PAD1 OS=Arabidopsis thaliana GN=PAD1 PE=4 SV=1;>sp|O24616|PSA7B_ARATH Proteasome subunit alpha type-7-B	7	7	35.2	27.337	250	0	72.343
Calmodulin-like protein 10	P30187	AT2G41090	>sp|P30187|CML10_ARATH Calmodulin-like protein 10 OS=Arabidopsis thaliana GN=CML10 PE=2 SV=1	1	1	6.8	21.727	191	0	54.331
Probable calcium-binding protein CML35	P30188	AT2G41410	>sp|P30188|CML35_ARATH Probable calcium-binding protein CML35 OS=Arabidopsis thaliana GN=CML35 PE=2 SV=2	1	1	4.6	23.443	216	0.0068549	5.9924
Aquaporin PIP2-3;Aquaporin PIP2-3, N-terminally processed	P30302	AT2G37180	>sp|P30302|PIP23_ARATH Aquaporin PIP2-3 OS=Arabidopsis thaliana GN=PIP2-3 PE=1 SV=1	1	1	3.5	30.429	285	0.00095027	7.0981
Serine/threonine-protein phosphatase PP1 isozyme 1	P30366	AT2G29400	>sp|P30366|PP11_ARATH Serine/threonine-protein phosphatase PP1 isozyme 1 OS=Arabidopsis thaliana GN=TOPP1 PE=2 SV=1	2	2	8.5	36.278	318	0	16.979
ADP,ATP carrier protein 1, mitochondrial	P31167	AT3G08580	>sp|P31167|ADT1_ARATH ADP,ATP carrier protein 1, mitochondrial OS=Arabidopsis thaliana GN=AAC1 PE=1 SV=2	12	6	30.2	41.475	381	0	123.72
Stress-induced protein KIN2	P31169	AT5G15970	>sp|P31169|KIN2_ARATH Stress-induced protein KIN2 OS=Arabidopsis thaliana GN=KIN2 PE=2 SV=1	1	1	21.2	6.5512	66	0	15.33
Translationally-controlled tumor protein homolog	P31265	AT3G16640	>sp|P31265|TCTP_ARATH Translationally-controlled tumor protein homolog OS=Arabidopsis thaliana GN=TCTP PE=2 SV=2	9	9	76.8	18.91	168	0	86.34
Pyrophosphate-energized vacuolar membrane proton pump 1	P31414	AT1G15690	>sp|P31414|AVP1_ARATH Pyrophosphate-energized vacuolar membrane proton pump 1 OS=Arabidopsis thaliana GN=AVP1 PE=1 SV=1;>tr|A8MQH1|A8MQH1_ARATH Pyrophosphate-energized vacuolar membrane proton pump 1 OS=Arabidopsis thaliana GN=AVP1 PE=4 SV=1	9	9	13.8	80.819	770	0	78.405
Ras-related protein RABF2a;Ras-related protein RABF2b	P31582	AT5G45130	>sp|P31582|RAF2A_ARATH Ras-related protein RABF2a OS=Arabidopsis thaliana GN=RABF2A PE=1 SV=1;>sp|Q9SN68|RAF2B_ARATH Ras-related protein RABF2b OS=Arabidopsis thaliana GN=RABF2B PE=1 SV=1	2	2	9.5	21.653	200	0	13.826
Dihydroorotate dehydrogenase (quinone), mitochondrial	P32746	AT5G23300	>sp|P32746|PYRD_ARATH Dihydroorotate dehydrogenase (quinone), mitochondrial OS=Arabidopsis thaliana GN=PYRD PE=1 SV=2	1	1	3	48.546	460	0.00038241	11.798
Serine carboxypeptidase-like 49	P32826	AT3G10410	>sp|P32826|SCP49_ARATH Serine carboxypeptidase-like 49 OS=Arabidopsis thaliana GN=SCPL49 PE=2 SV=2	2	2	4.1	57.301	516	0	14.024
Nitrilase 1	P32961	AT3G44310	>sp|P32961|NRL1_ARATH Nitrilase 1 OS=Arabidopsis thaliana GN=NIT1 PE=1 SV=2	10	5	23.1	38.152	346	0	199.8
Nitrilase 2	P32962	AT3G44300	>sp|P32962|NRL2_ARATH Nitrilase 2 OS=Arabidopsis thaliana GN=NIT2 PE=1 SV=1	7	3	25.1	37.153	339	0	82.332
Glucan endo-1,3-beta-glucosidase, acidic isoform	P33157	AT3G57260	>sp|P33157|E13A_ARATH Glucan endo-1,3-beta-glucosidase, acidic isoform OS=Arabidopsis thaliana GN=BG2 PE=1 SV=2	3	3	14.7	37.338	339	0	108.7
3-oxoacyl-[acyl-carrier-protein] reductase, chloroplastic	P33207	AT1G24360	>sp|P33207|FABG_ARATH 3-oxoacyl-[acyl-carrier-protein] reductase, chloroplastic OS=Arabidopsis thaliana GN=At1g24360 PE=2 SV=2	7	7	23.8	33.548	319	0	108.86
40S ribosomal protein S18	P34788	AT4G09800	>sp|P34788|RS18_ARATH 40S ribosomal protein S18 OS=Arabidopsis thaliana GN=RPS18A PE=1 SV=1	2	2	18.4	17.545	152	0	55.407
40S ribosomal protein S28-2	P34789	AT5G64140	>sp|P34789|RS282_ARATH 40S ribosomal protein S28-2 OS=Arabidopsis thaliana GN=RPS28C PE=3 SV=1	1	1	18.8	7.3404	64	0	14.468
Peptidyl-prolyl cis-trans isomerase CYP18-3	P34790	AT4G38740	>sp|P34790|CP18C_ARATH Peptidyl-prolyl cis-trans isomerase CYP18-3 OS=Arabidopsis thaliana GN=CYP18-3 PE=1 SV=1	4	2	37.8	18.373	172	0	120.5
Glucose-6-phosphate isomerase, cytosolic	P34795	AT5G42740	>sp|P34795|G6PI_ARATH Glucose-6-phosphate isomerase, cytosolic OS=Arabidopsis thaliana GN=PGIC PE=1 SV=1	4	4	10.5	61.717	560	0	56.997
Heterodimeric geranylgeranyl pyrophosphate synthase large subunit 1, chloroplastic	P34802	AT4G36810	>sp|P34802|GGPP1_ARATH Heterodimeric geranylgeranyl pyrophosphate synthase large subunit 1, chloroplastic OS=Arabidopsis thaliana GN=GGPPS1 PE=1 SV=2	2	2	11.1	40.174	371	0.00037651	11.33
Phenylalanine ammonia-lyase 1	P35510	AT2G37040	>sp|P35510|PAL1_ARATH Phenylalanine ammonia-lyase 1 OS=Arabidopsis thaliana GN=PAL1 PE=1 SV=3	6	5	10.1	78.725	725	0	67.527
Eukaryotic peptide chain release factor subunit 1-2;Eukaryotic peptide chain release factor subunit 1-3	Q9LPV8	AT1G12920	>sp|Q9LPV8|ERF1Y_ARATH Eukaryotic peptide chain release factor subunit 1-2 OS=Arabidopsis thaliana GN=ERF1-2 PE=1 SV=1;>sp|P35614|ERF1Z_ARATH Eukaryotic peptide chain release factor subunit 1-3 OS=Arabidopsis thaliana GN=ERF1-3 PE=1 SV=1	1	1	2.3	48.941	434	0.0012587	7.0317
50S ribosomal protein L12-3, chloroplastic;50S ribosomal protein L12-1, chloroplastic	P36212	AT3G27850	>sp|P36212|RK123_ARATH 50S ribosomal protein L12-3, chloroplastic OS=Arabidopsis thaliana GN=RPL12C PE=2 SV=2;>sp|P36210|RK121_ARATH 50S ribosomal protein L12-1, chloroplastic OS=Arabidopsis thaliana GN=RPL12A PE=2 SV=1	4	4	20.9	19.682	187	0	127.64
Signal recognition particle 54 kDa protein, chloroplastic	P37107	AT5G03940	>sp|P37107|SR54C_ARATH Signal recognition particle 54 kDa protein, chloroplastic OS=Arabidopsis thaliana GN=FFC PE=1 SV=1	8	8	19.9	61.232	564	0	111.36
Myrosinase 1	P37702	AT5G26000	>sp|P37702|BGL38_ARATH Myrosinase 1 OS=Arabidopsis thaliana GN=TGG1 PE=1 SV=1;>sp|P37702-2|BGL38_ARATH Isoform 2 of Myrosinase 1 OS=Arabidopsis thaliana GN=TGG1	14	13	34.8	61.132	541	0	240.42
Phosphoribosylaminoimidazole-succinocarboxamide synthase, chloroplastic	P38025	AT3G21110	>sp|P38025|PUR7_ARATH Phosphoribosylaminoimidazole-succinocarboxamide synthase, chloroplastic OS=Arabidopsis thaliana GN=PUR7 PE=2 SV=2	3	3	10.5	46.063	411	0	44.19
Lipoxygenase 2, chloroplastic	P38418	AT3G45140	>sp|P38418|LOX2_ARATH Lipoxygenase 2, chloroplastic OS=Arabidopsis thaliana GN=LOX2 PE=1 SV=1	17	17	29.2	102.04	896	0	323.31
DNA-directed RNA polymerase II subunit 2	P38420	AT4G21710	>sp|P38420|NRPB2_ARATH DNA-directed RNA polymerase II subunit 2 OS=Arabidopsis thaliana GN=NRPB2 PE=1 SV=2	3	3	1.9	135.02	1188	0	45.623
Tubulin gamma-2 chain;Tubulin gamma-1 chain	P38558	AT5G05620	>sp|P38558|TBG2_ARATH Tubulin gamma-2 chain OS=Arabidopsis thaliana GN=TUBG2 PE=1 SV=1;>sp|P38557|TBG1_ARATH Tubulin gamma-1 chain OS=Arabidopsis thaliana GN=TUBG1 PE=1 SV=1	1	1	2.3	53.277	474	0.00066957	7.7447
Cycloartenol synthase	P38605	AT2G07050	>sp|P38605|CAS1_ARATH Cycloartenol synthase OS=Arabidopsis thaliana GN=CAS1 PE=1 SV=2	2	2	4.6	86.032	759	0	55.653
60S ribosomal protein L24-2;60S ribosomal protein L24-1	P38666	AT3G53020	>sp|P38666|RL242_ARATH 60S ribosomal protein L24-2 OS=Arabidopsis thaliana GN=RPL24B PE=2 SV=2;>sp|Q42347|RL241_ARATH 60S ribosomal protein L24-1 OS=Arabidopsis thaliana GN=RPL24A PE=1 SV=2	2	2	14.7	18.632	163	0	46.693
Nucleoside diphosphate kinase 1	P39207	AT4G09320	>sp|P39207|NDK1_ARATH Nucleoside diphosphate kinase 1 OS=Arabidopsis thaliana GN=NDK1 PE=1 SV=1	5	5	26.2	16.5	149	0	41.949
ADP-ribosylation factor 3	P40940	AT2G24765	>sp|P40940|ARF3_ARATH ADP-ribosylation factor 3 OS=Arabidopsis thaliana GN=ARF3 PE=1 SV=2;>sp|P40940-2|ARF3_ARATH Isoform 2 of ADP-ribosylation factor 3 OS=Arabidopsis thaliana GN=ARF3	3	3	21.4	20.242	182	0	27.331
ADP,ATP carrier protein 2, mitochondrial	P40941	AT5G13490	>sp|P40941|ADT2_ARATH ADP,ATP carrier protein 2, mitochondrial OS=Arabidopsis thaliana GN=AAC2 PE=2 SV=2	9	3	26.2	41.745	385	0	35.856
Chalcone--flavonone isomerase 1	P41088	AT3G55120	>sp|P41088|CFI1_ARATH Chalcone--flavonone isomerase 1 OS=Arabidopsis thaliana GN=CHI1 PE=1 SV=2	2	2	10.6	26.595	246	0	15.653
Eukaryotic initiation factor 4A-2	P41377	AT1G54270	>sp|P41377|IF4A2_ARATH Eukaryotic initiation factor 4A-2 OS=Arabidopsis thaliana GN=TIF4A-2 PE=1 SV=1;>tr|F4HV96|F4HV96_ARATH Translation initiation factor 4A-2 OS=Arabidopsis thaliana GN=EIF4A-2 PE=1 SV=1	13	2	36.9	46.762	412	0	20.016
Protein translation factor SUI1 homolog 2;Protein translation factor SUI1 homolog 1	Q9FFV1	AT5G54760	>tr|Q9FFV1|Q9FFV1_ARATH At5g54760 OS=Arabidopsis thaliana GN=At5g54760 PE=1 SV=1;>sp|Q94JV4|SUI12_ARATH Protein translation factor SUI1 homolog 2 OS=Arabidopsis thaliana GN=At1g54290 PE=3 SV=1;>sp|P41568|SUI11_ARATH Protein translation factor SUI1 homolog	1	1	11.5	12.62	113	0	28.695
GTP-binding nuclear protein Ran-1;GTP-binding nuclear protein Ran-3;GTP-binding nuclear protein Ran-2	P41916	AT5G20010	>sp|P41916|RAN1_ARATH GTP-binding nuclear protein Ran-1 OS=Arabidopsis thaliana GN=RAN1 PE=1 SV=1;>sp|Q8H156|RAN3_ARATH GTP-binding nuclear protein Ran-3 OS=Arabidopsis thaliana GN=RAN3 PE=1 SV=2;>sp|P41917|RAN2_ARATH GTP-binding nuclear protein Ran-2 OS=A	4	4	25.8	25.276	221	0	38.945
Phytochrome E	P42498	AT4G18130	>sp|P42498|PHYE_ARATH Phytochrome E OS=Arabidopsis thaliana GN=PHYE PE=1 SV=2	1	1	1.2	122.51	1112	0.0023168	6.4305
14-3-3-like protein GF14 chi	P42643	AT4G09000	>sp|P42643|14331_ARATH 14-3-3-like protein GF14 chi OS=Arabidopsis thaliana GN=GRF1 PE=1 SV=3;>tr|F4JJ94|F4JJ94_ARATH 14-3-3-like protein GF14 chi OS=Arabidopsis thaliana GN=GRF1 PE=1 SV=1	11	3	46.8	29.931	267	0	94.299
14-3-3-like protein GF14 psi	P42644	AT5G38480	>sp|P42644|14333_ARATH 14-3-3-like protein GF14 psi OS=Arabidopsis thaliana GN=GRF3 PE=1 SV=2;>sp|P42644-2|14333_ARATH Isoform 2 of 14-3-3-like protein GF14 psi OS=Arabidopsis thaliana GN=GRF3	12	4	49.4	28.606	255	0	323.31
14-3-3-like protein GF14 upsilon	P42645	AT5G16050	>sp|P42645|14335_ARATH 14-3-3-like protein GF14 upsilon OS=Arabidopsis thaliana GN=GRF5 PE=1 SV=2	11	2	40.7	30.182	268	0	143.1
Dynamin-related protein 1A	P42697	AT5G42080	>sp|P42697|DRP1A_ARATH Dynamin-related protein 1A OS=Arabidopsis thaliana GN=DRP1A PE=1 SV=3;>tr|F4K015|F4K015_ARATH Dynamin-related protein 1A OS=Arabidopsis thaliana GN=DL1 PE=1 SV=1;>sp|P42697-2|DRP1A_ARATH Isoform 2 of Dynamin-related protein 1A OS=Ara	11	11	22.6	68.171	610	0	189.26
Plastocyanin major isoform, chloroplastic	P42699	AT1G20340	>sp|P42699|PLAS2_ARATH Plastocyanin major isoform, chloroplastic OS=Arabidopsis thaliana GN=DRT112 PE=1 SV=2	1	1	14.4	16.984	167	0	22.738
Polyadenylate-binding protein 2	P42731	AT4G34110	>sp|P42731|PABP2_ARATH Polyadenylate-binding protein 2 OS=Arabidopsis thaliana GN=PAB2 PE=1 SV=1	7	6	20.8	68.672	629	0	80.735
Probable cinnamyl alcohol dehydrogenase 9	P42734	AT4G39330	>sp|P42734|CADH9_ARATH Probable cinnamyl alcohol dehydrogenase 9 OS=Arabidopsis thaliana GN=CAD9 PE=2 SV=2;>sp|P42734-2|CADH9_ARATH Isoform 2 of Probable cinnamyl alcohol dehydrogenase 9 OS=Arabidopsis thaliana GN=CAD9	6	6	26.7	38.933	360	0	62.663
Beta carbonic anhydrase 2, chloroplastic;Carbonic anhydrase	P42737	AT5G14740	>sp|P42737-2|BCA2_ARATH Isoform 2 of Beta carbonic anhydrase 2, chloroplastic OS=Arabidopsis thaliana GN=BCA2;>sp|P42737|BCA2_ARATH Beta carbonic anhydrase 2, chloroplastic OS=Arabidopsis thaliana GN=BCA2 PE=1 SV=3;>tr|A8MQY4|A8MQY4_ARATH Carbonic anhydras	8	3	36.7	28.344	259	0	93.912
Chorismate mutase 1, chloroplastic	P42738	AT3G29200	>sp|P42738|CM1_ARATH Chorismate mutase 1, chloroplastic OS=Arabidopsis thaliana GN=CM1 PE=1 SV=3	3	3	10	38.238	340	0	18.518
Proteasome subunit beta type-1;Proteasome subunit beta type	P42742	AT3G60820	>sp|P42742|PSB1_ARATH Proteasome subunit beta type-1 OS=Arabidopsis thaliana GN=PBF1 PE=1 SV=2;>tr|F4JD01|F4JD01_ARATH Proteasome subunit beta type OS=Arabidopsis thaliana GN=PBF1 PE=3 SV=1	5	5	34.1	24.644	223	0	99.256
NEDD8-activating enzyme E1 regulatory subunit	P42744	AT1G05180	>sp|P42744|ULA1_ARATH NEDD8-activating enzyme E1 regulatory subunit OS=Arabidopsis thaliana GN=AXR1 PE=1 SV=1;>tr|F4I7A4|F4I7A4_ARATH NEDD8-activating enzyme E1 regulatory subunit OS=Arabidopsis thaliana GN=AXR1 PE=4 SV=1;>tr|F4I7A3|F4I7A3_ARATH NEDD8-acti	3	3	8.5	60.034	540	0	31.46
Glutathione S-transferase F6	P42760	AT1G02930	>sp|P42760|GSTF6_ARATH Glutathione S-transferase F6 OS=Arabidopsis thaliana GN=GSTF6 PE=1 SV=2	10	5	46.6	23.486	208	0	76.049
Glutathione S-transferase F10	P42761	AT2G30870	>sp|P42761|GSTFA_ARATH Glutathione S-transferase F10 OS=Arabidopsis thaliana GN=GSTF10 PE=1 SV=3	6	5	27.9	24.23	215	0	65.046
Chaperone protein ClpD, chloroplastic	P42762	AT5G51070	>sp|P42762|CLPD_ARATH Chaperone protein ClpD, chloroplastic OS=Arabidopsis thaliana GN=CLPD PE=1 SV=1	9	8	12.8	103.23	945	0	90.859
Dehydrin ERD14;Dehydrin COR47	P42763	AT1G76180	>sp|P42763|ERD14_ARATH Dehydrin ERD14 OS=Arabidopsis thaliana GN=ERD14 PE=1 SV=1;>sp|P31168|COR47_ARATH Dehydrin COR47 OS=Arabidopsis thaliana GN=COR47 PE=1 SV=2	2	2	11.4	20.786	185	0	75.117
Glutathione reductase, chloroplastic	P42770	AT3G54660	>sp|P42770|GSHRP_ARATH Glutathione reductase, chloroplastic OS=Arabidopsis thaliana GN=EMB2360 PE=2 SV=1	7	7	17.9	60.852	565	0	119.84
60S ribosomal protein L18-3;60S ribosomal protein L18-2	Q940B0	AT5G27850	>sp|Q940B0|RL183_ARATH 60S ribosomal protein L18-3 OS=Arabidopsis thaliana GN=RPL18C PE=2 SV=1;>sp|P42791|RL182_ARATH 60S ribosomal protein L18-2 OS=Arabidopsis thaliana GN=RPL18B PE=1 SV=2	1	1	7	20.967	187	0	43.021
Cytochrome b	P42792	ATMG00220	>sp|P42792|CYB_ARATH Cytochrome b OS=Arabidopsis thaliana GN=MT-CYB PE=2 SV=2	1	1	2.3	44.29	393	0.0015328	6.8236
60S ribosomal protein L11-2;60S ribosomal protein L11-1	P42794	AT5G45775	>sp|P42794-2|RL112_ARATH Isoform 2 of 60S ribosomal protein L11-2 OS=Arabidopsis thaliana GN=RPL11B;>sp|P42795|RL111_ARATH 60S ribosomal protein L11-1 OS=Arabidopsis thaliana GN=RPL11A PE=2 SV=2;>sp|P42794|RL112_ARATH 60S ribosomal protein L11-2 OS=Arabido	4	4	33.1	19.775	172	0	131.95
40S ribosomal protein S15a-1	P42798	AT5G59850	>sp|P42798|R15A1_ARATH 40S ribosomal protein S15a-1 OS=Arabidopsis thaliana GN=RPS15AA PE=2 SV=2	5	2	44.6	14.804	130	0	64.621
Glutamate-1-semialdehyde 2,1-aminomutase 1, chloroplastic	P42799	AT5G63570	>sp|P42799|GSA1_ARATH Glutamate-1-semialdehyde 2,1-aminomutase 1, chloroplastic OS=Arabidopsis thaliana GN=GSA1 PE=2 SV=1	3	3	9.9	50.369	474	0	40.021
Inositol-3-phosphate synthase isozyme 1;Probable inositol 3-phosphate synthase isozyme 3	P42801	AT4G39800	>sp|P42801|INO1_ARATH Inositol-3-phosphate synthase isozyme 1 OS=Arabidopsis thaliana GN=IPS1 PE=1 SV=3;>sp|Q9LX12|INO3_ARATH Probable inositol 3-phosphate synthase isozyme 3 OS=Arabidopsis thaliana GN=IPS3 PE=1 SV=1	5	3	16	56.514	511	0	40.172
COP9 signalosome complex subunit 8	P43255	AT4G14110	>sp|P43255|CSN8_ARATH COP9 signalosome complex subunit 8 OS=Arabidopsis thaliana GN=CSN8 PE=1 SV=1	1	1	7.1	22.546	197	0.0023303	6.465
Aquaporin PIP2-1;Aquaporin PIP2-1, N-terminally processed;Aquaporin PIP2-2;Aquaporin PIP2-2, N-terminally processed	P43286	AT3G53420	>sp|P43286|PIP21_ARATH Aquaporin PIP2-1 OS=Arabidopsis thaliana GN=PIP2-1 PE=1 SV=1;>sp|P43287|PIP22_ARATH Aquaporin PIP2-2 OS=Arabidopsis thaliana GN=PIP2-2 PE=1 SV=2	2	2	8	30.474	287	0	13.017
Cysteine proteinase RD19a	P43296	AT4G39090	>sp|P43296|RD19A_ARATH Cysteine proteinase RD19a OS=Arabidopsis thaliana GN=RD19A PE=2 SV=1	3	3	10.6	40.418	368	0	54.119
Cysteine proteinase RD21a	P43297	AT1G47128	>sp|P43297|RD21A_ARATH Cysteine proteinase RD21a OS=Arabidopsis thaliana GN=RD21A PE=1 SV=1	7	6	14.5	50.966	462	0	167.97
U2 small nuclear ribonucleoprotein A	P43333	AT1G09760	>sp|P43333|RU2A_ARATH U2 small nuclear ribonucleoprotein A OS=Arabidopsis thaliana GN=At1g09760 PE=2 SV=2	3	3	14.5	28.041	249	0	19.208
Translocon-associated protein subunit alpha	P45434	AT2G21160	>sp|P45434|SSRA_ARATH Translocon-associated protein subunit alpha OS=Arabidopsis thaliana GN=At2g21160 PE=2 SV=3;>tr|F4IGI4|F4IGI4_ARATH Translocon-associated protein subunit alpha OS=Arabidopsis thaliana GN=At2g21160 PE=4 SV=1	2	2	12.4	28.167	258	0	35.557
Nitrilase 3	P46010	AT3G44320	>sp|P46010|NRL3_ARATH Nitrilase 3 OS=Arabidopsis thaliana GN=NIT3 PE=1 SV=1	6	2	15.3	38.022	346	0	36.762
Bifunctional nitrilase/nitrile hydratase NIT4	P46011	AT5G22300	>sp|P46011|NRL4_ARATH Bifunctional nitrilase/nitrile hydratase NIT4 OS=Arabidopsis thaliana GN=NIT4 PE=1 SV=1	3	3	13	38.895	355	0	101.24
Protein NRT1/ PTR FAMILY 8.3	P46032	AT2G02040	>sp|P46032|PTR2_ARATH Protein NRT1/ PTR FAMILY 8.3 OS=Arabidopsis thaliana GN=NPF8.3 PE=1 SV=1	1	1	1.7	64.421	585	0.00066313	7.6466
Sedoheptulose-1,7-bisphosphatase, chloroplastic	P46283	AT3G55800	>sp|P46283|S17P_ARATH Sedoheptulose-1,7-bisphosphatase, chloroplastic OS=Arabidopsis thaliana GN=At3g55800 PE=1 SV=1	8	8	19.8	42.414	393	0	95.065
60S ribosomal protein L8-1	P46286	AT2G18020	>sp|P46286|RL81_ARATH 60S ribosomal protein L8-1 OS=Arabidopsis thaliana GN=RPL8A PE=1 SV=2	3	1	12.4	27.859	258	0	63.413
Glutamate--cysteine ligase, chloroplastic	P46309	AT4G23100	>sp|P46309|GSH1_ARATH Glutamate--cysteine ligase, chloroplastic OS=Arabidopsis thaliana GN=GSH1 PE=1 SV=2;>tr|F4JMS5|F4JMS5_ARATH Glutamate-cysteine ligase OS=Arabidopsis thaliana GN=GSH1 PE=4 SV=1	4	4	10.3	58.562	522	0	208.95
Glutathione synthetase, chloroplastic	P46416	AT5G27380	>sp|P46416|GSHB_ARATH Glutathione synthetase, chloroplastic OS=Arabidopsis thaliana GN=GSH2 PE=2 SV=3	4	4	9.8	60.27	539	0	86.031
Glutathione S-transferase U5	P46421	AT2G29450	>sp|P46421|GSTU5_ARATH Glutathione S-transferase U5 OS=Arabidopsis thaliana GN=GSTU5 PE=2 SV=1	5	5	28.6	26	224	0	69.275
Glutathione S-transferase F2;Glutathione S-transferase F3	P46422	AT4G02520	>sp|P46422|GSTF2_ARATH Glutathione S-transferase F2 OS=Arabidopsis thaliana GN=GSTF2 PE=1 SV=3;>sp|Q9SLM6|GSTF3_ARATH Glutathione S-transferase F3 OS=Arabidopsis thaliana GN=GSTF3 PE=2 SV=1	14	11	61.8	24.128	212	0	209.1
Aspartate aminotransferase, mitochondrial	P46643	AT2G30970	>sp|P46643|AAT1_ARATH Aspartate aminotransferase, mitochondrial OS=Arabidopsis thaliana GN=ASP1 PE=1 SV=1	6	6	24.7	47.757	430	0	99.878
Aspartate aminotransferase 3, chloroplastic	P46644	AT5G11520	>sp|P46644|AAT3_ARATH Aspartate aminotransferase 3, chloroplastic OS=Arabidopsis thaliana GN=ASP3 PE=1 SV=1	4	2	8.2	48.954	449	0.0003758	11.278
Aspartate aminotransferase, cytoplasmic isozyme 1	P46645	AT5G19550	>sp|P46645|AAT2_ARATH Aspartate aminotransferase, cytoplasmic isozyme 1 OS=Arabidopsis thaliana GN=ASP2 PE=1 SV=2	10	9	32.3	44.266	405	0	147.86
Bifunctional riboflavin biosynthesis protein RIBA 1, chloroplastic;3,4-dihydroxy-2-butanone 4-phosphate synthase;GTP cyclohydrolase-2	P47924	AT5G64300	>sp|P47924|RIBA1_ARATH Bifunctional riboflavin biosynthesis protein RIBA 1, chloroplastic OS=Arabidopsis thaliana GN=RIBA1 PE=1 SV=2	2	2	5.2	59.055	543	0	42.123
Cysteine synthase 1	P47998	AT4G14880	>sp|P47998|CYSK1_ARATH Cysteine synthase 1 OS=Arabidopsis thaliana GN=OASA1 PE=1 SV=2	7	7	33.5	33.805	322	0	74.583
Cysteine synthase, chloroplastic/chromoplastic	P47999	AT2G43750	>sp|P47999|CYSKP_ARATH Cysteine synthase, chloroplastic/chromoplastic OS=Arabidopsis thaliana GN=OASB PE=1 SV=2	8	7	30.6	41.656	392	0	133.6
14-3-3-like protein GF14 epsilon	P48347	AT1G22300	>sp|P48347-2|14310_ARATH Isoform 2 of 14-3-3-like protein GF14 epsilon OS=Arabidopsis thaliana GN=GRF10;>sp|P48347|14310_ARATH 14-3-3-like protein GF14 epsilon OS=Arabidopsis thaliana GN=GRF10 PE=1 SV=1;>tr|F4I1C1|F4I1C1_ARATH 14-3-3-like protein GF14 epsi	11	9	46.9	28.9	254	0	182.43
14-3-3-like protein GF14 kappa	P48348	AT5G65430	>sp|P48348|14338_ARATH 14-3-3-like protein GF14 kappa OS=Arabidopsis thaliana GN=GRF8 PE=1 SV=2;>tr|F4KHY7|F4KHY7_ARATH 14-3-3-like protein GF14 kappa OS=Arabidopsis thaliana GN=GRF8 PE=3 SV=1;>sp|P48348-2|14338_ARATH Isoform 2 of 14-3-3-like protein GF14	7	1	37.5	28.028	248	0	22.851
14-3-3-like protein GF14 lambda	P48349	AT5G10450	>sp|P48349|14336_ARATH 14-3-3-like protein GF14 lambda OS=Arabidopsis thaliana GN=GRF6 PE=1 SV=1;>tr|F4KGV2|F4KGV2_ARATH 14-3-3-like protein GF14 lambda OS=Arabidopsis thaliana GN=GRF6 PE=3 SV=1;>tr|F4KGV5|F4KGV5_ARATH 14-3-3-like protein GF14 lambda OS=Ar	7	2	39.5	27.975	248	0	60.053
Serine/threonine-protein phosphatase PP1 isozyme 5;Serine/threonine-protein phosphatase PP1 isozyme 2;Serine/threonine-protein phosphatase PP1 isozyme 4	P48485	AT3G46820	>sp|P48485|PP15_ARATH Serine/threonine-protein phosphatase PP1 isozyme 5 OS=Arabidopsis thaliana GN=TOPP5 PE=1 SV=1;>sp|P48482|PP12_ARATH Serine/threonine-protein phosphatase PP1 isozyme 2 OS=Arabidopsis thaliana GN=TOPP2 PE=1 SV=1;>sp|P48484|PP14_ARATH Se	1	1	4.8	35.518	312	0	39.834
Triosephosphate isomerase, cytosolic	P48491	AT3G55440	>sp|P48491|TPIS_ARATH Triosephosphate isomerase, cytosolic OS=Arabidopsis thaliana GN=CTIMC PE=1 SV=2	8	7	37.8	27.169	254	0	162.3
Cinnamyl alcohol dehydrogenase 4	P48523	AT3G19450	>sp|P48523|CADH4_ARATH Cinnamyl alcohol dehydrogenase 4 OS=Arabidopsis thaliana GN=CAD4 PE=1 SV=1	4	3	15.3	39.098	365	0	30.192
Serine/threonine-protein phosphatase PP2A-3 catalytic subunit	P48578	AT3G58500	>sp|P48578|PP2A3_ARATH Serine/threonine-protein phosphatase PP2A-3 catalytic subunit OS=Arabidopsis thaliana GN=PP2A3 PE=2 SV=1	3	3	16.6	35.767	313	0	19.472
Glutathione reductase, cytosolic	P48641	AT3G24170	>sp|P48641|GSHRC_ARATH Glutathione reductase, cytosolic OS=Arabidopsis thaliana GN=At3g24170 PE=2 SV=1	9	9	27.3	53.87	499	0	323.31
Sucrose synthase 1	P49040	AT5G20830	>sp|P49040|SUSY1_ARATH Sucrose synthase 1 OS=Arabidopsis thaliana GN=SUS1 PE=1 SV=3	11	9	20.2	92.996	808	0	124.76
Aspartate carbamoyltransferase, chloroplastic	P49077	AT3G20330	>sp|P49077|PYRB_ARATH Aspartate carbamoyltransferase, chloroplastic OS=Arabidopsis thaliana GN=PYRB PE=2 SV=2	6	6	18.7	43.166	390	0	143.53
40S ribosomal protein S20-2;40S ribosomal protein S20-1	Q9STY6	AT3G47370	>sp|Q9STY6|RS202_ARATH 40S ribosomal protein S20-2 OS=Arabidopsis thaliana GN=RPS20B PE=2 SV=1;>sp|P49200|RS201_ARATH 40S ribosomal protein S20-1 OS=Arabidopsis thaliana GN=RPS20A PE=2 SV=2	2	2	26.2	13.693	122	0	16.449
40S ribosomal protein S23-1;40S ribosomal protein S23-2	Q9SF35	AT3G09680	>sp|Q9SF35|RS231_ARATH 40S ribosomal protein S23-1 OS=Arabidopsis thaliana GN=RPS23A PE=2 SV=2;>sp|P49201|RS232_ARATH 40S ribosomal protein S23-2 OS=Arabidopsis thaliana GN=RPS23B PE=2 SV=2	1	1	7.7	15.769	142	0.00069156	8.5006
40S ribosomal protein S26-3;40S ribosomal protein S26-1;40S ribosomal protein S26-2	Q9LYK9	AT3G56340	>sp|Q9LYK9|RS263_ARATH 40S ribosomal protein S26-3 OS=Arabidopsis thaliana GN=RPS26C PE=2 SV=1;>sp|P49206|RS261_ARATH 40S ribosomal protein S26-1 OS=Arabidopsis thaliana GN=RPS26A PE=2 SV=2;>sp|Q8LPJ7|RS262_ARATH 40S ribosomal protein S26-2 OS=Arabidopsis	2	2	18.5	14.628	130	0	29.98
60S ribosomal protein L9-1	P49209	AT1G33120	>sp|P49209|RL91_ARATH 60S ribosomal protein L9-1 OS=Arabidopsis thaliana GN=RPL9B PE=1 SV=3	9	5	50.5	22.017	194	0	108
60S ribosomal protein L32-1	P49211	AT4G18100	>sp|P49211|RL321_ARATH 60S ribosomal protein L32-1 OS=Arabidopsis thaliana GN=RPL32A PE=2 SV=2	1	1	8.3	15.503	133	0	52.11
3-oxoacyl-[acyl-carrier-protein] synthase III, chloroplastic	P49243	AT1G62640	>sp|P49243|FABH_ARATH 3-oxoacyl-[acyl-carrier-protein] synthase III, chloroplastic OS=Arabidopsis thaliana GN=At1g62640 PE=2 SV=2	2	2	7.9	42.846	404	0	20.015
Indole-3-glycerol phosphate synthase, chloroplastic	P49572	AT2G04400	>sp|P49572|TRPC_ARATH Indole-3-glycerol phosphate synthase, chloroplastic OS=Arabidopsis thaliana GN=At2g04400 PE=2 SV=2	7	7	21.4	44.577	402	0	151.18
60S ribosomal protein L27a-2;60S ribosomal protein L27a-3	Q9LR33	AT1G23290	>sp|Q9LR33|R27A2_ARATH 60S ribosomal protein L27a-2 OS=Arabidopsis thaliana GN=RPL27AB PE=2 SV=1;>sp|P49637|R27A3_ARATH 60S ribosomal protein L27a-3 OS=Arabidopsis thaliana GN=RPL27AC PE=2 SV=2	3	3	24	16.292	146	0	23.676
40S ribosomal protein S2-3;40S ribosomal protein S2-4;40S ribosomal protein S2-2;40S ribosomal protein S2-1	P49688	AT2G41840	>sp|P49688|RS23_ARATH 40S ribosomal protein S2-3 OS=Arabidopsis thaliana GN=RPS2C PE=1 SV=2;>sp|Q9SCM3|RS24_ARATH 40S ribosomal protein S2-4 OS=Arabidopsis thaliana GN=RPS2D PE=2 SV=1;>sp|Q93VB8|RS22_ARATH 40S ribosomal protein S2-2 OS=Arabidopsis thaliana	8	8	23.2	30.878	285	0	144.65
40S ribosomal protein S30	P49689	AT5G56670	>sp|P49689|RS30_ARATH 40S ribosomal protein S30 OS=Arabidopsis thaliana GN=RPS30A PE=3 SV=3	1	1	16.1	6.887	62	0.001261	7.0486
60S ribosomal protein L19-3;60S ribosomal protein L19-1	P49693	AT4G02230	>sp|P49693|RL193_ARATH 60S ribosomal protein L19-3 OS=Arabidopsis thaliana GN=RPL19C PE=2 SV=3;>sp|Q9SRX2|RL191_ARATH 60S ribosomal protein L19-1 OS=Arabidopsis thaliana GN=RPL19A PE=2 SV=1	1	1	4.3	24.201	208	0.00066733	7.6986
Isoaspartyl peptidase/L-asparaginase 1;Isoaspartyl peptidase/L-asparaginase 1 subunit alpha;Isoaspartyl peptidase/L-asparaginase 1 subunit beta	P50287	AT5G08100	>sp|P50287|ASPGA_ARATH Isoaspartyl peptidase/L-asparaginase 1 OS=Arabidopsis thaliana GN=At5g08100 PE=1 SV=2;>tr|F4K9K7|F4K9K7_ARATH Asparaginase OS=Arabidopsis thaliana GN=At5g08100 PE=1 SV=1	3	3	14.9	33.027	315	0	19.341
DNA-directed RNA polymerase subunit beta	P50546	ATCG00190	>sp|P50546|RPOB_ARATH DNA-directed RNA polymerase subunit beta OS=Arabidopsis thaliana GN=rpoB PE=3 SV=4	1	1	1	121.06	1072	0.0044718	6.1294
60S ribosomal protein L12-1	P50883	AT2G37190	>sp|P50883|RL121_ARATH 60S ribosomal protein L12-1 OS=Arabidopsis thaliana GN=RPL12A PE=2 SV=2	3	1	26.5	17.942	166	0.00065488	7.4959
60S acidic ribosomal protein P2-1	P51407	AT2G27720	>sp|P51407|RLA21_ARATH 60S acidic ribosomal protein P2-1 OS=Arabidopsis thaliana GN=RPP2A PE=2 SV=2;>tr|F4IGR5|F4IGR5_ARATH 60S acidic ribosomal protein P2-1 OS=Arabidopsis thaliana GN=At2g27720 PE=3 SV=1;>tr|F4IGR4|F4IGR4_ARATH 60S acidic ribosomal protei	4	3	58.3	11.452	115	0	57.803
50S ribosomal protein L21, chloroplastic	P51412	AT1G35680	>sp|P51412|RK21_ARATH 50S ribosomal protein L21, chloroplastic OS=Arabidopsis thaliana GN=RPL21 PE=2 SV=1	6	6	23.6	24.038	220	0	66.223
60S ribosomal protein L17-2;60S ribosomal protein L17-1	P51413	AT1G67430	>sp|P51413|RL172_ARATH 60S ribosomal protein L17-2 OS=Arabidopsis thaliana GN=RPL17B PE=2 SV=2;>sp|Q93VI3|RL171_ARATH 60S ribosomal protein L17-1 OS=Arabidopsis thaliana GN=RPL17A PE=2 SV=1;>tr|F4HRW5|F4HRW5_ARATH 60S ribosomal protein L17-2 OS=Arabidopsis	2	2	16.6	19.854	175	0	25.875
60S ribosomal protein L35a-2;60S ribosomal protein L35a-4	Q9FZH0	AT1G41880	>sp|Q9FZH0|R35A2_ARATH 60S ribosomal protein L35a-2 OS=Arabidopsis thaliana GN=RPL35AB PE=3 SV=1;>sp|P51422|R35A4_ARATH 60S ribosomal protein L35a-4 OS=Arabidopsis thaliana GN=RPL35AD PE=3 SV=2	1	1	6.3	12.799	111	0.0023222	6.4477
Heat shock protein 90-3	P51818	AT5G56010	>sp|P51818|HS903_ARATH Heat shock protein 90-3 OS=Arabidopsis thaliana GN=HSP90-3 PE=1 SV=2	24	1	40.6	80.051	699	0.00072727	10.222
Phospholipid hydroperoxide glutathione peroxidase 1, chloroplastic	P52032	AT2G25080	>sp|P52032|GPX1_ARATH Phospholipid hydroperoxide glutathione peroxidase 1, chloroplastic OS=Arabidopsis thaliana GN=GPX1 PE=2 SV=2	2	2	11	26.015	236	0	12.414
Phosphoribosylamine--glycine ligase, chloroplastic	P52420	AT1G09830	>sp|P52420|PUR2_ARATH Phosphoribosylamine--glycine ligase, chloroplastic OS=Arabidopsis thaliana GN=PUR2 PE=2 SV=2	4	4	11.1	56.473	532	0	60.782
Phosphoribosylglycinamide formyltransferase, chloroplastic	P52422	AT1G31220	>sp|P52422|PUR3_ARATH Phosphoribosylglycinamide formyltransferase, chloroplastic OS=Arabidopsis thaliana GN=PUR3 PE=2 SV=2	2	2	9.6	32.17	292	0	12.893
Isoflavone reductase homolog P3	P52577	AT1G75280	>sp|P52577|IFRH_ARATH Isoflavone reductase homolog P3 OS=Arabidopsis thaliana GN=At1g75280 PE=2 SV=1	6	6	25.2	33.736	310	0	87.124
Pyruvate dehydrogenase E1 component subunit alpha-1, mitochondrial	P52901	AT1G59900	>sp|P52901|ODPA1_ARATH Pyruvate dehydrogenase E1 component subunit alpha-1, mitochondrial OS=Arabidopsis thaliana GN=E1 ALPHA PE=1 SV=2	4	3	12.9	43.059	389	0	258.18
Actin-7;Actin-12;Actin-4	P53492	AT5G09810	>sp|P53492|ACT7_ARATH Actin-7 OS=Arabidopsis thaliana GN=ACT7 PE=1 SV=1;>sp|P53497|ACT12_ARATH Actin-12 OS=Arabidopsis thaliana GN=ACT12 PE=1 SV=1;>sp|P53494|ACT4_ARATH Actin-4 OS=Arabidopsis thaliana GN=ACT4 PE=1 SV=1	12	3	45.4	41.735	377	0	241.16
Actin-11;Actin-3;Actin-1	P53496	AT3G12110	>sp|P53496|ACT11_ARATH Actin-11 OS=Arabidopsis thaliana GN=ACT11 PE=1 SV=1;>sp|P0CJ47|ACT3_ARATH Actin-3 OS=Arabidopsis thaliana GN=ACT3 PE=1 SV=1;>sp|P0CJ46|ACT1_ARATH Actin-1 OS=Arabidopsis thaliana GN=ACT1 PE=1 SV=1	11	1	43.8	41.674	377	0	14.198
Protein AIG2	P54121	AT3G28930	>sp|P54121|AIG2_ARATH Protein AIG2 OS=Arabidopsis thaliana GN=AIG2 PE=2 SV=1	1	1	7.1	19.445	170	0	38.86
Ammonium transporter 1 member 1	P54144	AT4G13510	>sp|P54144|AMT11_ARATH Ammonium transporter 1 member 1 OS=Arabidopsis thaliana GN=AMT1-1 PE=1 SV=1	2	2	7	53.576	501	0	29.968
Peptide methionine sulfoxide reductase A4, chloroplastic	P54150	AT4G25130	>sp|P54150|MSRA4_ARATH Peptide methionine sulfoxide reductase A4, chloroplastic OS=Arabidopsis thaliana GN=MSR4 PE=1 SV=2	1	1	4.7	28.644	258	0.00074047	10.791
Cell division control protein 48 homolog A;Cell division control protein 48 homolog E	P54609	AT3G09840	>sp|P54609|CD48A_ARATH Cell division control protein 48 homolog A OS=Arabidopsis thaliana GN=CDC48A PE=1 SV=1;>sp|Q9LZF6|CD48E_ARATH Cell division control protein 48 homolog E OS=Arabidopsis thaliana GN=CDC48E PE=1 SV=2	11	3	21.6	89.392	809	0	181.87
Hydroxymethylglutaryl-CoA synthase	P54873	AT4G11820	>sp|P54873-2|HMCS_ARATH Isoform 2 of Hydroxymethylglutaryl-CoA synthase OS=Arabidopsis thaliana GN=HMGS;>sp|P54873|HMCS_ARATH Hydroxymethylglutaryl-CoA synthase OS=Arabidopsis thaliana GN=HMGS PE=1 SV=2	4	4	14.8	45.205	406	0	81.568
Delta-1-pyrroline-5-carboxylate synthase B;Glutamate 5-kinase;Gamma-glutamyl phosphate reductase	P54888	AT3G55610	>sp|P54888|P5CS2_ARATH Delta-1-pyrroline-5-carboxylate synthase B OS=Arabidopsis thaliana GN=P5CSB PE=2 SV=1;>tr|B3H5E3|B3H5E3_ARATH Delta 1-pyrroline-5-carboxylate synthase 2 OS=Arabidopsis thaliana GN=P5CS2 PE=4 SV=1	4	3	6.9	78.87	726	0	46.358
IAA-amino acid hydrolase ILR1	P54968	AT3G02875	>sp|P54968|ILR1_ARATH IAA-amino acid hydrolase ILR1 OS=Arabidopsis thaliana GN=ILR1 PE=1 SV=2	3	3	8.6	48.014	442	0	18.807
IAA-amino acid hydrolase ILR1-like 1	P54969	AT5G56650	>sp|P54969|ILL1_ARATH IAA-amino acid hydrolase ILR1-like 1 OS=Arabidopsis thaliana GN=ILL1 PE=2 SV=1	1	1	2.3	47.691	438	0.0028637	6.3196
26S proteasome non-ATPase regulatory subunit 4 homolog	P55034	AT4G38630	>sp|P55034|PSMD4_ARATH 26S proteasome non-ATPase regulatory subunit 4 homolog OS=Arabidopsis thaliana GN=RPN10 PE=1 SV=1	1	1	2.6	40.757	386	0.00064767	7.3686
Cystathionine gamma-synthase, chloroplastic	P55217	AT3G01120	>sp|P55217|CGS1_ARATH Cystathionine gamma-synthase 1, chloroplastic OS=Arabidopsis thaliana GN=CGS1 PE=1 SV=3	6	6	12.6	59.918	563	0	81.384
Glucose-1-phosphate adenylyltransferase small subunit, chloroplastic	P55228	AT5G48300	>sp|P55228|GLGS_ARATH Glucose-1-phosphate adenylyltransferase small subunit, chloroplastic OS=Arabidopsis thaliana GN=APS1 PE=2 SV=2	6	6	20	56.65	520	0	95.6
Glucose-1-phosphate adenylyltransferase large subunit 1, chloroplastic	P55229	AT5G19220	>sp|P55229|GLGL1_ARATH Glucose-1-phosphate adenylyltransferase large subunit 1, chloroplastic OS=Arabidopsis thaliana GN=ADG2 PE=1 SV=3	6	6	14.2	57.673	522	0	125.68
Glucose-1-phosphate adenylyltransferase large subunit 2, chloroplastic	P55230	AT1G27680	>sp|P55230|GLGL2_ARATH Glucose-1-phosphate adenylyltransferase large subunit 2, chloroplastic OS=Arabidopsis thaliana GN=APL2 PE=2 SV=2	2	2	4.2	57.469	518	0	14.185
Glucose-1-phosphate adenylyltransferase large subunit 3, chloroplastic	P55231	AT4G39210	>sp|P55231|GLGL3_ARATH Glucose-1-phosphate adenylyltransferase large subunit 3, chloroplastic OS=Arabidopsis thaliana GN=APL3 PE=2 SV=2	3	2	5.6	58.029	521	0	20.7
Small ubiquitin-related modifier 1	P55852	AT4G26840	>sp|P55852|SUMO1_ARATH Small ubiquitin-related modifier 1 OS=Arabidopsis thaliana GN=SUMO1 PE=1 SV=2	1	1	15	10.976	100	0	12.462
NAD(P)H-quinone oxidoreductase subunit H, chloroplastic	P56753	ATCG01110	>sp|P56753|NDHH_ARATH NAD(P)H-quinone oxidoreductase subunit H, chloroplastic OS=Arabidopsis thaliana GN=ndhH PE=1 SV=1	2	2	6.1	45.502	393	0	12.605
NAD(P)H-quinone oxidoreductase subunit J, chloroplastic	P56754	ATCG00420	>sp|P56754|NDHJ_ARATH NAD(P)H-quinone oxidoreductase subunit J, chloroplastic OS=Arabidopsis thaliana GN=ndhJ PE=3 SV=1	2	2	15.8	18.558	158	0	14.207
NAD(P)H-quinone oxidoreductase subunit K, chloroplastic	P56756	ATCG00430	>sp|P56756|NDHK_ARATH NAD(P)H-quinone oxidoreductase subunit K, chloroplastic OS=Arabidopsis thaliana GN=ndhK PE=3 SV=1	1	1	7.1	25.366	225	0	21.803
ATP synthase subunit alpha, chloroplastic	P56757	ATCG00120	>sp|P56757|ATPA_ARATH ATP synthase subunit alpha, chloroplastic OS=Arabidopsis thaliana GN=atpA PE=1 SV=1	15	14	36.7	55.328	507	0	318.92
ATP synthase subunit b, chloroplastic	P56759	ATCG00130	>sp|P56759|ATPF_ARATH ATP synthase subunit b, chloroplastic OS=Arabidopsis thaliana GN=atpF PE=3 SV=1	3	3	15.8	21.057	184	0	42.887
Photosystem II D2 protein	P56761	ATCG00270	>sp|P56761|PSBD_ARATH Photosystem II D2 protein OS=Arabidopsis thaliana GN=psbD PE=1 SV=3	7	7	21.5	39.547	353	0	129.96
DNA-directed RNA polymerase subunit alpha	P56762	ATCG00740	>sp|P56762|RPOA_ARATH DNA-directed RNA polymerase subunit alpha OS=Arabidopsis thaliana GN=rpoA PE=3 SV=1	1	1	5.2	38.137	329	0	12.297
DNA-directed RNA polymerase subunit beta	P56764	ATCG00170	>sp|P56764|RPOC2_ARATH DNA-directed RNA polymerase subunit beta OS=Arabidopsis thaliana GN=rpoC2 PE=3 SV=1	1	1	0.9	156.36	1376	0.0093259	5.8064
Acetyl-coenzyme A carboxylase carboxyl transferase subunit beta, chloroplastic	P56765	ATCG00500	>sp|P56765|ACCD_ARATH Acetyl-coenzyme A carboxylase carboxyl transferase subunit beta, chloroplastic OS=Arabidopsis thaliana GN=accD PE=1 SV=2	1	1	3.7	55.635	488	0.00065041	7.4076
Photosystem I P700 chlorophyll a apoprotein A1	P56766	ATCG00350	>sp|P56766|PSAA_ARATH Photosystem I P700 chlorophyll a apoprotein A1 OS=Arabidopsis thaliana GN=psaA PE=2 SV=1	2	2	2.7	83.23	750	0	12.599
Photosystem I P700 chlorophyll a apoprotein A2	P56767	ATCG00340	>sp|P56767|PSAB_ARATH Photosystem I P700 chlorophyll a apoprotein A2 OS=Arabidopsis thaliana GN=psaB PE=3 SV=1	4	4	7.5	82.474	734	0	106.29
Apocytochrome f	P56771	ATCG00540	>sp|P56771|CYF_ARATH Apocytochrome f OS=Arabidopsis thaliana GN=petA PE=3 SV=1	10	10	36.9	35.356	320	0	251.27
ATP-dependent Clp protease proteolytic subunit 1	P56772	ATCG00670	>sp|P56772|CLPP1_ARATH ATP-dependent Clp protease proteolytic subunit 1 OS=Arabidopsis thaliana GN=clpP1 PE=1 SV=2	2	2	18.4	22.123	196	0	31.121
Cytochrome b6	P56773	ATCG00720	>sp|P56773|CYB6_ARATH Cytochrome b6 OS=Arabidopsis thaliana GN=petB PE=1 SV=1	2	2	9.8	24.152	215	0	22.592
Photosystem II CP47 chlorophyll apoprotein	P56777	ATCG00680	>sp|P56777|PSBB_ARATH Photosystem II CP47 reaction center protein OS=Arabidopsis thaliana GN=psbB PE=1 SV=1	10	10	25.6	56.036	508	0	251.51
Photosystem II CP43 chlorophyll apoprotein	P56778	ATCG00280	>sp|P56778|PSBC_ARATH Photosystem II CP43 reaction center protein OS=Arabidopsis thaliana GN=psbC PE=1 SV=3	7	7	16.3	51.867	473	0	124.31
Cytochrome b559 subunit alpha	P56779	ATCG00580	>sp|P56779|PSBE_ARATH Cytochrome b559 subunit alpha OS=Arabidopsis thaliana GN=psbE PE=1 SV=4	3	3	37.3	9.3864	83	0	95.528
Putative membrane protein ycf1	P56785	ATCG01130	>sp|P56785|TI214_ARATH Protein TIC 214 OS=Arabidopsis thaliana GN=TIC214 PE=1 SV=1	1	1	0.7	213.73	1786	0.0028531	6.28
Photosystem I assembly protein Ycf4	P56788	ATCG00520	>sp|P56788|YCF4_ARATH Photosystem I assembly protein Ycf4 OS=Arabidopsis thaliana GN=ycf4 PE=3 SV=1	3	3	15.8	21.407	184	0	17.678
50S ribosomal protein L2, chloroplastic	P56791	ATCG00830	>sp|P56791|RK2_ARATH 50S ribosomal protein L2, chloroplastic OS=Arabidopsis thaliana GN=rpl2-A PE=3 SV=1	3	3	12.8	29.864	274	0	26.571
50S ribosomal protein L14, chloroplastic	P56792	ATCG00780	>sp|P56792|RK14_ARATH 50S ribosomal protein L14, chloroplastic OS=Arabidopsis thaliana GN=rpl14 PE=3 SV=1	4	4	45.1	13.582	122	0	34.182
50S ribosomal protein L16, chloroplastic	P56793	ATCG00790	>sp|P56793|RK16_ARATH 50S ribosomal protein L16, chloroplastic OS=Arabidopsis thaliana GN=rpl16 PE=3 SV=1	3	3	26.7	15.294	135	0	28.364
50S ribosomal protein L22, chloroplastic	P56795	ATCG00810	>sp|P56795|RK22_ARATH 50S ribosomal protein L22, chloroplastic OS=Arabidopsis thaliana GN=rpl22 PE=3 SV=1	1	1	9.4	18.586	160	0	27.318
30S ribosomal protein S2, chloroplastic	P56797	ATCG00160	>sp|P56797|RR2_ARATH 30S ribosomal protein S2, chloroplastic OS=Arabidopsis thaliana GN=rps2 PE=3 SV=1	1	1	4.7	26.904	236	0	64.464
30S ribosomal protein S3, chloroplastic	P56798	ATCG00800	>sp|P56798|RR3_ARATH 30S ribosomal protein S3, chloroplastic OS=Arabidopsis thaliana GN=rps3 PE=3 SV=1	5	5	27.5	25.188	218	0	71.378
30S ribosomal protein S4, chloroplastic	P56799	ATCG00380	>sp|P56799|RR4_ARATH 30S ribosomal protein S4, chloroplastic OS=Arabidopsis thaliana GN=rps4 PE=3 SV=1	2	2	12.9	23.24	201	0	18.411
30S ribosomal protein S8, chloroplastic	P56801	ATCG00770	>sp|P56801|RR8_ARATH 30S ribosomal protein S8, chloroplastic OS=Arabidopsis thaliana GN=rps8 PE=3 SV=1	3	3	27.6	15.479	134	0	35.027
30S ribosomal protein S15, chloroplastic	P56805	ATCG01120	>sp|P56805|RR15_ARATH 30S ribosomal protein S15, chloroplastic OS=Arabidopsis thaliana GN=rps15 PE=3 SV=1	3	3	40.9	10.718	88	0	22.324
30S ribosomal protein S18, chloroplastic	P56807	ATCG00650	>sp|P56807|RR18_ARATH 30S ribosomal protein S18, chloroplastic OS=Arabidopsis thaliana GN=rps18 PE=3 SV=1	1	1	6.9	12.06	101	0.0070442	5.9322
30S ribosomal protein S19, chloroplastic	P56808	ATCG00820	>sp|P56808|RR19_ARATH 30S ribosomal protein S19, chloroplastic OS=Arabidopsis thaliana GN=rps19 PE=3 SV=1	3	3	37	10.608	92	0	17.521
Eukaryotic translation initiation factor 3 subunit D	P56820	AT4G20980	>sp|P56820|EIF3D_ARATH Eukaryotic translation initiation factor 3 subunit D OS=Arabidopsis thaliana GN=TIF3D1 PE=1 SV=1	3	1	8.5	66.724	591	0	75.501
Malate dehydrogenase, cytoplasmic 2	P57106	AT5G43330	>sp|P57106|MDHC2_ARATH Malate dehydrogenase, cytoplasmic 2 OS=Arabidopsis thaliana GN=MDH2 PE=1 SV=1	3	1	11.1	35.675	332	0.0014899	6.642
60S acidic ribosomal protein P0-3	P57691	AT3G11250	>sp|P57691|RLA03_ARATH 60S acidic ribosomal protein P0-3 OS=Arabidopsis thaliana GN=RPP0C PE=1 SV=1	2	1	11.5	34.39	323	0.00095238	7.1179
Probable prefoldin subunit 3	P57741	AT5G49510	>sp|P57741|PFD3_ARATH Probable prefoldin subunit 3 OS=Arabidopsis thaliana GN=At5g49510 PE=1 SV=1	2	2	13.3	21.465	195	0	27.116
Probable prefoldin subunit 5	P57742	AT5G23290	>sp|P57742|PFD5_ARATH Probable prefoldin subunit 5 OS=Arabidopsis thaliana GN=At5g23290 PE=2 SV=1	1	1	8.6	16.41	151	0	14.972
Probable signal peptidase complex subunit 2	P58684	AT2G39960	>sp|P58684|SPCS2_ARATH Probable signal peptidase complex subunit 2 OS=Arabidopsis thaliana GN=At2g39960 PE=2 SV=1	2	1	13.5	21.642	192	0	15.243
40S ribosomal protein S13-2;40S ribosomal protein S13-1	P59224	AT4G00100	>sp|P59224|RS132_ARATH 40S ribosomal protein S13-2 OS=Arabidopsis thaliana GN=RPS13B PE=2 SV=1;>sp|P59223|RS131_ARATH 40S ribosomal protein S13-1 OS=Arabidopsis thaliana GN=RPS13A PE=2 SV=1	5	5	31.8	17.085	151	0	54.297
60S ribosomal protein L10a-2	P59230	AT2G27530	>sp|P59230|R10A2_ARATH 60S ribosomal protein L10a-2 OS=Arabidopsis thaliana GN=RPL10AB PE=2 SV=1	3	2	15.7	24.425	216	0	20.892
60S ribosomal protein L10a-3	P59231	AT5G22440	>sp|P59231|R10A3_ARATH 60S ribosomal protein L10a-3 OS=Arabidopsis thaliana GN=RPL10AC PE=2 SV=1	2	1	9.7	24.532	217	0.000373	11.127
Ubiquitin-40S ribosomal protein S27a-1;Ubiquitin;40S ribosomal protein S27a-1;Ubiquitin-40S ribosomal protein S27a-3;Ubiquitin;40S ribosomal protein S27a-3;Ubiquitin-40S ribosomal protein S27a-2;Ubiquitin;40S ribosomal protein S27a-2;Ubiquitin-60S ribosomal protein L40-2;Ubiquitin;60S ribosomal protein L40-2;Ubiquitin-60S ribosomal protein L40-1;Ubiquitin;60S ribosomal protein L40-1;Polyubiquitin…	P59271	AT1G23410	>sp|P59271|R27AA_ARATH Ubiquitin-40S ribosomal protein S27a-1 OS=Arabidopsis thaliana GN=RPS27AA PE=1 SV=2;>sp|P59233|R27AC_ARATH Ubiquitin-40S ribosomal protein S27a-3 OS=Arabidopsis thaliana GN=RPS27AC PE=1 SV=2;>sp|P59232|R27AB_ARATH Ubiquitin-40S ribos	5	1	30.8	17.671	156	0.0068456	5.9852
60S ribosomal protein L7-2	P60040	AT2G01250	>sp|P60040|RL72_ARATH 60S ribosomal protein L7-2 OS=Arabidopsis thaliana GN=RPL7B PE=2 SV=1	3	2	19.8	28.171	242	0	21.62
30S ribosomal protein S7, chloroplastic	P61841	ATCG01240	>sp|P61841|RR7_ARATH 30S ribosomal protein S7, chloroplastic OS=Arabidopsis thaliana GN=rps7-A PE=1 SV=1	1	1	5.8	17.357	155	0.0015385	6.8403
Photosystem I assembly protein Ycf3	P61843	ATCG00360	>sp|P61843|YCF3_ARATH Photosystem I assembly protein Ycf3 OS=Arabidopsis thaliana GN=ycf3 PE=3 SV=1	1	1	6.5	19.536	168	0.00064851	7.3846
50S ribosomal protein L23, chloroplastic	P61845	ATCG00840	>sp|P61845|RK23_ARATH 50S ribosomal protein L23, chloroplastic OS=Arabidopsis thaliana GN=rpl23-A PE=3 SV=1	1	1	10.8	10.789	93	0.0012606	7.0486
Succinyl-CoA ligase [ADP-forming] subunit alpha-1, mitochondrial;Succinyl-CoA ligase [ADP-forming] subunit alpha-2, mitochondrial	P68209	AT5G08300	>sp|P68209|SUCA1_ARATH Succinyl-CoA ligase [ADP-forming] subunit alpha-1, mitochondrial OS=Arabidopsis thaliana GN=At5g08300 PE=1 SV=1;>tr|B3H632|B3H632_ARATH Succinyl-CoA ligase [GDP-forming] subunit alpha-2 OS=Arabidopsis thaliana GN=At5g23250 PE=4 SV=1;	2	2	7.8	36.151	347	0	53.415
2-C-methyl-D-erythritol 4-phosphate cytidylyltransferase, chloroplastic	P69834	AT2G02500	>sp|P69834|ISPD_ARATH 2-C-methyl-D-erythritol 4-phosphate cytidylyltransferase, chloroplastic OS=Arabidopsis thaliana GN=ISPD PE=1 SV=1	3	3	14.2	33.937	302	0	51.876
Thylakoid lumenal 29 kDa protein, chloroplastic	P82281	AT4G09010	>sp|P82281|TL29_ARATH Thylakoid lumenal 29 kDa protein, chloroplastic OS=Arabidopsis thaliana GN=TL29 PE=1 SV=2	9	9	34.4	37.934	349	0	162.72
PsbP-like protein 1, chloroplastic	P82538	AT3G55330	>sp|P82538|PPL1_ARATH PsbP-like protein 1, chloroplastic OS=Arabidopsis thaliana GN=PPL1 PE=1 SV=1	1	1	5.2	25.623	230	0	39.149
Thylakoid lumenal 19 kDa protein, chloroplastic	P82658	AT3G63540	>sp|P82658|TL19_ARATH Thylakoid lumenal 19 kDa protein, chloroplastic OS=Arabidopsis thaliana GN=At3g63540 PE=1 SV=2	5	5	34.1	24.979	229	0	71.996
Mitochondrial import receptor subunit TOM20-4	P82805	AT5G40930	>sp|P82805|TO204_ARATH Mitochondrial import receptor subunit TOM20-4 OS=Arabidopsis thaliana GN=TOM20-4 PE=1 SV=1	1	1	4.8	20.972	187	0.0023202	6.4358
Peptidyl-prolyl cis-trans isomerase CYP37, chloroplastic	P82869	AT3G15520	>sp|P82869|CYP37_ARATH Peptidyl-prolyl cis-trans isomerase CYP37, chloroplastic OS=Arabidopsis thaliana GN=CYP37 PE=1 SV=3	6	6	22.3	50.482	466	0	99.13
Mitochondrial import receptor subunit TOM20-2	P82873	AT1G27390	>sp|P82873|TO202_ARATH Mitochondrial import receptor subunit TOM20-2 OS=Arabidopsis thaliana GN=TOM20-2 PE=1 SV=2	1	1	5.2	23.17	210	0.0012571	7.0165
NADH-cytochrome b5 reductase-like protein	P83291	AT5G20080	>sp|P83291|NB5R2_ARATH NADH-cytochrome b5 reductase-like protein OS=Arabidopsis thaliana GN=CBR2 PE=1 SV=2	3	3	6.1	35.987	328	0	20.614
ATP synthase subunit beta-2, mitochondrial;ATP synthase subunit beta-1, mitochondrial;ATP synthase subunit beta-3, mitochondrial	P83484	AT5G08690	>sp|P83484|ATPBN_ARATH ATP synthase subunit beta-2, mitochondrial OS=Arabidopsis thaliana GN=At5g08690 PE=1 SV=1;>sp|P83483|ATPBM_ARATH ATP synthase subunit beta-1, mitochondrial OS=Arabidopsis thaliana GN=At5g08670 PE=1 SV=1;>sp|Q9C5A9|ATPBO_ARATH ATP syn	21	20	54.9	59.712	556	0	323.31
Photosystem Q(B) protein	P83755	ATCG00020	>sp|P83755|PSBA_ARATH Photosystem II protein D1 OS=Arabidopsis thaliana GN=psbA PE=1 SV=2	4	4	15	38.936	353	0	143.54
ATP synthase subunit alpha, mitochondrial	P92549	ATMG01190	>sp|P92549|ATPAM_ARATH ATP synthase subunit alpha, mitochondrial OS=Arabidopsis thaliana GN=ATPA PE=1 SV=2	19	2	44.4	55.045	507	0	323.31
NADH-ubiquinone oxidoreductase chain 1	P92558	ATMG01275	>sp|P92558|NU1M_ARATH NADH-ubiquinone oxidoreductase chain 1 OS=Arabidopsis thaliana GN=ND1 PE=2 SV=4	1	1	5.8	36.03	325	0.0007202	9.7136
Calcium-transporting ATPase 1, endoplasmic reticulum-type;Calcium-transporting ATPase 4, endoplasmic reticulum-type	P92939	AT1G07810	>sp|P92939|ECA1_ARATH Calcium-transporting ATPase 1, endoplasmic reticulum-type OS=Arabidopsis thaliana GN=ECA1 PE=1 SV=2;>sp|Q9XES1|ECA4_ARATH Calcium-transporting ATPase 4, endoplasmic reticulum-type OS=Arabidopsis thaliana GN=ECA4 PE=2 SV=2	4	4	6.1	116.36	1061	0	74.095
SNF1-related protein kinase catalytic subunit alpha KIN11	P92958	AT3G29160	>sp|P92958|KIN11_ARATH SNF1-related protein kinase catalytic subunit alpha KIN11 OS=Arabidopsis thaliana GN=KIN11 PE=1 SV=1	1	1	4.3	58.689	512	0.00071098	9.191
Ras-related protein RABB1c	P92963	AT4G17170	>sp|P92963|RAB1C_ARATH Ras-related protein RABB1c OS=Arabidopsis thaliana GN=RABB1C PE=1 SV=1	5	3	32.7	23.164	211	0	65.05
Serine/arginine-rich splicing factor RS31;Serine/arginine-rich splicing factor RS31A	P92964	AT3G61860	>sp|P92964|SRS31_ARATH Serine/arginine-rich splicing factor RS31 OS=Arabidopsis thaliana GN=RS31 PE=1 SV=2;>sp|Q9ZPX8|RS31A_ARATH Serine/arginine-rich splicing factor RS31A OS=Arabidopsis thaliana GN=RS31A PE=2 SV=1	3	3	17	31.154	264	0	25.19
Serine/arginine-rich splicing factor RS41;Serine/arginine-rich splicing factor RS40	P92966	AT5G52040	>sp|P92966-3|SRS41_ARATH Isoform 3 of Serine/arginine-rich splicing factor RS41 OS=Arabidopsis thaliana GN=RS41;>sp|P92966-4|SRS41_ARATH Isoform 4 of Serine/arginine-rich splicing factor RS41 OS=Arabidopsis thaliana GN=RS41;>sp|P92966-5|SRS41_ARATH Isoform	3	3	9	37.33	323	0	38.155
Ubiquitin-activating enzyme E1 2	P92974	AT5G06460	>sp|P92974|UBE12_ARATH Ubiquitin-activating enzyme E1 2 OS=Arabidopsis thaliana GN=UBA2 PE=1 SV=1	2	2	2.3	119.62	1077	0	15.552
Ran-binding protein 1 homolog c;Ran-binding protein 1 homolog a	P92985	AT5G58590	>sp|P92985|RBP1C_ARATH Ran-binding protein 1 homolog c OS=Arabidopsis thaliana GN=RANBP1C PE=2 SV=1;>sp|Q9LMK7|RBP1A_ARATH Ran-binding protein 1 homolog a OS=Arabidopsis thaliana GN=RANBP1A PE=1 SV=1	1	1	9.1	24.722	219	0	17.751
Trans-cinnamate 4-monooxygenase	P92994	AT2G30490	>sp|P92994|TCMO_ARATH Trans-cinnamate 4-monooxygenase OS=Arabidopsis thaliana GN=CYP73A5 PE=2 SV=1	6	5	14.1	57.792	505	0	123.48
Aquaporin PIP2-7;Aquaporin PIP2-7, N-terminally processed;Probable aquaporin PIP2-8;Probable aquaporin PIP2-8, N-terminally processed;Probable aquaporin PIP2-4;Probable aquaporin PIP2-4, N-terminally processed	P93004	AT4G35100	>sp|P93004|PIP27_ARATH Aquaporin PIP2-7 OS=Arabidopsis thaliana GN=PIP2-7 PE=1 SV=2;>sp|Q9ZVX8|PIP28_ARATH Probable aquaporin PIP2-8 OS=Arabidopsis thaliana GN=PIP2-8 PE=1 SV=1;>sp|Q9FF53|PIP24_ARATH Probable aquaporin PIP2-4 OS=Arabidopsis thaliana GN=PIP	2	2	10.4	29.742	280	0	17.333
Protein CutA, chloroplastic	P93009	AT2G33740	>sp|P93009-2|CUTA_ARATH Isoform 2 of Protein CutA, chloroplastic OS=Arabidopsis thaliana GN=CUTA;>sp|P93009|CUTA_ARATH Protein CutA, chloroplastic OS=Arabidopsis thaliana GN=CUTA PE=1 SV=1	2	2	16.7	16.901	156	0	22.999
30S ribosomal protein S5, chloroplastic	P93014	AT2G33800	>sp|P93014|RR5_ARATH 30S ribosomal protein S5, chloroplastic OS=Arabidopsis thaliana GN=rps5 PE=1 SV=1	5	5	19.5	32.645	303	0	42.087
Vacuolar-sorting receptor 1	P93026	AT3G52850	>sp|P93026|VSR1_ARATH Vacuolar-sorting receptor 1 OS=Arabidopsis thaliana GN=VSR1 PE=1 SV=2	1	1	1.6	68.991	623	0.00066556	7.6723
Ubiquitin-activating enzyme E1 1	P93028	AT2G30110	>sp|P93028|UBE11_ARATH Ubiquitin-activating enzyme E1 1 OS=Arabidopsis thaliana GN=UBA1 PE=1 SV=1	10	10	13.5	120.25	1080	0	162.67
GDP-mannose 4,6 dehydratase 2;GDP-mannose 4,6 dehydratase 1	P93031	AT3G51160	>sp|P93031|GMD2_ARATH GDP-mannose 4,6 dehydratase 2 OS=Arabidopsis thaliana GN=MUR1 PE=1 SV=3;>sp|Q9SNY3|GMD1_ARATH GDP-mannose 4,6 dehydratase 1 OS=Arabidopsis thaliana GN=GMD1 PE=1 SV=1	3	3	8	41.961	373	0	19.505
Isocitrate dehydrogenase [NAD] regulatory subunit 2, mitochondrial	P93032	AT2G17130	>sp|P93032-2|IDH2_ARATH Isoform 2 of Isocitrate dehydrogenase [NAD] regulatory subunit 2, mitochondrial OS=Arabidopsis thaliana GN=IDH2;>sp|P93032|IDH2_ARATH Isocitrate dehydrogenase [NAD] regulatory subunit 2, mitochondrial OS=Arabidopsis thaliana GN=IDH2	6	3	25.3	39.148	363	0	94.611
Fumarate hydratase 1, mitochondrial;Fumarate hydratase 2, chloroplastic	P93033	AT2G47510	>sp|P93033|FUM1_ARATH Fumarate hydratase 1, mitochondrial OS=Arabidopsis thaliana GN=FUM1 PE=2 SV=2;>sp|Q9FI53|FUM2_ARATH Fumarate hydratase 2, chloroplastic OS=Arabidopsis thaliana GN=FUM2 PE=2 SV=1;>sp|Q9FI53-2|FUM2_ARATH Isoform 2 of Fumarate hydratase	8	8	24	52.999	492	0	57.018
Protein ROOT HAIR DEFECTIVE 3	P93042	AT3G13870	>sp|P93042-2|RHD3_ARATH Isoform 2 of Protein ROOT HAIR DEFECTIVE 3 OS=Arabidopsis thaliana GN=RHD3;>sp|P93042|RHD3_ARATH Protein ROOT HAIR DEFECTIVE 3 OS=Arabidopsis thaliana GN=RHD3 PE=1 SV=1	6	6	11.2	82.253	738	0	119.41
Vacuolar protein sorting-associated protein 41 homolog	P93043	AT1G08190	>sp|P93043|VPS41_ARATH Vacuolar protein sorting-associated protein 41 homolog OS=Arabidopsis thaliana GN=VPS41 PE=3 SV=3	1	1	1.3	110.28	980	0.0072757	5.8993
Probable xyloglucan endotransglucosylase/hydrolase protein 31	P93046	AT3G44990	>sp|P93046|XTH31_ARATH Probable xyloglucan endotransglucosylase/hydrolase protein 31 OS=Arabidopsis thaliana GN=XTH31 PE=2 SV=2	2	2	6.8	33.54	293	0.00038314	11.876
High mobility group B protein 3	P93047	AT1G20696	>sp|P93047-2|HMGB3_ARATH Isoform 2 of High mobility group B protein 3 OS=Arabidopsis thaliana GN=HMGB3;>sp|P93047|HMGB3_ARATH High mobility group B protein 3 OS=Arabidopsis thaliana GN=HMGB3 PE=1 SV=1;>sp|P93047-3|HMGB3_ARATH Isoform 3 of High mobility gro	1	1	10	15.645	140	0.0017606	6.5576
Cytochrome c oxidase subunit 2	P93285	ATMG00160	>sp|P93285|COX2_ARATH Cytochrome c oxidase subunit 2 OS=Arabidopsis thaliana GN=COX2 PE=2 SV=2	2	2	10.4	29.674	260	0	28.189
NADH dehydrogenase [ubiquinone] iron-sulfur protein 2	P93306	ATMG00510	>sp|P93306|NDUS2_ARATH NADH dehydrogenase [ubiquinone] iron-sulfur protein 2 OS=Arabidopsis thaliana GN=NAD7 PE=2 SV=2	5	5	17.3	44.961	394	0	95.117
Lon protease homolog 1, mitochondrial	P93655	AT5G26860	>sp|P93655|LONM1_ARATH Lon protease homolog 1, mitochondrial OS=Arabidopsis thaliana GN=LON1 PE=1 SV=2	7	7	9.9	103.93	940	0	58.755
Valine--tRNA ligase	P93736	AT1G14610	>sp|P93736|SYV_ARATH Valine--tRNA ligase OS=Arabidopsis thaliana GN=VALRS PE=2 SV=2	5	5	5.9	125.92	1108	0	45.014
Malate dehydrogenase, cytoplasmic 1	P93819	AT1G04410	>sp|P93819|MDHC1_ARATH Malate dehydrogenase, cytoplasmic 1 OS=Arabidopsis thaliana GN=MDH1 PE=1 SV=2	9	7	34.9	35.571	332	0	102.62
	P93828	AT1G04290	>tr|P93828|P93828_ARATH F19P19.27 protein OS=Arabidopsis thaliana GN=F19P19.27 PE=2 SV=1	1	1	6.5	16.886	155	0.0014762	6.5841
3-isopropylmalate dehydrogenase 2, chloroplastic	P93832	AT1G80560	>sp|P93832|LEU32_ARATH 3-isopropylmalate dehydrogenase 2, chloroplastic OS=Arabidopsis thaliana GN=IMDH2 PE=1 SV=1	6	3	20.7	43.37	405	0	52.574
Germin-like protein subfamily 3 member 3	P94072	AT5G20630	>sp|P94072|GL33_ARATH Germin-like protein subfamily 3 member 3 OS=Arabidopsis thaliana GN=GER3 PE=1 SV=1	2	2	12.3	21.836	211	0	13.469
	P94078	AT3G26720	>tr|P94078|P94078_ARATH Alpha-mannosidase OS=Arabidopsis thaliana GN=At3g26720 PE=2 SV=1;>tr|B3H6B8|B3H6B8_ARATH Alpha-mannosidase OS=Arabidopsis thaliana GN=At3g26720 PE=3 SV=1	7	7	9.7	115.22	1019	0	74.071
Strictosidine synthase 1	P94111	AT1G74020	>sp|P94111|SSL12_ARATH Protein STRICTOSIDINE SYNTHASE-LIKE 12 OS=Arabidopsis thaliana GN=SSL12 PE=2 SV=2	2	2	7.5	35.293	335	0	18.247
Phospholipid-transporting ATPase 1	P98204	AT5G04930	>sp|P98204|ALA1_ARATH Phospholipid-transporting ATPase 1 OS=Arabidopsis thaliana GN=ALA1 PE=2 SV=1	2	2	2.2	130.33	1158	0	12.7
Phospho-2-dehydro-3-deoxyheptonate aldolase 2, chloroplastic	Q00218	AT4G33510	>sp|Q00218|AROG_ARATH Phospho-2-dehydro-3-deoxyheptonate aldolase 2, chloroplastic OS=Arabidopsis thaliana GN=DHS2 PE=2 SV=2;>tr|F4JIZ3|F4JIZ3_ARATH 3-deoxy-d-arabino-heptulosonate 7-phosphate synthase OS=Arabidopsis thaliana GN=DHS2 PE=4 SV=1	5	3	13.6	56.148	507	0	56.819
14-3-3-like protein GF14 omega	Q01525	AT1G78300	>sp|Q01525|14332_ARATH 14-3-3-like protein GF14 omega OS=Arabidopsis thaliana GN=GRF2 PE=2 SV=2	12	4	52.9	29.161	259	0	174.74
ATP synthase gamma chain 1, chloroplastic	Q01908	AT4G04640	>sp|Q01908|ATPG1_ARATH ATP synthase gamma chain 1, chloroplastic OS=Arabidopsis thaliana GN=ATPC1 PE=1 SV=1	8	8	21.7	40.911	373	0	171.76
Anthranilate phosphoribosyltransferase, chloroplastic	Q02166	AT5G17990	>sp|Q02166|TRPD_ARATH Anthranilate phosphoribosyltransferase, chloroplastic OS=Arabidopsis thaliana GN=PAT1 PE=2 SV=1	6	6	17.6	46.52	444	0	110.53
Cinnamyl alcohol dehydrogenase 7	Q02971	AT4G37980	>sp|Q02971|CADH7_ARATH Cinnamyl alcohol dehydrogenase 7 OS=Arabidopsis thaliana GN=CAD7 PE=1 SV=2	5	3	18.5	38.245	357	0	77.832
Cinnamyl alcohol dehydrogenase 8	Q02972	AT4G37990	>sp|Q02972|CADH8_ARATH Cinnamyl alcohol dehydrogenase 8 OS=Arabidopsis thaliana GN=CAD8 PE=1 SV=1	3	1	12.8	38.942	359	0.0014802	6.5985
ATP synthase protein MI25	Q04613	ATMG00640	>sp|Q04613|MI25_ARATH ATP synthase protein MI25 OS=Arabidopsis thaliana GN=AtMg00640 PE=1 SV=2	2	2	9.9	21.693	192	0	13.372
31 kDa ribonucleoprotein, chloroplastic	Q04836	AT4G24770	>sp|Q04836-3|CP31A_ARATH Isoform 3 of 31 kDa ribonucleoprotein, chloroplastic OS=Arabidopsis thaliana GN=CP31A;>sp|Q04836-2|CP31A_ARATH Isoform 2 of 31 kDa ribonucleoprotein, chloroplastic OS=Arabidopsis thaliana GN=CP31A;>sp|Q04836|CP31A_ARATH 31 kDa ribo	4	4	37	18.318	162	0	102.89
DNA-damage-repair/toleration protein DRT102	Q05212	AT3G04880	>sp|Q05212|DR102_ARATH DNA-damage-repair/toleration protein DRT102 OS=Arabidopsis thaliana GN=DRT102 PE=1 SV=2	2	2	11.6	33.233	310	0	76.915
L-ascorbate peroxidase 1, cytosolic	Q05431	AT1G07890	>sp|Q05431|APX1_ARATH L-ascorbate peroxidase 1, cytosolic OS=Arabidopsis thaliana GN=APX1 PE=1 SV=2;>tr|F4HU93|F4HU93_ARATH L-ascorbate peroxidase 1 OS=Arabidopsis thaliana GN=APX1 PE=1 SV=1	10	10	50	27.561	250	0	174.11
Phosphoribosylformylglycinamidine cyclo-ligase, chloroplastic	Q05728	AT3G55010	>sp|Q05728|PUR5_ARATH Phosphoribosylformylglycinamidine cyclo-ligase, chloroplastic OS=Arabidopsis thaliana GN=PUR5 PE=1 SV=2	3	3	14.4	41.504	389	0	40.884
Ketol-acid reductoisomerase, chloroplastic	Q05758	AT3G58610	>sp|Q05758|ILV5_ARATH Ketol-acid reductoisomerase, chloroplastic OS=Arabidopsis thaliana GN=At3g58610 PE=2 SV=2	9	9	18.4	63.812	591	0	207.78
Bifunctional dihydrofolate reductase-thymidylate synthase 1;Dihydrofolate reductase;Thymidylate synthase	Q05762	AT2G16370	>sp|Q05762|DRTS1_ARATH Bifunctional dihydrofolate reductase-thymidylate synthase 1 OS=Arabidopsis thaliana GN=THY-1 PE=1 SV=2	1	1	1.9	58.143	519	0.0015024	6.7165
Magnesium transporter MRS2-11, chloroplastic	Q058N4	AT5G22830	>sp|Q058N4|MRS2B_ARATH Magnesium transporter MRS2-11, chloroplastic OS=Arabidopsis thaliana GN=MRS2-11 PE=2 SV=1	2	2	5.2	51.093	459	0	16.906
Linoleate 9S-lipoxygenase 1	Q06327	AT1G55020	>sp|Q06327|LOX1_ARATH Linoleate 9S-lipoxygenase 1 OS=Arabidopsis thaliana GN=LOX1 PE=1 SV=1	1	1	1.5	98.044	859	0	26.775
1-aminocyclopropane-1-carboxylate oxidase 4	Q06588	AT1G05010	>sp|Q06588|ACCO4_ARATH 1-aminocyclopropane-1-carboxylate oxidase 4 OS=Arabidopsis thaliana GN=ACO4 PE=1 SV=2	5	5	25.4	36.676	323	0	64.333
Chlorophyll a-b binding protein CP29.1, chloroplastic	Q07473	AT5G01530	>sp|Q07473|CB4A_ARATH Chlorophyll a-b binding protein CP29.1, chloroplastic OS=Arabidopsis thaliana GN=LHCB4.1 PE=1 SV=1	3	3	11.4	31.139	290	0	25.467
Blue copper protein	Q07488	AT5G20230	>sp|Q07488|BCB1_ARATH Blue copper protein OS=Arabidopsis thaliana GN=BCB PE=1 SV=2	2	2	14.8	20.053	196	0	83.645
60S ribosomal protein L10-1;60S ribosomal protein L10-3;60S ribosomal protein L10-2	Q93VT9	AT1G14320	>sp|Q93VT9|RL101_ARATH 60S ribosomal protein L10-1 OS=Arabidopsis thaliana GN=RPL10A PE=1 SV=1;>sp|Q93W22|RL103_ARATH 60S ribosomal protein L10-3 OS=Arabidopsis thaliana GN=RPL10C PE=2 SV=1;>sp|Q08770|RL102_ARATH 60S ribosomal protein L10-2 OS=Arabidopsis	2	2	10.5	24.917	220	0	63.082
Farnesyl pyrophosphate synthase 1, mitochondrial	Q09152	AT5G47770	>sp|Q09152-2|FPPS1_ARATH Isoform Cytoplasmic of Farnesyl pyrophosphate synthase 1, mitochondrial OS=Arabidopsis thaliana GN=FPS1;>sp|Q09152|FPPS1_ARATH Farnesyl pyrophosphate synthase 1, mitochondrial OS=Arabidopsis thaliana GN=FPS1 PE=2 SV=2	2	2	7.3	39.696	343	0	22.68
Aldo-keto reductase family 4 member C9	Q0PGJ6	AT2G37770	>sp|Q0PGJ6-2|AKRC9_ARATH Isoform 2 of Aldo-keto reductase family 4 member C9 OS=Arabidopsis thaliana GN=AKR4C9;>sp|Q0PGJ6|AKRC9_ARATH Aldo-keto reductase family 4 member C9 OS=Arabidopsis thaliana GN=AKR4C9 PE=1 SV=1	2	2	9.2	31.68	283	0	63.449
UDP-glucose:glycoprotein glucosyltransferase	Q0WL80	AT1G71220	>sp|Q0WL80|UGGG_ARATH UDP-glucose:glycoprotein glucosyltransferase OS=Arabidopsis thaliana GN=UGGT PE=1 SV=1;>sp|Q0WL80-2|UGGG_ARATH Isoform 2 of UDP-glucose:glycoprotein glucosyltransferase OS=Arabidopsis thaliana GN=UGGT	6	6	5.5	181.8	1613	0	44.364
Clathrin heavy chain 2	Q0WLB5	AT3G08530	>sp|Q0WLB5|CLAH2_ARATH Clathrin heavy chain 2 OS=Arabidopsis thaliana GN=CHC2 PE=1 SV=1	25	3	19	193.27	1703	0	323.31
	Q0WLY0	AT1G33680	>tr|Q0WLY0|Q0WLY0_ARATH KH domain-containing protein OS=Arabidopsis thaliana GN=At1g33680 PE=1 SV=1	1	1	1.3	80.438	763	0.0015291	6.8156
	Q0WM93	AT4G02480	>tr|Q0WM93|Q0WM93_ARATH AAA-type ATPase family protein OS=Arabidopsis thaliana GN=At4g02480 PE=2 SV=1	4	4	5.1	136.52	1265	0	51.159
Signal peptide peptidase-like 4	Q0WMJ8	AT1G01650	>sp|Q0WMJ8|SIPL4_ARATH Signal peptide peptidase-like 4 OS=Arabidopsis thaliana GN=SPPL4 PE=2 SV=1	1	1	1.9	59.97	540	0.0015193	6.779
ABC transporter B family member 27	Q0WML0	AT5G39040	>sp|Q0WML0|AB27B_ARATH ABC transporter B family member 27 OS=Arabidopsis thaliana GN=ABCB27 PE=1 SV=1	1	1	1.7	69.103	644	0.0070518	5.9401
	Q0WN54	AT1G80030	>tr|Q0WN54|Q0WN54_ARATH Molecular chaperone Hsp40/DnaJ-like protein OS=Arabidopsis thaliana GN=At1g80030 PE=2 SV=1	2	2	5.4	53.82	500	0	17.014
Clathrin heavy chain 1	Q0WNJ6	AT3G11130	>sp|Q0WNJ6|CLAH1_ARATH Clathrin heavy chain 1 OS=Arabidopsis thaliana GN=CHC1 PE=1 SV=1	25	3	19.1	193.24	1705	0	63.811
	Q0WNW0	AT5G04885	>tr|Q0WNW0|Q0WNW0_ARATH Glycosyl hydrolase family protein OS=Arabidopsis thaliana GN=At5g04885 PE=2 SV=1	2	2	3.3	72.303	665	0	25.867
5-methyltetrahydropteroyltriglutamate--homocysteine methyltransferase 3, chloroplastic	Q0WNZ5	AT5G20980	>sp|Q0WNZ5|METE3_ARATH 5-methyltetrahydropteroyltriglutamate--homocysteine methyltransferase 3, chloroplastic OS=Arabidopsis thaliana GN=MS3 PE=1 SV=1	5	1	7.1	90.593	812	0.00072254	9.8514
Thiocyanate methyltransferase 1	Q0WP12	AT2G43910	>sp|Q0WP12-2|HOL1_ARATH Isoform 2 of Thiocyanate methyltransferase 1 OS=Arabidopsis thaliana GN=HOL1;>sp|Q0WP12|HOL1_ARATH Thiocyanate methyltransferase 1 OS=Arabidopsis thaliana GN=HOL1 PE=1 SV=1;>tr|F4IT14|F4IT14_ARATH Thiocyanate methyltransferase 1 OS=	3	3	21.1	25.288	227	0	41.781
	Q0WPA5	AT1G51630	>tr|Q0WPA5|Q0WPA5_ARATH O-fucosyltransferase family protein OS=Arabidopsis thaliana GN=At1g51630 PE=2 SV=1;>tr|Q9LU40|Q9LU40_ARATH Genomic DNA, chromosome 3, P1 clone: MXL8 OS=Arabidopsis thaliana GN=At3g21190 PE=2 SV=1	2	2	4.5	47.142	423	0	14.269
	Q0WPK4	AT1G79090	>tr|Q0WPK4|Q0WPK4_ARATH AT1G79090 protein OS=Arabidopsis thaliana GN=At1g79090 PE=1 SV=1	1	1	2	88.839	793	0.00070998	9.1471
	Q0WPN7	AT5G65810	>tr|Q0WPN7|Q0WPN7_ARATH At5g65810 OS=Arabidopsis thaliana GN=At5g65810 PE=2 SV=1	2	2	13.2	28.296	258	0	13.9
	Q0WPP7	AT1G33290	>tr|Q0WPP7|Q0WPP7_ARATH P-loop containing nucleoside triphosphate hydrolases superfamily protein OS=Arabidopsis thaliana GN=At1g33290 PE=2 SV=1;>tr|Q9C877|Q9C877_ARATH At1g33290 OS=Arabidopsis thaliana GN=T16O9.17 PE=2 SV=1	1	1	4.3	33.983	303	0.0039414	6.1768
Uncharacterized methyltransferase At2g41040, chloroplastic	Q0WPT7	AT2G41040	>sp|Q0WPT7|Y2104_ARATH Uncharacterized methyltransferase At2g41040, chloroplastic OS=Arabidopsis thaliana GN=At2g41040 PE=2 SV=1	3	3	11.9	39.23	352	0	61.714
	Q0WQB7	AT2G25800	>tr|Q0WQB7|Q0WQB7_ARATH Putative uncharacterized protein At2g25800 OS=Arabidopsis thaliana GN=At2g25800 PE=2 SV=1	1	1	1.8	109.96	987	0.001523	6.7946
	Q0WQE7	AT5G48520	>tr|Q0WQE7|Q0WQE7_ARATH Putative uncharacterized protein At5g48520 OS=Arabidopsis thaliana GN=At5g48520 PE=2 SV=1	2	2	5.3	69.724	617	0.00074322	10.967
Vacuolar protein sorting-associated protein 53 A	Q0WQF4	AT1G50500	>sp|Q0WQF4|VP53A_ARATH Vacuolar protein sorting-associated protein 53 A OS=Arabidopsis thaliana GN=VPS53 PE=1 SV=1;>sp|Q0WQF4-2|VP53A_ARATH Isoform 2 of Vacuolar protein sorting-associated protein 53 A OS=Arabidopsis thaliana GN=VPS53	3	3	4.7	92.529	828	0	33.191
	Q0WR25	AT3G13060	>tr|Q0WR25|Q0WR25_ARATH Putative uncharacterized protein At3g13060 OS=Arabidopsis thaliana GN=ECT5 PE=1 SV=1;>tr|F4JB30|F4JB30_ARATH Uncharacterized protein OS=Arabidopsis thaliana GN=ECT5 PE=1 SV=1	2	2	5.8	69.481	634	0	58.763
	Q0WRK2	AT5G26670	>tr|Q0WRK2|Q0WRK2_ARATH At5g26670 OS=Arabidopsis thaliana GN=At5g26670 PE=2 SV=1;>tr|Q9SFF6|Q9SFF6_ARATH AT3g05910/F2O10_3 OS=Arabidopsis thaliana GN=F2O10.13 PE=2 SV=1;>tr|Q66GM8|Q66GM8_ARATH At5g26670 OS=Arabidopsis thaliana GN=At5g26670 PE=2 SV=1	1	1	4.4	33.608	298	0.00068847	8.3114
Filament-like plant protein 4	Q0WSY2	AT1G19835	>sp|Q0WSY2|FPP4_ARATH Filament-like plant protein 4 OS=Arabidopsis thaliana GN=FPP4 PE=1 SV=1	1	1	1	109.81	982	0.00701	5.9056
	Q0WUQ7	AT4G29490	>tr|Q0WUQ7|Q0WUQ7_ARATH Metallopeptidase M24 family protein OS=Arabidopsis thaliana GN=At4g29490 PE=2 SV=1	2	2	5.8	54.401	486	0	14.676
	Q0WVJ5	AT1G09850	>tr|Q0WVJ5|Q0WVJ5_ARATH At1g09850 OS=Arabidopsis thaliana GN=XBCP3 PE=2 SV=1	1	1	2.5	48.073	437	0	15.219
Probable starch synthase 4, chloroplastic/amyloplastic	Q0WVX5	AT4G18240	>sp|Q0WVX5|SSY4_ARATH Probable starch synthase 4, chloroplastic/amyloplastic OS=Arabidopsis thaliana GN=SS4 PE=2 SV=1	1	1	1.1	117.75	1040	0.0015605	6.9459
	Q0WVZ7	AT5G20660	>tr|Q0WVZ7|Q0WVZ7_ARATH 24 kDa vacuolar protein-like OS=Arabidopsis thaliana GN=At5g20655 PE=2 SV=1	2	2	3.4	100.09	910	0	14.659
UDP-glycosyltransferase 75C1	Q0WW21	AT4G14090	>sp|Q0WW21|U75C1_ARATH UDP-glycosyltransferase 75C1 OS=Arabidopsis thaliana GN=UGT75C1 PE=2 SV=2	1	1	3.5	50.702	456	0	13.526
Coatomer subunit gamma	Q0WW26	AT4G34450	>sp|Q0WW26|COPG_ARATH Coatomer subunit gamma OS=Arabidopsis thaliana GN=At4g34450 PE=1 SV=2	13	13	18.5	98.49	886	0	208.54
Polyadenylate-binding protein RBP47B	Q0WW84	AT3G19130	>sp|Q0WW84|RB47B_ARATH Polyadenylate-binding protein RBP47B OS=Arabidopsis thaliana GN=RBP47B PE=2 SV=1	2	2	9	48.118	435	0	26.381
	Q0WW94	AT5G38840	>tr|Q0WW94|Q0WW94_ARATH Kanadaptin-like protein OS=Arabidopsis thaliana GN=At5g38840 PE=2 SV=1	1	1	2.7	82.118	735	0.00064956	7.3903
Autophagy-related protein 3	Q0WWQ1	AT5G61500	>sp|Q0WWQ1|ATG3_ARATH Autophagy-related protein 3 OS=Arabidopsis thaliana GN=ATG3 PE=1 SV=2	2	2	8.9	35.331	313	0	21.342
D-xylose-proton symporter-like 3, chloroplastic	Q0WWW9	AT5G59250	>sp|Q0WWW9|XYLL3_ARATH D-xylose-proton symporter-like 3, chloroplastic OS=Arabidopsis thaliana GN=At5g59250 PE=2 SV=2	1	1	1.8	59.828	558	0.00073584	10.649
Vesicle-associated protein 4-1	Q1ECE0	AT5G54110	>sp|Q1ECE0|VAP41_ARATH Vesicle-associated protein 4-1 OS=Arabidopsis thaliana GN=PVA41 PE=2 SV=1	2	2	9	30.254	266	0	34.131
	Q1G3F7	AT5G19485	>tr|Q1G3F7|Q1G3F7_ARATH Transferases/nucleotidyltransferases OS=Arabidopsis thaliana GN=At5g19485 PE=2 SV=1	1	1	4.2	49.036	456	0.00063939	7.2001
Polyketide cyclase / dehydrase and lipid transport protein	Q1G3L2	AT4G01883	>tr|Q1G3L2|Q1G3L2_ARATH Polyketide cyclase / dehydrase and lipid transport protein OS=Arabidopsis thaliana GN=At4g01883 PE=2 SV=1	4	4	22.8	25.288	224	0	24.662
Divinyl chlorophyllide a 8-vinyl-reductase, chloroplastic	Q1H537	AT5G18660	>sp|Q1H537|DCVR_ARATH Divinyl chlorophyllide a 8-vinyl-reductase, chloroplastic OS=Arabidopsis thaliana GN=DVR PE=1 SV=1	1	1	2.4	45.892	417	0.0023195	6.4348
GDSL esterase/lipase 22	Q1H583	AT1G54000	>sp|Q1H583|GDL18_ARATH GDSL esterase/lipase 22 OS=Arabidopsis thaliana GN=GLL22 PE=1 SV=1	1	1	5.1	43.194	391	0	24.592
	Q1H595	AT1G03330	>sp|Q1H595|LSM2_ARATH Sm-like protein LSM2 OS=Arabidopsis thaliana GN=LSM2 PE=1 SV=1	1	1	12.9	10.694	93	0.00074074	10.803
Outer envelope pore protein 24A, chloroplastic	Q1H5C9	AT1G45170	>sp|Q1H5C9-2|OP24A_ARATH Isoform 2 of Outer envelope pore protein 24A, chloroplastic OS=Arabidopsis thaliana GN=OEP24A;>sp|Q1H5C9|OP24A_ARATH Outer envelope pore protein 24A, chloroplastic OS=Arabidopsis thaliana GN=OEP24A PE=1 SV=1	2	2	15	18.411	167	0	14.239
	Q1H5E3	AT5G16870	>tr|Q1H5E3|Q1H5E3_ARATH At5g16870 OS=Arabidopsis thaliana GN=At5g16870 PE=2 SV=1	1	1	5.3	18.507	169	0.0017626	6.5586
External alternative NAD(P)H-ubiquinone oxidoreductase B1, mitochondrial	Q1JPL4	AT4G28220	>sp|Q1JPL4|NDB1_ARATH External alternative NAD(P)H-ubiquinone oxidoreductase B1, mitochondrial OS=Arabidopsis thaliana GN=NDB1 PE=1 SV=1	3	2	9.1	63.313	571	0	48.305
Pectinesterase/pectinesterase inhibitor 18;Pectinesterase inhibitor 18;Bifunctional pectinesterase 18/rRNA N-glycosylase	Q1JPL7	AT1G11580	>sp|Q1JPL7|PME18_ARATH Pectinesterase/pectinesterase inhibitor 18 OS=Arabidopsis thaliana GN=PME18 PE=1 SV=3	3	3	6.1	61.687	557	0	50.679
	Q67Z21	AT1G03160	>tr|Q67Z21|Q67Z21_ARATH FZO-like protein OS=Arabidopsis thaliana GN=FZL PE=2 SV=1;>tr|Q1KPV0|Q1KPV0_ARATH FZL OS=Arabidopsis thaliana GN=FZL PE=2 SV=1	3	3	5.8	81.737	740	0	22.209
	Q1LYX4	AT3G24315	>tr|Q1LYX4|Q1LYX4_ARATH At3g24315 OS=Arabidopsis thaliana GN=AtSec20 PE=1 SV=1	1	1	5.5	32.837	293	0.0014925	6.6671
	Q208N7	AT1G06460	>tr|Q208N7|Q208N7_ARATH Alpha-crystallin domain 32.1 OS=Arabidopsis thaliana GN=ACD32.1 PE=1 SV=1	3	3	13	31.222	285	0	58.824
Peroxisomal (S)-2-hydroxy-acid oxidase GLO4;Peroxisomal (S)-2-hydroxy-acid oxidase GLO3	Q9LJH5	AT3G14130	>sp|Q9LJH5|GLO4_ARATH Peroxisomal (S)-2-hydroxy-acid oxidase GLO4 OS=Arabidopsis thaliana GN=GLO4 PE=2 SV=1;>sp|Q24JJ8|GLO3_ARATH Peroxisomal (S)-2-hydroxy-acid oxidase GLO3 OS=Arabidopsis thaliana GN=GLO3 PE=2 SV=1	1	1	2.8	39.878	363	0.00065963	7.5898
Thiosulfate/3-mercaptopyruvate sulfurtransferase 2	Q24JL3	AT1G16460	>sp|Q24JL3-2|STR2_ARATH Isoform 2 of Thiosulfate/3-mercaptopyruvate sulfurtransferase 2 OS=Arabidopsis thaliana GN=STR2;>sp|Q24JL3|STR2_ARATH Thiosulfate/3-mercaptopyruvate sulfurtransferase 2 OS=Arabidopsis thaliana GN=STR2 PE=1 SV=1	1	1	4.1	34.717	318	0	13.411
Prolyl 4-hydroxylase 5	Q24JN5	AT2G17720	>sp|Q24JN5|P4H5_ARATH Prolyl 4-hydroxylase 5 OS=Arabidopsis thaliana GN=P4H5 PE=2 SV=1	2	2	8.6	32.691	291	0	17.782
	Q27GJ8	AT4G00355	>tr|Q27GJ8|Q27GJ8_ARATH AT4G00355 protein OS=Arabidopsis thaliana GN=At4g00355 PE=2 SV=1;>tr|Q8VY98|Q8VY98_ARATH AT4G00355 protein OS=Arabidopsis thaliana GN=At4g00350 PE=2 SV=1	1	1	6.4	29.18	264	0.00038491	11.99
Phragmoplast orienting kinesin 2	Q27IK6	AT3G19050	>sp|Q27IK6|POK2_ARATH Phragmoplast orienting kinesin 2 OS=Arabidopsis thaliana GN=POK2 PE=2 SV=1	1	1	0.8	315.06	2771	0.00065083	7.4101
	Q29Q34	AT5G19440	>tr|Q29Q34|Q29Q34_ARATH Alcohol dehydrogenase-like protein OS=Arabidopsis thaliana GN=At5g19440 PE=2 SV=1	3	3	9.2	35.593	326	0	16.552
	Q2HIG7	AT4G26550	>tr|Q2HIG7|Q2HIG7_ARATH At4g26550 OS=Arabidopsis thaliana GN=At4g26550 PE=2 SV=1	1	1	6.7	24.141	225	0	27.089
	Q2HIK4	AT1G29990	>tr|Q2HIK4|Q2HIK4_ARATH At1g29990 OS=Arabidopsis thaliana GN=PFD6 PE=2 SV=1	3	3	19.4	14.856	129	0	26.985
	Q2HIM4	AT5G23760	>tr|Q2HIM4|Q2HIM4_ARATH At5g23760 OS=Arabidopsis thaliana GN=At5g23760 PE=2 SV=1	2	2	32	11.568	103	0	16.34
	Q2HIW6	AT5G51840	>tr|Q2HIW6|Q2HIW6_ARATH At5g51840 OS=Arabidopsis thaliana GN=At5g51840 PE=2 SV=1	1	1	4.1	27.086	245	0.0070595	5.9484
Cation-chloride cotransporter 1	Q2UVJ5	AT1G30450	>sp|Q2UVJ5|CCC1_ARATH Cation-chloride cotransporter 1 OS=Arabidopsis thaliana GN=CCC1 PE=1 SV=1	1	1	0.9	106.65	975	0.00095087	7.1011
	Q2V2R9	AT1G61520	>tr|Q2V2R9|Q2V2R9_ARATH PSI type III chlorophyll a/b-binding protein OS=Arabidopsis thaliana GN=LHCA3 PE=1 SV=1;>tr|Q9SY97|Q9SY97_ARATH PSI type III chlorophyll a/b-binding protein OS=Arabidopsis thaliana GN=T25B24.12 PE=1 SV=1	3	3	23.4	23.746	218	0	26.448
60S ribosomal protein L4-1	Q2V3X4	AT3G09630	>tr|Q2V3X4|Q2V3X4_ARATH 60S ribosomal protein L4-1 OS=Arabidopsis thaliana GN=At3g09630 PE=4 SV=1;>sp|Q9SF40|RL4A_ARATH 60S ribosomal protein L4-1 OS=Arabidopsis thaliana GN=RPL4A PE=2 SV=1	7	3	20.2	44.572	405	0	97.045
	Q2V3X5	AT3G08780	>tr|Q2V3X5|Q2V3X5_ARATH AT3G08780 protein OS=Arabidopsis thaliana GN=At3g08780 PE=1 SV=1;>tr|Q8RY09|Q8RY09_ARATH AT3g08780/F17O14_25 OS=Arabidopsis thaliana GN=At3g08780 PE=1 SV=1	1	1	6.1	34.281	312	0.0012642	7.0748
Pyruvate dehydrogenase E1 component subunit beta-1, mitochondrial	Q38799	AT5G50850	>sp|Q38799|ODPB1_ARATH Pyruvate dehydrogenase E1 component subunit beta-1, mitochondrial OS=Arabidopsis thaliana GN=PDH2 PE=1 SV=2	8	8	25.3	39.175	363	0	189.61
Thiamine thiazole synthase, chloroplastic	Q38814	AT5G54770	>sp|Q38814-2|THI4_ARATH Isoform mitochondrial of Thiamine thiazole synthase, chloroplastic OS=Arabidopsis thaliana GN=THI1;>sp|Q38814|THI4_ARATH Thiamine thiazole synthase, chloroplastic OS=Arabidopsis thaliana GN=THI1 PE=1 SV=1	6	6	28.6	29.362	280	0	131.04
Mitochondrial import inner membrane translocase subunit TIM23-2	Q38820	AT1G72750	>sp|Q38820|TI232_ARATH Mitochondrial import inner membrane translocase subunit TIM23-2 OS=Arabidopsis thaliana GN=TIM23-2 PE=1 SV=1	2	2	18.6	19.878	188	0	57.748
Disease resistance RPP13-like protein 4	Q38834	AT3G50950	>sp|Q38834|R13L4_ARATH Disease resistance RPP13-like protein 4 OS=Arabidopsis thaliana GN=RPP13L4 PE=2 SV=2	1	1	1.3	97.039	852	0.00068306	8.1009
Serine/threonine-protein phosphatase 2A 65 kDa regulatory subunit A alpha isoform	Q38845	AT1G25490	>sp|Q38845|2AAA_ARATH Serine/threonine-protein phosphatase 2A 65 kDa regulatory subunit A alpha isoform OS=Arabidopsis thaliana GN=PP2AA1 PE=1 SV=1	2	2	4.3	65.493	588	0	13.703
Calreticulin-2	Q38858	AT1G09210	>sp|Q38858|CALR2_ARATH Calreticulin-2 OS=Arabidopsis thaliana GN=CRT2 PE=1 SV=3	5	2	13.2	48.156	424	0	22.111
Peptidyl-prolyl cis-trans isomerase CYP19-3	Q38867	AT3G56070	>sp|Q38867|CP19C_ARATH Peptidyl-prolyl cis-trans isomerase CYP19-3 OS=Arabidopsis thaliana GN=CYP19-3 PE=2 SV=2	3	2	15.9	18.92	176	0	29.569
Calcium-dependent protein kinase 9	Q38868	AT3G20410	>sp|Q38868|CDPK9_ARATH Calcium-dependent protein kinase 9 OS=Arabidopsis thaliana GN=CPK9 PE=1 SV=1	2	1	6.1	60.362	541	0.00071505	9.4066
Calcium-dependent protein kinase 4	Q38869	AT4G09570	>sp|Q38869|CDPK4_ARATH Calcium-dependent protein kinase 4 OS=Arabidopsis thaliana GN=CPK4 PE=1 SV=1	2	1	7.4	56.416	501	0	32.723
Calcium-dependent protein kinase 5	Q38871	AT4G35310	>sp|Q38871|CDPK5_ARATH Calcium-dependent protein kinase 5 OS=Arabidopsis thaliana GN=CPK5 PE=2 SV=1	1	1	3.2	62.127	556	0	12.967
Calcium-dependent protein kinase 6	Q38872	AT2G17290	>sp|Q38872|CDPK6_ARATH Calcium-dependent protein kinase 6 OS=Arabidopsis thaliana GN=CPK6 PE=1 SV=1	1	1	3.3	61.111	544	0	18.04
Thioredoxin H2	Q38879	AT5G39950	>sp|Q38879|TRXH2_ARATH Thioredoxin H2 OS=Arabidopsis thaliana GN=TRX2 PE=2 SV=2	1	1	10.5	14.676	133	0.0003867	12.069
Phospholipase D alpha 1	Q38882	AT3G15730	>sp|Q38882|PLDA1_ARATH Phospholipase D alpha 1 OS=Arabidopsis thaliana GN=PLDALPHA1 PE=1 SV=2	13	13	23.6	91.847	810	0	206.67
Endoglucanase 25	Q38890	AT5G49720	>sp|Q38890|GUN25_ARATH Endoglucanase 25 OS=Arabidopsis thaliana GN=KOR PE=1 SV=1	3	3	7.1	69.191	621	0	29.965
Zeta-carotene desaturase, chloroplastic/chromoplastic	Q38893	AT3G04870	>sp|Q38893|ZDS_ARATH Zeta-carotene desaturase, chloroplastic/chromoplastic OS=Arabidopsis thaliana GN=ZDS1 PE=1 SV=3	5	5	11.6	61.633	558	0	42.791
Homeobox protein BEL1 homolog	Q38897	AT5G41410	>sp|Q38897|BEL1_ARATH Homeobox protein BEL1 homolog OS=Arabidopsis thaliana GN=BEL1 PE=1 SV=2	1	1	1.8	69.492	611	0.0015509	6.887
Peptidyl-prolyl cis-trans isomerase CYP19-1	Q38900	AT2G16600	>sp|Q38900|CP19A_ARATH Peptidyl-prolyl cis-trans isomerase CYP19-1 OS=Arabidopsis thaliana GN=CYP19-1 PE=1 SV=1;>sp|Q38900-2|CP19A_ARATH Isoform 2 of Peptidyl-prolyl cis-trans isomerase CYP19-1 OS=Arabidopsis thaliana GN=CYP19-1	6	5	57.8	18.492	173	0	160.94
Probable xyloglucan endotransglucosylase/hydrolase protein 23;Xyloglucan endotransglucosylase/hydrolase protein 22	Q38910	AT4G25810	>sp|Q38910|XTH23_ARATH Probable xyloglucan endotransglucosylase/hydrolase protein 23 OS=Arabidopsis thaliana GN=XTH23 PE=2 SV=1;>sp|Q38857|XTH22_ARATH Xyloglucan endotransglucosylase/hydrolase protein 22 OS=Arabidopsis thaliana GN=XTH22 PE=1 SV=1	2	2	7.3	32.064	286	0	15.813
	Q38921	AT5G52210	>tr|Q38921|Q38921_ARATH At5g52210 OS=Arabidopsis thaliana GN=GB1 PE=2 SV=1	2	2	12.2	23.14	205	0	15.453
Ras-related protein RABB1b	Q38922	AT4G35860	>sp|Q38922|RAB1B_ARATH Ras-related protein RABB1b OS=Arabidopsis thaliana GN=RABB1B PE=2 SV=1;>sp|Q38922-3|RAB1B_ARATH Isoform 2 of Ras-related protein RABB1b OS=Arabidopsis thaliana GN=RABB1B	4	2	26.5	23.175	211	0	20.072
Fe(3+)-Zn(2+) purple acid phosphatase 12	Q38924	AT2G27190	>sp|Q38924|PPA12_ARATH Fe(3+)-Zn(2+) purple acid phosphatase 12 OS=Arabidopsis thaliana GN=PAP12 PE=2 SV=3	1	1	3.2	54.122	469	0.00037807	11.389
Isopentenyl-diphosphate Delta-isomerase I, chloroplastic	Q38929	AT5G16440	>sp|Q38929|IDI1_ARATH Isopentenyl-diphosphate Delta-isomerase I, chloroplastic OS=Arabidopsis thaliana GN=IPP1 PE=2 SV=3	5	3	17.9	33.214	291	0	54.639
Peptidyl-prolyl cis-trans isomerase FKBP15-1	Q38935	AT3G25220	>sp|Q38935|FK151_ARATH Peptidyl-prolyl cis-trans isomerase FKBP15-1 OS=Arabidopsis thaliana GN=FKBP15-1 PE=2 SV=2	1	1	7.8	16.355	153	0.00073964	10.775
Peptidyl-prolyl cis-trans isomerase FKBP15-2	Q38936	AT5G48580	>sp|Q38936|FK152_ARATH Peptidyl-prolyl cis-trans isomerase FKBP15-2 OS=Arabidopsis thaliana GN=FKBP15-2 PE=2 SV=2	1	1	7.4	17.658	163	0.00071403	9.3346
Rae1-like protein At1g80670	Q38942	AT1G80670	>sp|Q38942|RAE1_ARATH Protein RAE1 OS=Arabidopsis thaliana GN=RAE1 PE=1 SV=2	2	2	8.3	38.268	349	0	30.983
Glutamate dehydrogenase 2	Q38946	AT5G07440	>sp|Q38946|DHE2_ARATH Glutamate dehydrogenase 2 OS=Arabidopsis thaliana GN=GDH2 PE=1 SV=1;>tr|F4K6P9|F4K6P9_ARATH Glutamate dehydrogenase 2 OS=Arabidopsis thaliana GN=GDH2 PE=3 SV=1	6	4	19.7	44.699	411	0	202.36
Serine/threonine-protein phosphatase 2A 65 kDa regulatory subunit A beta isoform	Q38950	AT3G25800	>sp|Q38950|2AAB_ARATH Serine/threonine-protein phosphatase 2A 65 kDa regulatory subunit A beta isoform OS=Arabidopsis thaliana GN=PP2AA2 PE=1 SV=2;>tr|F4JA59|F4JA59_ARATH Protein phosphatase 2A subunit A2 OS=Arabidopsis thaliana GN=PP2AA2 PE=4 SV=1	5	4	14.1	65.597	587	0	107.6
Serine/threonine-protein phosphatase 2A 65 kDa regulatory subunit A gamma isoform	Q38951	AT1G13320	>sp|Q38951|2AAG_ARATH Serine/threonine-protein phosphatase 2A 65 kDa regulatory subunit A gamma isoform OS=Arabidopsis thaliana GN=PP2AA3 PE=1 SV=2;>tr|F4HQR5|F4HQR5_ARATH Protein phosphatase 2A subunit A3 OS=Arabidopsis thaliana GN=PP2AA3 PE=1 SV=1	3	2	8.2	65.516	587	0	15.706
Probable pre-mRNA-splicing factor ATP-dependent RNA helicase	Q38953	AT3G26560	>sp|Q38953|DHX8_ARATH Probable pre-mRNA-splicing factor ATP-dependent RNA helicase OS=Arabidopsis thaliana GN=At3g26560 PE=1 SV=2	1	1	0.9	134.16	1168	0.00069228	8.5037
Acetyl-CoA carboxylase 1;Biotin carboxylase	Q38970	AT1G36160	>sp|Q38970|ACC1_ARATH Acetyl-CoA carboxylase 1 OS=Arabidopsis thaliana GN=ACC1 PE=1 SV=1	7	5	4.6	251.38	2254	0	64.494
ADP,ATP carrier protein 1, chloroplastic	Q39002	AT1G80300	>sp|Q39002|TLC1_ARATH ADP,ATP carrier protein 1, chloroplastic OS=Arabidopsis thaliana GN=AATP1 PE=1 SV=2	2	2	5.6	68.134	624	0	19.662
Mitogen-activated protein kinase 2	Q39022	AT1G59580	>sp|Q39022|MPK2_ARATH Mitogen-activated protein kinase 2 OS=Arabidopsis thaliana GN=MPK2 PE=1 SV=2	1	1	4	43.124	376	0.00095117	7.1029
Mitogen-activated protein kinase 3	Q39023	AT3G45640	>sp|Q39023|MPK3_ARATH Mitogen-activated protein kinase 3 OS=Arabidopsis thaliana GN=MPK3 PE=1 SV=2	2	2	9.7	42.716	370	0	30.091
Mitogen-activated protein kinase 11;Mitogen-activated protein kinase 4	Q9LMM5	AT1G01560	>sp|Q9LMM5|MPK11_ARATH Mitogen-activated protein kinase 11 OS=Arabidopsis thaliana GN=MPK11 PE=1 SV=1;>sp|Q39024|MPK4_ARATH Mitogen-activated protein kinase 4 OS=Arabidopsis thaliana GN=MPK4 PE=1 SV=2	1	1	4.9	42.475	369	0	67.75
Mitogen-activated protein kinase 6	Q39026	AT2G43790	>sp|Q39026|MPK6_ARATH Mitogen-activated protein kinase 6 OS=Arabidopsis thaliana GN=MPK6 PE=1 SV=1	1	1	3.8	45.057	395	0	99.954
Acid beta-fructofuranosidase 4, vacuolar	Q39041	AT1G12240	>sp|Q39041|INVA4_ARATH Acid beta-fructofuranosidase 4, vacuolar OS=Arabidopsis thaliana GN=BFRUCT4 PE=2 SV=2	3	3	7.7	73.843	664	0	27.172
Mediator of RNA polymerase II transcription subunit 37f	Q39043	AT5G42020	>sp|Q39043|MD37F_ARATH Mediator of RNA polymerase II transcription subunit 37f OS=Arabidopsis thaliana GN=MED37F PE=1 SV=2;>tr|F4K007|F4K007_ARATH Luminal-binding protein 2 OS=Arabidopsis thaliana GN=BIP2 PE=3 SV=1	22	2	40.4	73.56	668	0	323.31
Molybdopterin biosynthesis protein CNX1;Molybdopterin molybdenumtransferase;Molybdopterin adenylyltransferase	Q39054	AT5G20990	>sp|Q39054|CNX1_ARATH Molybdopterin biosynthesis protein CNX1 OS=Arabidopsis thaliana GN=CNX1 PE=1 SV=2	1	1	2.7	71.278	670	0	19.928
Cyclic pyranopterin monophosphate synthase, mitochondrial	Q39055	AT2G31955	>sp|Q39055-2|CNX2_ARATH Isoform 2 of Cyclic pyranopterin monophosphate synthase, mitochondrial OS=Arabidopsis thaliana GN=CNX2;>sp|Q39055|CNX2_ARATH Cyclic pyranopterin monophosphate synthase, mitochondrial OS=Arabidopsis thaliana GN=CNX2 PE=1 SV=1	2	2	6.8	42.58	382	0	14.503
	Q39061	AT3G52380	>sp|Q39061|CP33_ARATH RNA-binding protein CP33, chloroplastic OS=Arabidopsis thaliana GN=CP33 PE=2 SV=1	3	3	11.6	35.744	329	0	40.874
Chaperone protein dnaJ 13	Q39079	AT2G35720	>sp|Q39079|DNJ13_ARATH Chaperone protein dnaJ 13 OS=Arabidopsis thaliana GN=ATJ13 PE=1 SV=2	1	1	3.3	59.231	538	0.0014943	6.6778
Delta(24)-sterol reductase	Q39085	AT3G19820	>sp|Q39085|DIM_ARATH Delta(24)-sterol reductase OS=Arabidopsis thaliana GN=DIM PE=1 SV=2	6	6	16.2	65.393	561	0	75.234
Eukaryotic peptide chain release factor subunit 1-1	Q39097	AT5G47880	>sp|Q39097|ERF1X_ARATH Eukaryotic peptide chain release factor subunit 1-1 OS=Arabidopsis thaliana GN=ERF1-1 PE=1 SV=2	1	1	3	48.722	436	0	14.905
Xyloglucan endotransglucosylase/hydrolase protein 4	Q39099	AT2G06850	>sp|Q39099|XTH4_ARATH Xyloglucan endotransglucosylase/hydrolase protein 4 OS=Arabidopsis thaliana GN=XTH4 PE=1 SV=1	2	2	10.1	34.291	296	0	21.55
Ferritin-1, chloroplastic	Q39101	AT5G01600	>sp|Q39101|FRI1_ARATH Ferritin-1, chloroplastic OS=Arabidopsis thaliana GN=FER1 PE=2 SV=1	9	8	40	28.178	255	0	92.446
ATP-dependent zinc metalloprotease FTSH 1, chloroplastic	Q39102	AT1G50250	>sp|Q39102|FTSH1_ARATH ATP-dependent zinc metalloprotease FTSH 1, chloroplastic OS=Arabidopsis thaliana GN=FTSH1 PE=1 SV=2	11	3	23.6	76.758	716	0	88.274
Vacuolar-processing enzyme gamma-isozyme	Q39119	AT4G32940	>sp|Q39119|VPEG_ARATH Vacuolar-processing enzyme gamma-isozyme OS=Arabidopsis thaliana GN=At4g32940 PE=2 SV=2	1	1	4	54.335	494	0	36.066
	Q39141	AT2G34420	>tr|Q39141|Q39141_ARATH At2g34420/T31E10.24 OS=Arabidopsis thaliana GN=Lhb1B2 PE=2 SV=1;>tr|Q39142|Q39142_ARATH Light-harvesting chlorophyll protein complex II subunit B1 OS=Arabidopsis thaliana GN=Lhb1B1 PE=1 SV=1	7	3	50.6	28.054	265	0	94.215
Ferredoxin--nitrite reductase, chloroplastic	Q39161	AT2G15620	>sp|Q39161|NIR_ARATH Ferredoxin--nitrite reductase, chloroplastic OS=Arabidopsis thaliana GN=NIR1 PE=1 SV=1	5	5	12.5	65.504	586	0	112.15
NADP-dependent alkenal double bond reductase P1	Q39172	AT5G16970	>sp|Q39172|P1_ARATH NADP-dependent alkenal double bond reductase P1 OS=Arabidopsis thaliana GN=P1 PE=1 SV=1	7	4	29.3	38.133	345	0	104.12
NADP-dependent alkenal double bond reductase P2	Q39173	AT5G16990	>sp|Q39173|P2_ARATH NADP-dependent alkenal double bond reductase P2 OS=Arabidopsis thaliana GN=P2 PE=2 SV=2	5	2	16.9	37.988	343	0	26.769
Wall-associated receptor kinase 1	Q39191	AT1G21250	>sp|Q39191|WAK1_ARATH Wall-associated receptor kinase 1 OS=Arabidopsis thaliana GN=WAK1 PE=1 SV=2	3	3	5.7	81.21	735	0	25.632
DNA repair protein recA homolog 1, chloroplastic	Q39199	AT1G79050	>sp|Q39199|RECAC_ARATH DNA repair protein recA homolog 1, chloroplastic OS=Arabidopsis thaliana GN=RECA PE=2 SV=1;>tr|A8MQK1|A8MQK1_ARATH DNA repair protein recA-like 1 OS=Arabidopsis thaliana GN=At1g79050 PE=4 SV=1	2	2	6.2	47.733	439	0	132.65
DNA-directed RNA polymerases II, IV and V subunit 3	Q39211	AT2G15430	>sp|Q39211|NRPB3_ARATH DNA-directed RNA polymerases II, IV and V subunit 3 OS=Arabidopsis thaliana GN=NRPB3 PE=1 SV=1	3	3	16.6	35.461	319	0	18.963
Serine acetyltransferase 3, mitochondrial	Q39218	AT3G13110	>sp|Q39218|SAT3_ARATH Serine acetyltransferase 3, mitochondrial OS=Arabidopsis thaliana GN=SAT3 PE=1 SV=3	2	2	6.9	42.72	391	0	22.689
SEC12-like protein 2	Q39221	AT2G01470	>sp|Q39221|STLP2_ARATH SEC12-like protein 2 OS=Arabidopsis thaliana GN=STL2P PE=1 SV=4	4	4	18.1	42.793	393	0	104.46
Protein SRG1	Q39224	AT1G17020	>sp|Q39224|SRG1_ARATH Protein SRG1 OS=Arabidopsis thaliana GN=SRG1 PE=2 SV=1	1	1	5	41.039	358	0	23.739
24-methylenesterol C-methyltransferase 2	Q39227	AT1G20330	>sp|Q39227|SMT2_ARATH 24-methylenesterol C-methyltransferase 2 OS=Arabidopsis thaliana GN=SMT2 PE=1 SV=2	6	6	22.2	40.45	361	0	78.078
Serine--tRNA ligase	Q39230	AT5G27470	>sp|Q39230|SYS_ARATH Serine--tRNA ligase OS=Arabidopsis thaliana GN=At5g27470 PE=2 SV=1	3	3	6.2	51.628	451	0	50.18
Thioredoxin H4	Q39239	AT1G19730	>sp|Q39239|TRXH4_ARATH Thioredoxin H4 OS=Arabidopsis thaliana GN=TRX4 PE=3 SV=2	1	1	11.8	13.063	119	0.0012496	6.9783
Thioredoxin H5	Q39241	AT1G45145	>sp|Q39241|TRXH5_ARATH Thioredoxin H5 OS=Arabidopsis thaliana GN=TRX5 PE=1 SV=1	2	2	21.2	13.122	118	0	21.327
Thioredoxin reductase 2	Q39242	AT2G17420	>sp|Q39242|TRXB2_ARATH Thioredoxin reductase 2 OS=Arabidopsis thaliana GN=NTR2 PE=2 SV=2	6	5	20.4	40.635	383	0	146.5
Thioredoxin reductase 1	Q39243	AT4G35460	>sp|Q39243|TRXB1_ARATH Thioredoxin reductase 1 OS=Arabidopsis thaliana GN=NTR1 PE=1 SV=3	2	1	8.3	39.626	375	0	40.769
Violaxanthin de-epoxidase, chloroplastic	Q39249	AT1G08550	>sp|Q39249|VDE_ARATH Violaxanthin de-epoxidase, chloroplastic OS=Arabidopsis thaliana GN=VDE1 PE=1 SV=1	2	2	6.9	52.017	462	0	29.865
Actin-depolymerizing factor 2	Q39251	AT3G46000	>sp|Q39251|ADF2_ARATH Actin-depolymerizing factor 2 OS=Arabidopsis thaliana GN=ADF2 PE=2 SV=1	2	2	25.5	15.745	137	0	17.889
V-type proton ATPase subunit E1	Q39258	AT4G11150	>sp|Q39258|VATE1_ARATH V-type proton ATPase subunit E1 OS=Arabidopsis thaliana GN=VHA-E1 PE=1 SV=2	8	8	31.3	26.06	230	0	116.63
Polyubiquitin 12;Ubiquitin-related 1;Ubiquitin-related 2;Ubiquitin-related 3	Q3E7K8	AT1G55060	>sp|Q3E7K8|UBQ12_ARATH Polyubiquitin 12 OS=Arabidopsis thaliana GN=UBQ12 PE=3 SV=1	4	1	29.6	25.842	230	0.00063613	7.1486
Putative myrosinase 3	Q3E8E5	AT5G48375	>sp|Q3E8E5|BGL39_ARATH Putative myrosinase 3 OS=Arabidopsis thaliana GN=TGG3 PE=5 SV=1	2	1	4.6	50.757	439	0.008563	5.8472
Germin-like protein subfamily 2 member 4	Q3EAG0	AT3G62020	>tr|Q3EAG0|Q3EAG0_ARATH Germin-like protein 10 OS=Arabidopsis thaliana GN=GLP10 PE=4 SV=1;>sp|Q9M263|GL24_ARATH Germin-like protein subfamily 2 member 4 OS=Arabidopsis thaliana GN=GLP10 PE=2 SV=1	1	1	6.8	20.323	191	0.0068325	5.9776
Probable methyltransferase PMT5	Q3EC77	AT2G03480	>sp|Q3EC77-2|PMT5_ARATH Isoform 2 of Probable methyltransferase PMT5 OS=Arabidopsis thaliana GN=At2g03480;>sp|Q3EC77|PMT5_ARATH Probable methyltransferase PMT5 OS=Arabidopsis thaliana GN=At2g03480 PE=2 SV=2	1	1	1.5	66.975	595	0.0017647	6.559
Ferric reduction oxidase 6;Ferric reduction oxidase 7, chloroplastic	Q8RWS6	AT5G49730	>sp|Q8RWS6|FRO6_ARATH Ferric reduction oxidase 6 OS=Arabidopsis thaliana GN=FRO6 PE=2 SV=1;>sp|Q3KTM0|FRO7_ARATH Ferric reduction oxidase 7, chloroplastic OS=Arabidopsis thaliana GN=FRO7 PE=2 SV=1	1	1	2	83.457	738	0.0015065	6.7304
Cold shock protein 2	Q41188	AT4G38680	>sp|Q41188|CSP2_ARATH Cold shock protein 2 OS=Arabidopsis thaliana GN=CSP2 PE=1 SV=1;>sp|Q41188-2|CSP2_ARATH Isoform 2 of Cold shock protein 2 OS=Arabidopsis thaliana GN=CSP2	2	2	21.2	19.153	203	0	15.959
1-aminocyclopropane-1-carboxylate oxidase 2	Q41931	AT1G62380	>sp|Q41931|ACCO2_ARATH 1-aminocyclopropane-1-carboxylate oxidase 2 OS=Arabidopsis thaliana GN=ACO2 PE=2 SV=2	4	4	23.8	36.183	320	0	132.51
Oxygen-evolving enhancer protein 3-2, chloroplastic	Q41932	AT4G05180	>sp|Q41932|PSBQ2_ARATH Oxygen-evolving enhancer protein 3-2, chloroplastic OS=Arabidopsis thaliana GN=PSBQ2 PE=1 SV=2	4	3	18.7	24.643	230	0	33.164
Aquaporin TIP2-1;Aquaporin TIP2-1, N-terminally processed	Q41951	AT3G16240	>sp|Q41951|TIP21_ARATH Aquaporin TIP2-1 OS=Arabidopsis thaliana GN=TIP2-1 PE=1 SV=2	1	1	7.2	25.027	250	0	110.13
Aquaporin TIP1-2;Aquaporin TIP1-2, N-terminally processed	Q41963	AT3G26520	>sp|Q41963|TIP12_ARATH Aquaporin TIP1-2 OS=Arabidopsis thaliana GN=TIP1-2 PE=1 SV=2	1	1	7.1	25.848	253	0	51.094
Oxygen-evolving enhancer protein 2-1, chloroplastic	Q42029	AT1G06680	>sp|Q42029-2|PSBP1_ARATH Isoform 2 of Oxygen-evolving enhancer protein 2-1, chloroplastic OS=Arabidopsis thaliana GN=PSBP1;>sp|Q42029|PSBP1_ARATH Oxygen-evolving enhancer protein 2-1, chloroplastic OS=Arabidopsis thaliana GN=PSBP1 PE=1 SV=2	6	6	34.7	23.759	219	0	146.44
60S ribosomal protein L8-3	Q42064	AT4G36130	>sp|Q42064|RL83_ARATH 60S ribosomal protein L8-3 OS=Arabidopsis thaliana GN=RPL8C PE=1 SV=2	3	1	12.4	27.948	258	0	23.921
ABC transporter C family member 2	Q42093	AT2G34660	>sp|Q42093|AB2C_ARATH ABC transporter C family member 2 OS=Arabidopsis thaliana GN=ABCC2 PE=1 SV=2	4	2	4.4	182.13	1623	0	57.172
Proteasome subunit alpha type-5-B	Q42134	AT3G14290	>sp|Q42134|PSA5B_ARATH Proteasome subunit alpha type-5-B OS=Arabidopsis thaliana GN=PAE2 PE=1 SV=2	7	2	36.3	25.977	237	0	50.938
	Q42139	AT4G32260	>tr|Q42139|Q42139_ARATH AT4g32260/F10M6_100 OS=Arabidopsis thaliana GN=F10M6.100 PE=1 SV=2	6	6	23.7	23.917	219	0	119.26
40S ribosomal protein S3a-2	Q42262	AT4G34670	>sp|Q42262|RS3A2_ARATH 40S ribosomal protein S3a-2 OS=Arabidopsis thaliana GN=RPS3AB PE=2 SV=3	5	3	28.6	29.803	262	0	115.02
Probable mitochondrial-processing peptidase subunit beta	Q42290	AT3G02090	>sp|Q42290|MPPB_ARATH Probable mitochondrial-processing peptidase subunit beta OS=Arabidopsis thaliana GN=At3g02090 PE=2 SV=2;>sp|Q42290-2|MPPB_ARATH Isoform 2 of Probable mitochondrial-processing peptidase subunit beta OS=Arabidopsis thaliana GN=At3g02090	10	10	24.5	59.159	531	0	214.39
Cytochrome b5 isoform A	Q42342	AT5G53560	>sp|Q42342|CYB5E_ARATH Cytochrome b5 isoform E OS=Arabidopsis thaliana GN=CYTB5-E PE=1 SV=2	4	4	39.6	15.084	134	0	53.494
Calcium-dependent protein kinase 12	Q42396	AT5G23580	>sp|Q42396|CDPKC_ARATH Calcium-dependent protein kinase 12 OS=Arabidopsis thaliana GN=CPK12 PE=1 SV=1	1	1	3.1	55.379	490	0.00073019	10.509
Amino acid permease 1	Q42400	AT1G58360	>sp|Q42400|AAP1_ARATH Amino acid permease 1 OS=Arabidopsis thaliana GN=AAP1 PE=1 SV=1	1	1	3.5	52.895	485	0.00071429	9.3393
Thioredoxin H3	Q42403	AT5G42980	>sp|Q42403|TRXH3_ARATH Thioredoxin H3 OS=Arabidopsis thaliana GN=TRX3 PE=1 SV=1	7	7	52.5	13.109	118	0	69.813
Peptidyl-prolyl cis-trans isomerase CYP18-4	Q42406	AT4G34870	>sp|Q42406|CP18D_ARATH Peptidyl-prolyl cis-trans isomerase CYP18-4 OS=Arabidopsis thaliana GN=CYP18-4 PE=1 SV=1	4	3	27.9	18.378	172	0	87.395
Profilin-2	Q42418	AT4G29350	>sp|Q42418|PROF2_ARATH Profilin-2 OS=Arabidopsis thaliana GN=PRO2 PE=2 SV=1	3	3	32.1	13.998	131	0	85.592
Calcium-dependent protein kinase 8	Q42438	AT5G19450	>sp|Q42438-2|CDPK8_ARATH Isoform 2 of Calcium-dependent protein kinase 8 OS=Arabidopsis thaliana GN=CPK8;>sp|Q42438|CDPK8_ARATH Calcium-dependent protein kinase 8 OS=Arabidopsis thaliana GN=CPK8 PE=1 SV=1	1	1	2.7	54.263	478	0.0012535	7.0023
Profilin-1	Q42449	AT2G19760	>sp|Q42449|PROF1_ARATH Profilin-1 OS=Arabidopsis thaliana GN=PRO1 PE=1 SV=1	3	3	32.1	14.266	131	0	52.001
Glutamate decarboxylase 2;Glutamate decarboxylase	Q42472	AT1G65960	>sp|Q42472|DCE2_ARATH Glutamate decarboxylase 2 OS=Arabidopsis thaliana GN=GAD2 PE=1 SV=1;>tr|Q56W28|Q56W28_ARATH Glutamate decarboxylase OS=Arabidopsis thaliana GN=GAD2 PE=2 SV=1	6	4	14.2	56.14	494	0	91.183
Calcium-dependent protein kinase 3	Q42479	AT4G23650	>sp|Q42479|CDPK3_ARATH Calcium-dependent protein kinase 3 OS=Arabidopsis thaliana GN=CPK3 PE=1 SV=1	9	9	18.1	59.336	529	0	81.433
Glutamate decarboxylase 1;Glutamate decarboxylase 4	Q42521	AT5G17330	>sp|Q42521|DCE1_ARATH Glutamate decarboxylase 1 OS=Arabidopsis thaliana GN=GAD1 PE=1 SV=2;>sp|Q9ZPS3|DCE4_ARATH Glutamate decarboxylase 4 OS=Arabidopsis thaliana GN=GAD4 PE=1 SV=1	5	3	10.8	57.066	502	0	48.393
Methylcrotonoyl-CoA carboxylase subunit alpha, mitochondrial	Q42523	AT1G03090	>sp|Q42523-2|MCCA_ARATH Isoform 2 of Methylcrotonoyl-CoA carboxylase subunit alpha, mitochondrial OS=Arabidopsis thaliana GN=MCCA;>sp|Q42523|MCCA_ARATH Methylcrotonoyl-CoA carboxylase subunit alpha, mitochondrial OS=Arabidopsis thaliana GN=MCCA PE=1 SV=2	4	4	8.5	78.368	714	0	59.845
Hexokinase-1	Q42525	AT4G29130	>sp|Q42525|HXK1_ARATH Hexokinase-1 OS=Arabidopsis thaliana GN=HXK1 PE=1 SV=2	7	3	19.2	53.706	496	0	94.855
Tryptophan synthase alpha chain, chloroplastic	Q42529	AT3G54640	>sp|Q42529|TRPA2_ARATH Tryptophan synthase alpha chain, chloroplastic OS=Arabidopsis thaliana GN=TSA1 PE=1 SV=1	5	5	30.8	33.199	312	0	78.553
Cell division protein FtsZ homolog 1, chloroplastic	Q42545	AT5G55280	>sp|Q42545|FTSZ1_ARATH Cell division protein FtsZ homolog 1, chloroplastic OS=Arabidopsis thaliana GN=FTSZ1 PE=1 SV=2	4	4	18.7	45.564	433	0	51.342
SAL1 phosphatase	Q42546	AT5G63980	>sp|Q42546|DPNP1_ARATH SAL1 phosphatase OS=Arabidopsis thaliana GN=SAL1 PE=1 SV=1	4	4	13.9	37.564	353	0	93.061
Catalase-3	Q42547	AT1G20620	>sp|Q42547|CATA3_ARATH Catalase-3 OS=Arabidopsis thaliana GN=CAT3 PE=1 SV=3;>tr|B9DG18|B9DG18_ARATH AT1G20620 protein OS=Arabidopsis thaliana GN=CAT3 PE=1 SV=1;>tr|Q2V4M4|Q2V4M4_ARATH Catalase 3 OS=Arabidopsis thaliana GN=CAT3 PE=1 SV=3;>tr|F4HUL6|F4HUL6_A	18	13	51.2	56.695	492	0	263.3
Isopentenyl-diphosphate Delta-isomerase II, chloroplastic	Q42553	AT3G02780	>sp|Q42553|IDI2_ARATH Isopentenyl-diphosphate Delta-isomerase II, chloroplastic OS=Arabidopsis thaliana GN=IPP2 PE=2 SV=1	4	2	13.7	32.607	284	0	30.285
Aconitate hydratase 1	Q42560	AT4G35830	>sp|Q42560|ACO1_ARATH Aconitate hydratase 1 OS=Arabidopsis thaliana GN=ACO1 PE=1 SV=2;>tr|B3H5Y0|B3H5Y0_ARATH Aconitate hydratase 1 OS=Arabidopsis thaliana GN=ACO1 PE=1 SV=1	15	9	22.8	98.151	898	0	323.31
L-ascorbate peroxidase 3, peroxisomal	Q42564	AT4G35000	>sp|Q42564|APX3_ARATH L-ascorbate peroxidase 3, peroxisomal OS=Arabidopsis thaliana GN=APX3 PE=1 SV=1	4	4	13.2	31.571	287	0	28.642
	Q42566	AT2G26740	>tr|Q42566|Q42566_ARATH ATsEH OS=Arabidopsis thaliana GN=ATsEH PE=2 SV=1;>tr|O48789|O48789_ARATH Alpha/beta-hydrolases superfamily protein OS=Arabidopsis thaliana GN=At2g26750 PE=2 SV=1	2	2	10.6	36.423	321	0	82.107
DNA ligase 1	Q42572	AT1G08130	>sp|Q42572-3|DNLI1_ARATH Isoform 3 of DNA ligase 1 OS=Arabidopsis thaliana GN=LIG1;>sp|Q42572-2|DNLI1_ARATH Isoform 2 of DNA ligase 1 OS=Arabidopsis thaliana GN=LIG1;>sp|Q42572|DNLI1_ARATH DNA ligase 1 OS=Arabidopsis thaliana GN=LIG1 PE=2 SV=2	1	1	2.9	81.166	731	0.0023249	6.4545
NADH dehydrogenase [ubiquinone] iron-sulfur protein 7, mitochondrial	Q42577	AT5G11770	>sp|Q42577|NDUS7_ARATH NADH dehydrogenase [ubiquinone] iron-sulfur protein 7, mitochondrial OS=Arabidopsis thaliana GN=At5g11770 PE=2 SV=1	2	2	7.8	24.044	218	0	12.605
Ribose-phosphate pyrophosphokinase 2, chloroplastic	Q42583	AT1G32380	>sp|Q42583|KPRS2_ARATH Ribose-phosphate pyrophosphokinase 2, chloroplastic OS=Arabidopsis thaliana GN=PRS2 PE=2 SV=2	1	1	4.8	43.332	400	0.00071736	9.5156
Uridine 5-monophosphate synthase;Orotate phosphoribosyltransferase;Orotidine 5-phosphate decarboxylase	Q42586	AT3G54470	>sp|Q42586|UMPS_ARATH Uridine 5-monophosphate synthase OS=Arabidopsis thaliana GN=PYRE-F PE=2 SV=2	5	5	13.7	51.85	476	0	39.85
Non-specific lipid-transfer protein 1	Q42589	AT2G38540	>sp|Q42589|NLTP1_ARATH Non-specific lipid-transfer protein 1 OS=Arabidopsis thaliana GN=LTP1 PE=2 SV=1	2	2	14.4	11.755	118	0	12.546
L-ascorbate peroxidase T, chloroplastic	Q42593	AT1G77490	>sp|Q42593|APXT_ARATH L-ascorbate peroxidase T, chloroplastic OS=Arabidopsis thaliana GN=APXT PE=2 SV=2	6	4	15	46.092	426	0	36.123
NADH dehydrogenase [ubiquinone] iron-sulfur protein 8-A, mitochondrial;NADH dehydrogenase [ubiquinone] iron-sulfur protein 8-B, mitochondrial	Q42599	AT1G79010	>sp|Q42599|NDS8A_ARATH NADH dehydrogenase [ubiquinone] iron-sulfur protein 8-A, mitochondrial OS=Arabidopsis thaliana GN=At1g79010 PE=2 SV=1;>sp|Q9FX83|NDS8B_ARATH NADH dehydrogenase [ubiquinone] iron-sulfur protein 8-B, mitochondrial OS=Arabidopsis thalia	2	2	13.1	25.502	222	0	29.384
Cytochrome P450 84A1	Q42600	AT4G36220	>sp|Q42600|C84A1_ARATH Cytochrome P450 84A1 OS=Arabidopsis thaliana GN=CYP84A1 PE=1 SV=1	3	3	7.5	58.72	520	0	44.07
Carbamoyl-phosphate synthase large chain, chloroplastic	Q42601	AT1G29900	>sp|Q42601|CARB_ARATH Carbamoyl-phosphate synthase large chain, chloroplastic OS=Arabidopsis thaliana GN=CARB PE=1 SV=1	11	11	11.6	129.96	1187	0	122.27
Cytochrome P450 89A2;Cytochrome P450 77A4	Q42602	AT1G64900	>sp|Q42602|C89A2_ARATH Cytochrome P450 89A2 OS=Arabidopsis thaliana GN=CYP89A2 PE=2 SV=2;>tr|Q9SQY7|Q9SQY7_ARATH At3g10570 OS=Arabidopsis thaliana GN=F13M14.15 PE=2 SV=1;>sp|Q9LZ31|C77A4_ARATH Cytochrome P450 77A4 OS=Arabidopsis thaliana GN=CYP77A4 PE=2 SV	2	1	3.6	58.604	506	0.00066622	7.6836
Bifunctional UDP-glucose 4-epimerase and UDP-xylose 4-epimerase 1	Q42605	AT1G12780	>sp|Q42605|UGE1_ARATH Bifunctional UDP-glucose 4-epimerase and UDP-xylose 4-epimerase 1 OS=Arabidopsis thaliana GN=UGE1 PE=1 SV=2	6	5	28.2	39.157	351	0	84.787
Glutamine synthetase, chloroplastic/mitochondrial	Q43127	AT5G35630	>sp|Q43127|GLNA2_ARATH Glutamine synthetase, chloroplastic/mitochondrial OS=Arabidopsis thaliana GN=GLN2 PE=1 SV=1	15	15	37.9	47.41	430	0	195.2
60S ribosomal protein L21-2;60S ribosomal protein L21-1	Q9FDZ9	AT1G57860	>sp|Q9FDZ9|RL212_ARATH 60S ribosomal protein L21-2 OS=Arabidopsis thaliana GN=RPL21E PE=2 SV=1;>sp|Q43291|RL211_ARATH 60S ribosomal protein L21-1 OS=Arabidopsis thaliana GN=RPL21A PE=2 SV=2	3	3	15.9	18.709	164	0	18.845
Glycerol-3-phosphate acyltransferase, chloroplastic	Q43307	AT1G32200	>sp|Q43307|PLSB_ARATH Glycerol-3-phosphate acyltransferase, chloroplastic OS=Arabidopsis thaliana GN=ATS1 PE=2 SV=2	1	1	3.3	50.421	459	0	59.948
Glutamate dehydrogenase 1	Q43314	AT5G18170	>sp|Q43314|DHE1_ARATH Glutamate dehydrogenase 1 OS=Arabidopsis thaliana GN=GDH1 PE=2 SV=1	4	2	15.1	44.524	411	0	18.104
Porphobilinogen deaminase, chloroplastic	Q43316	AT5G08280	>sp|Q43316|HEM3_ARATH Porphobilinogen deaminase, chloroplastic OS=Arabidopsis thaliana GN=HEMC PE=1 SV=1	3	3	12.3	41.043	382	0	28.681
Peroxidase 71	Q43387	AT5G64120	>sp|Q43387|PER71_ARATH Peroxidase 71 OS=Arabidopsis thaliana GN=PER71 PE=1 SV=1	3	3	10.7	34.889	328	0	49.537
Glucose-6-phosphate 1-dehydrogenase 1, chloroplastic	Q43727	AT5G35790	>sp|Q43727|G6PD1_ARATH Glucose-6-phosphate 1-dehydrogenase 1, chloroplastic OS=Arabidopsis thaliana GN=APG1 PE=2 SV=2	3	3	7.1	65.427	576	0	53.062
ATP sulfurylase 2	Q43870	AT1G19920	>sp|Q43870-2|APS2_ARATH Isoform 2 of ATP sulfurylase 2 OS=Arabidopsis thaliana GN=APS2;>sp|Q43870|APS2_ARATH ATP sulfurylase 2 OS=Arabidopsis thaliana GN=APS2 PE=1 SV=1	3	1	7.1	47.774	425	0.0015333	6.824
	Q494P3	AT3G17770	>tr|Q494P3|Q494P3_ARATH At3g17770 OS=Arabidopsis thaliana GN=At3g17770 PE=2 SV=1	1	1	2.7	61.92	595	0.00068329	8.1043
Senescence-associated carboxylesterase 101	Q4F883	AT5G14930	>sp|Q4F883|SG101_ARATH Senescence-associated carboxylesterase 101 OS=Arabidopsis thaliana GN=SAG101 PE=1 SV=1	1	1	2.8	62.066	537	0.00064935	7.3865
Signal peptide peptidase-like 3	Q4V3B8	AT2G43070	>sp|Q4V3B8|SIPL3_ARATH Signal peptide peptidase-like 3 OS=Arabidopsis thaliana GN=SPPL3 PE=2 SV=1	1	1	1.9	59.224	540	0.00065295	7.4561
DUF21 domain-containing protein At4g14240;DUF21 domain-containing protein At4g14230	Q67XQ0	AT4G14240	>sp|Q67XQ0-2|Y4424_ARATH Isoform 2 of DUF21 domain-containing protein At4g14240 OS=Arabidopsis thaliana GN=CBSDUF1;>sp|Q67XQ0|Y4424_ARATH DUF21 domain-containing protein At4g14240 OS=Arabidopsis thaliana GN=CBSDUF1 PE=1 SV=1;>sp|Q4V3C7|Y4423_ARATH DUF21 do	2	2	6.2	52.627	485	0	14.567
Flotillin-like protein 2	Q4V3D6	AT5G25260	>sp|Q4V3D6|FLOT2_ARATH Flotillin-like protein 2 OS=Arabidopsis thaliana GN=FLOT2 PE=2 SV=1	4	2	9.7	51.418	463	0	55.074
	Q4V3D9	AT3G57030	>sp|Q4V3D9|SSL10_ARATH Protein STRICTOSIDINE SYNTHASE-LIKE 10 OS=Arabidopsis thaliana GN=SSL10 PE=2 SV=1	2	2	8.8	41.001	374	0	36.957
	Q500V3	AT2G12550	>tr|Q500V3|Q500V3_ARATH At2g12550 OS=Arabidopsis thaliana GN=At2g12550 PE=2 SV=1	1	1	3	62.081	562	0.00071327	9.3009
Mini-chromosome maintenance complex-binding protein	Q501D5	AT2G40550	>sp|Q501D5|MCMBP_ARATH Mini-chromosome maintenance complex-binding protein OS=Arabidopsis thaliana GN=ETG1 PE=1 SV=1	1	1	3.4	65.754	589	0.0050083	6.1055
Flotillin-like protein 1	Q501E6	AT5G25250	>sp|Q501E6|FLOT1_ARATH Flotillin-like protein 1 OS=Arabidopsis thaliana GN=FLOT1 PE=2 SV=1	5	3	13	52.309	470	0	61.365
	Q501F7	AT1G21440	>tr|Q501F7|Q501F7_ARATH At1g21440 OS=Arabidopsis thaliana GN=At1g21440 PE=2 SV=1	4	4	15.8	36.306	336	0	67.337
	Q56W16	AT1G52370	>tr|Q56W16|Q56W16_ARATH AT1G52370 protein OS=Arabidopsis thaliana GN=At1g52370 PE=2 SV=1;>tr|Q8LDU0|Q8LDU0_ARATH At4g28360 OS=Arabidopsis thaliana GN=At4g28355 PE=2 SV=1	2	2	5.9	30.156	269	0	12.464
3-ketoacyl-CoA thiolase 2, peroxisomal	Q56WD9	AT2G33150	>sp|Q56WD9|THIK2_ARATH 3-ketoacyl-CoA thiolase 2, peroxisomal OS=Arabidopsis thaliana GN=PED1 PE=1 SV=2	8	8	24.7	48.578	462	0	122.73
Histone deacetylase HDT2	Q56WH4	AT5G22650	>sp|Q56WH4-2|HDT2_ARATH Isoform 2 of Histone deacetylase HDT2 OS=Arabidopsis thaliana GN=HDT2;>sp|Q56WH4|HDT2_ARATH Histone deacetylase HDT2 OS=Arabidopsis thaliana GN=HDT2 PE=1 SV=2	1	1	4.9	32.218	305	0	21.046
Patellin-1	Q56WK6	AT1G72150	>sp|Q56WK6|PATL1_ARATH Patellin-1 OS=Arabidopsis thaliana GN=PATL1 PE=1 SV=2	5	4	10.1	64.046	573	0	83.067
Glutamine synthetase cytosolic isozyme 1-1	Q56WN1	AT5G37600	>sp|Q56WN1|GLN11_ARATH Glutamine synthetase cytosolic isozyme 1-1 OS=Arabidopsis thaliana GN=GLN1-1 PE=1 SV=2	12	2	40.4	39.115	356	0	107.65
At1g77122	Q56XE2	AT1G77122	>tr|Q56XE2|Q56XE2_ARATH At1g77122 OS=Arabidopsis thaliana GN=At1g77122 PE=2 SV=1	4	4	15.8	36.876	323	0	25.409
Chaperonin 60 subunit alpha 2, chloroplastic	Q56XV8	AT5G18820	>sp|Q56XV8|CPNA2_ARATH Chaperonin 60 subunit alpha 2, chloroplastic OS=Arabidopsis thaliana GN=CPN60A2 PE=2 SV=1	2	2	5.6	61.192	575	0	16.036
	Q56Y17	AT2G28310	>tr|Q56Y17|Q56Y17_ARATH Putative uncharacterized protein At2g28310 OS=Arabidopsis thaliana GN=At2g28310 PE=2 SV=1;>tr|Q93ZR2|Q93ZR2_ARATH Putative storage protein OS=Arabidopsis thaliana GN=At1g08040 PE=2 SV=1	1	1	3.2	43.181	374	0.00070447	8.9603
Putative uncharacterized protein At2g43240	Q56Y19	AT2G43235	>tr|Q56Y19|Q56Y19_ARATH Putative uncharacterized protein At2g43240 OS=Arabidopsis thaliana GN=At2g43235 PE=2 SV=1	2	2	5.9	48.651	437	0	13.252
Pyridoxal reductase, chloroplastic	Q56Y42	AT5G53580	>sp|Q56Y42|PLR1_ARATH Pyridoxal reductase, chloroplastic OS=Arabidopsis thaliana GN=PLR1 PE=1 SV=1	1	1	3.8	40.576	365	0.0015562	6.9166
Methionine aminopeptidase 2B	Q56Y85	AT3G59990	>sp|Q56Y85|MAP22_ARATH Methionine aminopeptidase 2B OS=Arabidopsis thaliana GN=MAP2B PE=2 SV=2	1	1	3.9	49.059	439	0.0007228	9.8551
Serine--glyoxylate aminotransferase	Q56YA5	AT2G13360	>sp|Q56YA5|SGAT_ARATH Serine--glyoxylate aminotransferase OS=Arabidopsis thaliana GN=AGT1 PE=1 SV=2	8	8	23.9	44.207	401	0	126.43
Laccase-3	Q56YT0	AT2G30210	>sp|Q56YT0|LAC3_ARATH Laccase-3 OS=Arabidopsis thaliana GN=LAC3 PE=2 SV=2	1	1	2.1	64.026	570	0.00037736	11.369
Aldehyde dehydrogenase family 2 member C4	Q56YU0	AT3G24503	>sp|Q56YU0|AL2C4_ARATH Aldehyde dehydrogenase family 2 member C4 OS=Arabidopsis thaliana GN=ALDH2C4 PE=1 SV=2	7	7	20	54.36	501	0	111.71
Tubulin beta-3 chain;Tubulin beta-2 chain	Q9ASR0	AT5G62700	>sp|Q9ASR0|TBB3_ARATH Tubulin beta-3 chain OS=Arabidopsis thaliana GN=TUBB3 PE=2 SV=2;>sp|Q56YW9|TBB2_ARATH Tubulin beta-2 chain OS=Arabidopsis thaliana GN=TUBB2 PE=2 SV=2	13	2	29.8	50.733	450	0	323.31
Patellin-3	Q56Z59	AT1G72160	>sp|Q56Z59|PATL3_ARATH Patellin-3 OS=Arabidopsis thaliana GN=PATL3 PE=1 SV=2	1	1	3.3	56.104	490	0.00067797	7.9584
Patellin-2	Q56ZI2	AT1G22530	>sp|Q56ZI2|PATL2_ARATH Patellin-2 OS=Arabidopsis thaliana GN=PATL2 PE=1 SV=2	8	7	15.4	76.007	683	0	176.41
Pyrophosphate-energized membrane proton pump 2;Pyrophosphate-energized membrane proton pump 3	Q56ZN6	AT1G78920	>sp|Q56ZN6|AVP2_ARATH Pyrophosphate-energized membrane proton pump 2 OS=Arabidopsis thaliana GN=AVPL1 PE=1 SV=2;>sp|Q9FWR2|AVPX_ARATH Pyrophosphate-energized membrane proton pump 3 OS=Arabidopsis thaliana GN=AVPL2 PE=3 SV=1	2	2	3.1	85.132	802	0	13.343
Plastidic glucose transporter 4	Q56ZZ7	AT5G16150	>sp|Q56ZZ7|PLST4_ARATH Plastidic glucose transporter 4 OS=Arabidopsis thaliana GN=At5g16150 PE=1 SV=2	1	1	2.4	56.969	546	0	15.445
3-ketoacyl-CoA thiolase 5, peroxisomal	Q570C8	AT5G48880	>sp|Q570C8-2|THIK5_ARATH Isoform 2 of 3-ketoacyl-CoA thiolase 5, peroxisomal OS=Arabidopsis thaliana GN=KAT5;>sp|Q570C8|THIK5_ARATH 3-ketoacyl-CoA thiolase 5, peroxisomal OS=Arabidopsis thaliana GN=KAT5 PE=2 SV=2	2	2	9.2	43.172	414	0	50.415
[truncated: 2,138 more rows]

## Sheet: Quantified
			Ammonium nutrition				Nitrate nutrition
[truncated: 2,109 more rows]

[truncated: 1 more sheets: Diferentially expressed]
