# Supplementary material for: Quantitative proteomics reveals the importance of nitrogen source to control glucosinolate metabolism in Arabidopsis thaliana and Brassica oleracea
Source: J Exp Bot. 2016 Apr 16;67(11):3313–23. doi: 10.1093/jxb/erw147 (PMC4892723; doi:10.1093/jxb/erw147)
Supplement: Supplementary Data [file supp_erw147_supplementary_dataset_S2.xlsx]

## Sheet: Hoja1
Sequence	Proteins	Gene name	Protein name	Length	Missed cleavages	Mass	Start position	End position	Charges	PEP	Score	MS/MS Count	Oxidation (M) site IDs
AAAAGFEK	P56778	psbC	Photosystem II CP43 chlorophyll apoprotein	8	0	763.386	450	457	3	0.0062886	91.626	2
AAAAVTTTTTDSLASDDDR	Q9C9M1	F4N21_18		19	0	1880.86	21	39	3	1.1542e-25	97.502	2
AAAEELLEK	Q93VC7	RPS1		9	0	972.513	222	230	3	0.011692	58.433	2
AAAEEVLQNYSGSVMPNSDQPFR	Q0WW84	RBP47B	Polyadenylate-binding protein RBP47B	23	0	2509.15	160	182	3	0.00018268	40.137	1
AAALEVWEK	Q9LJ87	PHP		9	0	1015.53	396	404	3	0.00989	66.692	1
AAALNIVPTSTGAAK	P25856	GAPB	Glyceraldehyde-3-phosphate dehydrogenase GAPB, chloroplastic	15	0	1383.77	261	275	3;4	6.8618e-09	78.814	7
AAAPPPTDPFTLTVEEK	Q93Y22		Coatomer subunit delta	17	0	1782.9	276	292	3;4	7.2317e-10	77.324	3
AAASDQLEIWAER	O80842	CPFTSY	Cell division protein FtsY homolog, chloroplastic	13	0	1458.71	205	217	2;3	2.7423e-14	124.51	6
AAAVAMNAEIR	Q9SF29	SYP71	Syntaxin-71	11	0	1115.58	64	74	2;3	3.0765e-17	138.22	16
AAAVGANNQAAQSILK	O81148	PAC1	Proteasome subunit alpha type-4-A	16	0	1525.82	161	176	3	3.8335e-05	72.321	1
AAAVMVAEHEQSLPLSK	O64948	LON2	Lon protease homolog 2, peroxisomal	17	0	1779.92	607	623	4	0.05141	23.527	1
AAAYAFANIDPTNISR	Q9SIR5	At2g25280		16	0	1693.84	56	71	3	2.447e-30	143.05	3
AADADNSGTLTMEELEGVVDDIIVR	Q1JPL4	NDB1	External alternative NAD(P)H-ubiquinone oxidoreductase B1, mitochondrial	25	0	2632.25	383	407	4	2.6798e-38	110.6	1
AADGDIVSAIMELTT	Q9LHG9		Nascent polypeptide-associated complex subunit alpha-like protein 1	15	0	1505.73	189	203	2;3	1.2639e-14	100.38	5	252
AADLDIAGIMGMGFPPYR	Q9ZPI5	MFP2	Peroxisomal fatty acid beta-oxidation multifunctional protein MFP2	18	0	1893.91	651	668	3	2.2093e-05	74.428	1
AADLGVESIVIGMSHR	F4IWV2	At3g55410		16	0	1653.85	282	297	3;4	3.4218e-22	129.01	4
AADNIAANLYAVK	O82660	HCF136	Photosystem II stability/assembly factor HCF136, chloroplastic	13	0	1332.7	370	382	3;4	0.00062138	65.043	4
AADVDGDGQINYR	P30187	CML10	Calmodulin-like protein 10	13	0	1392.63	125	137	3	4.6679e-51	140.14	2
AADVGADLVGK	P31414	AVP1	Pyrophosphate-energized vacuolar membrane proton pump 1	11	0	1014.53	255	265	2;3	0.00034065	79.659	8
AAEAFTTIGLR	Q8L7W0	At4g18060		11	0	1148.62	70	80	3	0.0002954	81.017	3
AAEAVEEFGGILTSIK	Q9SX77		Uncharacterized protein At1g47420, mitochondrial	16	0	1633.86	150	165	3;4	6.6067e-10	81.526	5
AAEDAFLDLIR	Q9C9H8	F26A9.21		11	0	1232.64	95	105	3	6.2228e-05	91.701	1
AAEDTPPATASSDSSSTTAAAAPAK	Q9S714	PSAE2	Photosystem I reaction center subunit IV B, chloroplastic	25	0	2275.05	47	71	4	0.00028057	45.135	1
AAEEGNSIPEYDYLPYFYSR	Q93WJ8		Probable monodehydroascorbate reductase, cytoplasmic isoform 4	20	0	2383.06	332	351	3	1.356e-14	84.765	3
AAEFVISK	Q42577		NADH dehydrogenase [ubiquinone] iron-sulfur protein 7, mitochondrial	8	0	863.475	64	71	3	0.0070996	87.696	5
AAEGGAAVEEYDYLPFFYSR	Q9LFA3	MDAR1	Probable monodehydroascorbate reductase, cytoplasmic isoform 3	20	0	2254.02	331	350	3;4	3.7328e-41	132.4	7
AAEIFSNK	Q43127	GLN2	Glutamine synthetase, chloroplastic/mitochondrial	8	0	878.45	168	175	3	0.013311	61.962	4
AAEIFSNKK	Q43127	GLN2	Glutamine synthetase, chloroplastic/mitochondrial	9	1	1006.54	168	176	4	0.046371	48.423	1
AAEILFGLGFDK	Q9FJH6	ABCF1	ABC transporter F family member 1	12	0	1279.68	192	203	3	1.9522e-07	103.44	3
AAEKLAEEGISAEVINLR	Q38799	PDH2	Pyruvate dehydrogenase E1 component subunit beta-1, mitochondrial	18	1	1912.03	255	272	4	2.7658e-13	82.865	2
AAELAYFLR	P56788	ycf4	Photosystem I assembly protein Ycf4	9	0	1052.57	170	178	2	0.0034944	69.915	1
AAELTNLFESR	P92549	At2g07698	ATP synthase subunit alpha	11	0	1249.63	7	17	2;3	2.6286e-76	197.73	7
AAEMGGLLVDAMVNPGDGSK	Q8L5Y9	PANK2	Pantothenate kinase 2	20	0	1930.91	790	809	4	0.060898	18.555	1
AAENVFIK	Q9ZUX4		Uncharacterized protein At2g27730, mitochondrial	8	0	890.486	26	33	3	0.013394	60.91	2
AAESLADPEEYPNLFEEWQVALSLENR	F4HQF0	At1g79990	Coatomer subunit beta-1	27	0	3119.47	784	810	4	9.1741e-06	61.976	2
AAEYAEISVR	F4JIN3	ERDJ2B	DnaJ protein ERDJ2B	10	0	1107.56	252	261	2	0.0012092	78.136	2
AAFDEAEK	F4I529	CRT1a	Calreticulin-1	8	0	879.397	360	367	3	0.011558	71.379	1
AAFEEWFVQHK	Q949Y3	PAP26	Bifunctional purple acid phosphatase 26	11	0	1390.67	331	341	4	0.00071475	68.657	1
AAFGLGTAATVLNTSLFTVDGGER	O04331	PHB3	Prohibitin-3, mitochondrial	24	0	2367.21	17	40	3	0.0067527	28.675	1
AAFGLGVAATALNSSLYTVDGGER	Q9LK25	PHB4	Prohibitin-4, mitochondrial	24	0	2339.18	17	40	3	4.8164e-08	53.033	1
AAFMEIQASMIELTGK	F4IL65	PFD1		16	0	1738.86	8	23	3	1.258e-15	101.53	2
AAGAFSYIAFGGGR	Q9SAA9	CYP51G1	Sterol 14-demethylase	14	0	1343.66	417	430	3	1.8995e-06	80.318	2
AAGASWIQLDEPLFVMDLEGHK	Q9SRV5	MS2	5-methyltetrahydropteroyltriglutamate--homocysteine methyltransferase 2	22	0	2426.19	197	218	4	0.00019487	57.806	1
AAGATWIQLDEPVLVMDLEGQK	O50008	MS1	5-methyltetrahydropteroyltriglutamate--homocysteine methyltransferase 1	22	0	2383.21	197	218	4;5	2.2187e-13	83.723	5
AAGGLFNWEEEIFVAR	O23461	ARA1	L-arabinokinase	16	0	1807.89	538	553	3	1.9918e-18	109.83	3
AAGGLGVIIAR	Q9MAP7	F9L11.11		11	0	996.608	438	448	3	7.8241e-05	90.15	2
AAGGSGVLVSPLTYIFDEDTPR	Q9S762	HISN1A	ATP phosphoribosyltransferase 1, chloroplastic	22	0	2264.13	380	401	3	4.5853e-31	112.44	1
AAGITSIGVR	O81147	PAA2	Proteasome subunit alpha type-6-B	10	0	943.545	34	43	3	0.00026856	92.732	1
AAGVEIESYWPMLFAK	O23095	RPP1B	60S acidic ribosomal protein P1-2	16	0	1810.9	34	49	4	4.5392e-11	85.837	5	63
AAGVSIESYWPMLFAK	A8MQK8	At1g01100	60S acidic ribosomal protein P1-1	16	0	1768.89	34	49	3;4	1.3726e-15	98.592	5	0
AAGVTIESYWPMLFAK	Q8LEQ0	RPP1C	60S acidic ribosomal protein P1-3	16	0	1782.9	34	49	4	3.8906e-12	86.944	3
AAGWDLDSAANSIEPDVVYAK	Q9SZA9	F17M5.80		21	0	2191.04	188	208	4	0.00028877	38.878	2
AAGWGVMVSHR	Q9C9C4	ENO1	Enolase 1, chloroplastic	11	0	1169.58	409	419	3	0.0003259	80.102	1
AAIALDTLILR	Q94BU1		Uncharacterized aarF domain-containing protein kinase At1g71810, chloroplastic	11	0	1168.72	226	236	2	0.0011973	73.632	1
AAIEGGATIIQLR	Q5M731	TH1	Thiamine biosynthetic bifunctional enzyme TH1, chloroplastic	13	0	1311.75	335	347	3	0.0030939	55.196	1
AAIFVLGVK	P54968	ILR1	IAA-amino acid hydrolase ILR1	9	0	916.575	382	390	3	0.07372	43.808	1
AAILELETR	Q8VYI3	ECH2	Enoyl-CoA hydratase 2, peroxisomal	9	0	1014.57	127	135	3	0.00023034	115.71	1
AAILSTDAFLTNAR	Q8GWT4-2	PMRT15	Protein arginine N-methyltransferase 1.5	14	0	1462.78	221	234	3	1.7668e-06	80.746	1
AAIPTIK	Q9LD57	At1g56190	Phosphoglycerate kinase	7	0	712.448	119	125	3	0.010822	94.163	4
AAIQETVSATLNR	O82660	HCF136	Photosystem II stability/assembly factor HCF136, chloroplastic	13	0	1372.73	221	233	2;3	9.7857e-51	167.3	34
AAISVTLTK	O49297	T26J12.3		9	0	902.544	68	76	3	0.002677	78.516	1
AAITVIDAAEVSR	Q9M086	DCAF1	DDB1- and CUL4-associated factor homolog 1	13	0	1314.71	467	479	2	0.0016176	60.345	1
AAKPEIDAAIEQLNK	O23627-2	GLYRS-1	Glycine--tRNA ligase 1, mitochondrial	15	0	1609.87	34	48	4;5	5.2566e-18	108.58	4
AALDIFVNR	Q9FG38	SNX1	Sorting nexin 1	9	0	1017.56	111	119	3	0.00084103	108.74	1
AALDLIFEEGLENIIAR	Q56YA5	AGT1	Serine--glyoxylate aminotransferase	17	0	1886.01	261	277	3	3.4843e-37	144.29	14
AALELLLQSGK	Q0WVX5	SS4	Probable starch synthase 4, chloroplastic/amyloplastic	11	0	1141.67	659	669	3	0.0011325	72.2	2
AALGVHVAAYEEDK	Q9LV77	ASN2	Asparagine synthetase [glutamine-hydrolyzing] 2	14	0	1471.73	545	558	4	0.00038623	57.175	2
AALIADEIAK	O23404-4	PPDK	Pyruvate, phosphate dikinase 1, chloroplastic	10	0	1013.58	734	743	3	0.00025386	101.65	2
AALQAGIDK	P21238	CPN60A1	Chaperonin 60 subunit alpha 1, chloroplastic	9	0	885.492	59	67	3	0.0011811	106.18	7
AALSTSDVIELPTQDQLK	F4HTQ4	At1g67700		18	0	1928.01	172	189	4	6.7599e-38	142.45	3
AAMEMQAEAER	Q93VP9	At4g27585		11	0	1235.53	213	223	2;3	1.3366e-12	136.5	5
AAMGEDLFWAIR	Q9FKV0	At5g44380		12	0	1378.67	228	239	3	6.6298e-11	127.83	2
AAMIDEIVDYVK	F4HZA7	At1g03040	Transcription factor UNE12	12	0	1365.68	181	192	3	0.0034844	59.198	1
AANFNVALDDVSITNLTFGK	O49460	PHB1	Prohibitin-1, mitochondrial	20	0	2109.07	167	186	4	6.7403e-05	54.834	2
AANPDAVFEDFIR	Q8RWW8	At5g58510		13	0	1463.7	640	652	3	0.0002128	68.277	2
AANPDGEGNLDGEFSLPFK	F4KBQ6	At5g44920		19	0	1976.91	113	131	4	2.2394e-06	61.096	1
AAPGMLDHIVVETGGVK	Q6NQM0	At3g01800		17	0	1692.89	116	132	4	0.0033998	38.668	1
AAPLMEEVSLLIDAVSR	Q67Z21	FZL		17	0	1812.97	329	345	3	7.5168e-06	65.298	1
AAQATTQDDLLTWVK	Q8W593		Probable lactoylglutathione lyase, chloroplast	15	0	1659.85	69	83	4	1.0229e-11	90.759	3
AAQDIANAELAPTHPIR	F4HWQ5	GF14 PHI	14-3-3-like protein GF14 phi	17	0	1786.93	163	179	3	1.8539e-06	68.243	2
AAQDILLAR	F4IGL5	FBA1	Probable fructose-bisphosphate aldolase 1, chloroplastic	9	0	969.561	349	357	2;3	0.0012683	105.52	2
AAQEALYVR	Q9LF98	F8J2_100		9	0	1019.54	317	325	2;3	6.7807e-44	174.02	33
AAQLGLK	Q9M5K2	LPD2	Dihydrolipoyl dehydrogenase 2, mitochondrial	7	0	699.428	62	68	3	0.038042	62.714	1
AAQSEIDAVAWSK	P42697	DRP1A	Dynamin-related protein 1A	13	0	1374.68	598	610	3	4.4978e-10	96.464	2
AASASADFSAK	Q9LW17	At3g15610		11	0	1024.48	76	86	3	1.1781e-29	155	4
AASDWLYAVPWGIR	Q9FIW4-2	BGLU42	Beta-glucosidase 42	14	0	1603.81	356	369	3	0.023621	37.525	1
AASEYLYDILTNASVIK	Q9ZV42	At2g18770		17	0	1869.97	151	167	4	3.1737e-06	65.467	2
AASILAGLSFTPEMQLK	Q8H0V6	ABCF3	ABC transporter F family member 3	17	0	1775.95	319	335	3	0.0019495	55.975	1
AASVIEEARPLLK	Q9LTR2	TGD2	Protein TRIGALACTOSYLDIACYLGLYCEROL 2, chloroplastic	13	0	1395.81	269	281	4	0.0016701	53.237	1
AATGGGSSEGGNFTITSQDGTK	O81283	TOC159	Translocase of chloroplast 159, chloroplastic	22	0	2041.92	712	733	3;4	1.82e-45	114.46	3
AATYDEIK	P25858	GAPC1	Glyceraldehyde-3-phosphate dehydrogenase GAPC1, cytosolic	8	0	909.444	256	263	3	0.0052171	95.741	3
AATYDEIKK	P25858	GAPC1	Glyceraldehyde-3-phosphate dehydrogenase GAPC1, cytosolic	9	1	1037.54	256	264	4	0.0027242	77.732	2
AATYGGIDIVWTPYGAEWR	Q9STI1	T4C9.140		19	0	2125.03	117	135	3	0.00018002	54.103	1
AAVAITGIIAGGR	F4JHE9	KEA2	K(+) efflux antiporter 2, chloroplastic	13	0	1168.69	759	771	3	1.494e-11	105.03	2
AAVAQAALAYK	Q9LYR4	T22N19_70		11	0	1075.6	297	307	3	0.026801	44.425	2
AAVAWGAGEPLVMEDVK	Q8VZ49		Alcohol dehydrogenase-like 4	17	0	1741.87	12	28	3	0.021867	31.614	1
AAVAYEPNKPLVIEDVQVAPPQAGEVR	Q96533	ADH2	Alcohol dehydrogenase class-3	27	0	2859.51	12	38	5	2.0765e-05	61.488	4
AAVDFQLVGR	F4JNE4	At4g17140		10	0	1074.58	2253	2262	2;3	0.0002948	91.867	4
AAVDSNSQVGSIFQVLR	Q8W4S4	VHA-a3	V-type proton ATPase subunit a3	17	0	1789.93	363	379	3	1.17e-27	124.04	3
AAVEEGGSSFNDLNSFMEEFSS	Q94C57	UGT73B2	UDP-glucosyl transferase 73B2	22	0	2352.97	462	483	3	3.2384e-05	64.249	1
AAVEEGIIPGGGVALLYATK	Q93ZM7		Chaperonin CPN60-like 2, mitochondrial	20	0	1928.06	435	454	4	5.3564e-05	56.081	1
AAVEEGILPGGGVALLYAAR	P29197	CPN60	Chaperonin CPN60, mitochondrial	20	0	1926.06	435	454	3;4	3.5433e-35	114.56	9
AAVEEGIVPGGGVALLYASK	F4IVR2	HSP60-2	Chaperonin CPN60-like 1, mitochondrial	20	0	1900.03	431	450	4;5	2.8472e-14	78.78	4
AAVESEMEVLSR	Q9FF91	At5g23890		12	0	1319.64	715	726	2;3	1.3663e-96	205.07	4
AAVIAIDLLR	F4J9G2	At3g59780		10	0	1053.65	286	295	2	0.014461	53.567	1
AAVLENSADLGVVFDTDVDR	Q9SSL0	F15H11.7		20	0	2105.03	321	340	3	0.0055487	33.171	2
AAVQFFLK	Q9LNB6	HOP1	Hsp70-Hsp90 organizing protein 1	8	0	922.528	458	465	2;3	0.0018545	102.71	4
AAVSALQHQPVVNAVIDGDDIIYR	Q8H107-3		Dihydrolipoyllysine-residue succinyltransferase component of 2-oxoglutarate dehydrogenase complex 2, mitochondrial	24	0	2563.34	201	224	3;4	9.741e-20	90.475	7
AAVSFDVLYR	B3LFA4	At5g38830		10	0	1139.6	49	58	2;3	1.0721e-13	140.45	6
AAVTDEMVDAFMAVRPLPSMFE	Q9SR15	F7O18.7		22	0	2426.13	381	402	3	1.6658e-27	95.622	2
AAVYLEMGK	Q9LNB6	HOP1	Hsp70-Hsp90 organizing protein 1	9	0	980.5	285	293	3	0.0065364	60.91	2
AAWVAGQYANIDFSDQSNFSK	F4J737	At3g59020		21	0	2318.06	480	500	3	1.3334e-05	49.655	2
AAYAEMLYILDPSK	Q8VZM1	EMB2753		14	0	1583.79	767	780	3	2.1103e-06	79.639	1
AAYEAMLGLIQK	Q9SYP1	F9H16.5		12	0	1306.7	119	130	3	0.00098508	68.355	2
AAYSGLEVR	Q9SIV0	SUR1	S-alkyl-thiohydroximate lyase SUR1	9	0	964.498	172	180	2	0.0019476	90.696	1
AAYVAVMQR	Q8VZH2	APM1	Aminopeptidase M1	9	0	1007.52	708	716	2;3	0.0016575	86.794	4
ACDLGLQVKPWIK	Q9SIB9	ACO2	Aconitate hydratase 2, mitochondrial	13	0	1516.8	552	564	4	0.0070203	42.446	3
ACEMFILELTLR	Q9ZVL3	NFYC3	Nuclear transcription factor Y subunit C-3	12	0	1484.73	100	111	3	0.0059027	54.343	1
ADAAGTTSDLYMAYK	A8MR97	EIF4G	Eukaryotic translation initiation factor 4G	15	0	1576.71	819	833	3	1.4743e-06	68.972	2
ADAFEYADQVLEK	Q9ZVL6		UPF0603 protein At1g54780, chloroplastic	13	0	1497.7	142	154	3;4	1.9009e-10	100.69	6
ADAIYSATLETIANMGK	Q9LP45	RPN6	26S proteasome non-ATPase regulatory subunit 11 homolog	17	0	1767.87	389	405	4	0.00019031	54.281	1
ADALECLLEK	F4J8P0	Nek7	Serine/threonine-protein kinase Nek7	10	0	1150.55	524	533	3	0.016242	51.276	2
ADALYVEEIDVGGGEIR	Q9SVN5		Probable methionine--tRNA ligase	17	0	1804.88	655	671	3	9.6547e-25	111.22	4
ADATVAADGSGTFK	O49006	PME3	Pectinesterase/pectinesterase inhibitor 3	14	0	1309.62	280	293	2;3;4	1.4888e-50	140.31	61
ADAVGVTVDGLFNK	Q9STF2	T6H20.190		14	0	1404.72	404	417	3;4	4.3372e-24	139.7	10
ADDATHFLEVIR	Q0WLB5	CHC2	Clathrin heavy chain 2	12	0	1385.69	1145	1156	3	1.0803e-07	109.16	3
ADDGGDTVTFMFESPTQDK	Q9M7Q7	PCNA	Proliferating cellular nuclear antigen 1	19	0	2059.87	92	110	3;4	3.507e-32	111.77	4
ADDGSDTVTFMFESPTQDK	Q9ZW35	PCNA2	Proliferating cell nuclear antigen 2	19	0	2089.88	92	110	3;4	7.0431e-35	116.06	4
ADDSLVEAGFAR	F4JLM5	At4g10320		12	0	1249.59	1003	1014	3	0.0018187	62.338	1
ADDSPPFDMSVETALK	Q9SKS8	At2g20920		16	0	1721.78	64	79	4	0.088148	20.614	1
ADDTTQFLEVIR	Q0WNJ6	CHC1	Clathrin heavy chain 1	12	0	1406.7	1145	1156	2	2.0138e-35	157.5	3
ADEISNIIR	P56757	atpA	ATP synthase subunit alpha, chloroplastic	9	0	1029.55	6	14	2	0.0013234	107.21	3
ADELIEFYK	F4IDD6	At1g72550	Probable phenylalanine--tRNA ligase beta subunit	9	0	1126.55	195	203	3	0.0027664	74.464	3
ADETVVSNMSVAFDR	Q43307	ATS1	Glycerol-3-phosphate acyltransferase, chloroplastic	15	0	1639.75	147	161	3	1.1277e-56	169.37	2
ADEVVALLSK	Q9SVG4-2		Reticuline oxidase-like protein	10	0	1043.59	321	330	3	0.00047193	86.189	3
ADFDATVGVHPTAAEEFVTMR	P42770	EMB2360	Glutathione reductase, chloroplastic	21	0	2263.06	520	540	4	2.9992e-06	66.448	1
ADFGAVMDVLK	Q9S7B5	TS1	Threonine synthase 1, chloroplastic	11	0	1164.58	506	516	3	0.0006594	75.819	5
ADFGGSSDGTAFNFLAR	Q96242	CYP74A	Allene oxide synthase, chloroplastic	17	0	1731.79	207	223	3	5.6858e-37	142.95	3
ADFLLGIEMQK	F4JXK1	LINC4	Putative nuclear matrix constituent protein 1-like protein	11	0	1263.65	615	625	3	0.0078632	62.466	1
ADGFAGVFPEHK	P19456	AHA2	ATPase 2, plasma membrane-type	12	0	1273.61	558	569	3	0.021944	42.629	1
ADGFPTILFFPGGNK	Q8VX13	PDIL1-3	Protein disulfide isomerase-like 1-3	15	0	1579.8	507	521	3	0.067384	27.263	1
ADGGLWLLVR	O82660	HCF136	Photosystem II stability/assembly factor HCF136, chloroplastic	10	0	1098.62	298	307	2;3	6.9452e-46	179.81	10
ADGLSDFDTYIMETTGQNLK	Q9M2N5	HAT	Zinc finger BED domain-containing protein DAYSLEEPER	20	0	2218.01	571	590	4	1.3948e-06	65.423	2
ADGLVTLTPNQDQEASSEVLPINFNGLAK	A8MR07	At3g52990	Pyruvate kinase	29	0	3040.54	59	87	6	0.0075496	22.988	1
ADGMIAHLASLAEK	Q9SW18-2	CHLM	Magnesium protoporphyrin IX methyltransferase, chloroplastic	14	0	1425.73	160	173	4	0.052169	27.263	1
ADGMNVVPEVWNVLDK	P34795	PGIC	Glucose-6-phosphate isomerase, cytosolic	16	0	1784.88	111	126	4	5.2511e-07	68.845	3
ADGQFTVVANMR	Q9S762	HISN1A	ATP phosphoribosyltransferase 1, chloroplastic	12	0	1307.63	308	319	3	0.00060467	72.29	1
ADGYILEGK	Q93VG5	RPS8A	40S ribosomal protein S8-1	9	0	964.487	196	204	3	0.08111	40.994	1
ADIEEVTSLYLDAK	Q9FMR9	RIN1	RuvB-like protein 1	14	0	1565.78	430	443	3	6.6573e-07	84.297	3
ADIGIAVADATDAAR	P19456	AHA2	ATPase 2, plasma membrane-type	15	0	1428.72	599	613	2;3	2.4538e-18	118.21	8
ADIITWASLEHGK	Q9SUR9	SGT1A	Protein SGT1 homolog A	13	0	1439.74	229	241	4	0.027992	33.273	1
ADILDSALLRPGR	O80860	FTSH2	ATP-dependent zinc metalloprotease FTSH 2, chloroplastic	13	0	1395.78	375	387	3	0.059489	33.589	1
ADILQALEAI	P55217	CGS1	Cystathionine gamma-synthase, chloroplastic	10	0	1055.59	554	563	2	0.015549	52.725	1
ADILVATSWDNQVR	Q38942		Rae1-like protein At1g80670	14	0	1586.81	37	50	2;3	4.7064e-20	137.62	4
ADISNAEEWDLQVVK	O80503	At2g44640		15	0	1715.84	110	124	3	1.4528e-14	98.943	1
ADIVLVGVSR	O49562-2	RP1	Pyruvate, phosphate dikinase regulatory protein 1, chloroplastic	10	0	1027.6	263	272	3	0.0033294	63.624	1
ADIVVDVLVK	O80576	At2g44060		10	0	1069.64	83	92	2;3	0.00061148	83.862	10
ADLAIPITSHASLAR	Q39101	FER1	Ferritin-1, chloroplastic	15	0	1534.85	73	87	3	0.00021405	58.079	2
ADLEMQIESLTEELAYLK	CON__P13645			18	0	2095.04	267	284	4	2.1828e-20	95.873	5	11
ADLGIIFDTDVDR	Q8W4R0	At5g17530		13	0	1448.71	319	331	2;3	5.7208e-14	121.45	6
ADLIAYLK	Q9T0G2		Probable cytochrome c At4g10040	8	0	905.522	101	108	2;3	0.011422	76.064	8
ADLLDINGQIFAEQGK	F4KEX3	At5g58330	Malate dehydrogenase	16	0	1730.88	85	100	4	3.936e-10	81.448	3
ADLNVPLDDNQTITDDTR	Q9LD57	PGK1	Phosphoglycerate kinase 1, chloroplastic	18	0	2014.94	99	116	3	7.6051e-25	108.71	6
ADLTIDLK	O22048	AOX1C	Ubiquinol oxidase 1c, mitochondrial	8	0	887.496	111	118	2;3	0.011492	71.501	4
ADLVNNLGTIAR	F4K6B6	HSP81-2	Heat shock protein 90-2	12	0	1255.69	117	128	2	0.058072	37.613	1
ADMAEGLLFSWVSEEVSR	Q8RWB6	At4g17100		18	0	2024.95	202	219	3	3.57e-28	122.5	3
ADMDALPLQELVEWESK	P54968	ILR1	IAA-amino acid hydrolase ILR1	17	0	1972.95	112	128	4	0.0013461	43.532	1
ADNIWLAAEGVYLPLNESSK	Q93ZE8	SDF2	Stromal cell-derived factor 2-like protein	20	0	2189.1	199	218	3	0.0020654	35.992	1
ADPFVEITVSAR	F4J2T9	At3g22980		12	0	1303.68	564	575	3	1.4197e-07	86.772	2
ADPVSAFGGIVAFNVEVDEVLAR	O64767	At2g35040		23	0	2374.22	319	341	3	0.08432	17.734	1
ADRDESSPYAAMLAAQDVAQR	Q9CAX6	RPS14B	40S ribosomal protein S14-2	21	1	2264.05	63	83	3	4.7946e-46	124.08	2
ADSEVVVVSEK	REV__Q9SQI8			11	0	1160.59			3	0.0098461	52.391	2
ADSSVLYVSFGTLAVLSK	O23406	UGT75D1	UDP-glycosyltransferase 75D1	18	0	1855.99	276	293	3	0.014199	31.883	1
ADTAMTGEMTLR	O64948	LON2	Lon protease homolog 2, peroxisomal	12	0	1295.59	803	814	3	0.001101	67.519	1
ADTEVSETPTAVK	Q9SAD7	F3F19.4		13	0	1346.66	276	288	3	0.012026	43.68	2
ADTLTDEINFLR	CON__P48668			12	0	1406.7	288	299	3	4.4783e-44	163.83	2
ADVAAASIFAIMDR	O80725	ABCB4	ABC transporter B family member 4	14	0	1449.73	1008	1021	3	1.9152e-05	72.321	1
ADVFSFALIVQEMIEGR	Q93Z30	At4g18950		17	0	1923.98	338	354	3	0.068445	25.995	1
ADVIAAANTAADVALR	F4J4J3	ATG2		16	0	1540.82	139	154	3	5.8976e-19	116.86	2
ADVILVDFQK	Q94AB2	At3g58640		10	0	1146.63	110	119	3	0.0020384	65.719	2
ADWELALVETTSNLEK	Q8LF20		Putative clathrin assembly protein At2g25430	16	0	1817.9	491	506	4	4.6588e-05	59.673	1
ADYFPYGIDFGGPTGR	Q9C7N5		GDSL esterase/lipase At1g29660	16	0	1731.79	55	70	3	0.082549	26.412	1
AEAAAAGDGAVFGEGDSAAVVASPK	Q39002	AATP1	ADP,ATP carrier protein 1, chloroplastic	25	0	2217.05	80	104	3;4	3.3942e-09	62.193	2
AEAAIAIGFDDFIADALR	Q94BU8	At5g28050		18	0	1877.95	131	148	3	4.1475e-28	121.41	6
AEAAVLLK	Q0WQ75	At4g02030		8	0	813.496	231	238	3	0.037426	52.716	1
AEADATFYSK	Q4V3D6	FLOT2	Flotillin-like protein 2	10	0	1101.5	340	349	3	0.00020913	105.98	2
AEADEEVLQILELYR	Q9M1R2	T17J13.80		15	0	1789.91	213	227	3	1.2197e-45	157.43	5
AEADFLVIEER	P42744	AXR1	NEDD8-activating enzyme E1 regulatory subunit	11	0	1290.65	355	365	3	0.00011632	86.463	2
AEAFVNLGEPNIPIA	Q9FMX0	FSD3	Superoxide dismutase [Fe] 3, chloroplastic	15	0	1553.81	249	263	3	0.0064285	42.682	2
AEAIYMVNIGAEDYLNFAK	Q9LJP2		GDSL esterase/lipase At3g14220	19	0	2131.03	147	165	4	0.0062763	31.41	2
AEAQIGVEVHSAINAALSG	Q96252		ATP synthase subunit delta, mitochondrial	19	0	1835.94	185	203	3	2.8167e-06	64.705	14
AEAVDTSTVEEAAILK	F4KHD5	At5g40450		16	0	1645.84	1327	1342	4	0.086126	20.838	1
AEDDVNFYQTVNPDVAK	F4K0F7	PDIL1-4	Protein disulfide-isomerase	17	0	1923.88	252	268	3	1.1695e-15	86.488	2
AEDGEVWTFTVR	Q9LIK0	PKP1	Plastidial pyruvate kinase 1, chloroplastic	12	0	1408.66	200	211	3	2.1202e-35	155.47	4
AEDILELLQSPPFR	O48726	RPN13	26S proteasome regulatory subunit RPN13	14	0	1626.86	234	247	3	1.2527e-44	126.32	2
AEDLDLFQFNEGEYELAAQLHSR	Q9SD76	PHS2	Alpha-glucan phosphorylase 2, cytosolic	23	0	2694.26	254	276	4	1.0791e-13	84.689	4
AEDVDLMIIAR	O80983	FTSH4	ATP-dependent zinc metalloprotease FTSH 4, mitochondrial	11	0	1244.64	413	423	2;3	6.2581e-49	174.98	5
AEDVSVAEAIHEIVASG	Q0WW26		Coatomer subunit gamma	17	0	1695.83	870	886	3	5.1657e-26	118.26	3
AEDWLNPDVVLEAFEAR	F4JMK8	ACX1	Acyl-coenzyme A oxidase	17	0	1972.95	461	477	3	0.00016999	58.275	1
AEEAINHLGADSFLVTTDPQK	P42734	CAD9	Probable cinnamyl alcohol dehydrogenase 9	21	0	2255.11	220	240	4	4.0099e-05	59.342	1
AEEDAETVYACIDLVSTIIQR	Q94K97	At5g24490		21	0	2385.13	153	173	3	1.6868e-05	59.857	1
AEEDGVACVEFIAGK	Q9M5K3	LPD1	Dihydrolipoyl dehydrogenase 1, mitochondrial	15	0	1583.71	365	379	3	0.0027142	49.149	2
AEEIFEK	O23255	SAHH1	Adenosylhomocysteinase 1	7	0	864.423	153	159	3	0.057786	58.981	2
AEEIVSDWVR	Q9ASV5	At4g39690		10	0	1202.59	616	625	2;3	0.00016761	107.95	3
AEELEIALMEIVK	F4JF82	At3g55020		13	0	1486.8	626	638	3	2.3054e-08	92.856	2
AEEVVSVDVSQAK	Q9FKW8	STR18	Thiosulfate sulfurtransferase 18	13	0	1359.69	11	23	3	0.011347	44.406	1
AEEWDLFMEILR	Q8L601	At2g22400		12	0	1550.74	69	80	2;3	3.3019e-06	80.312	2
AEFHLPSITAEEATPER	O22715	AP1M2	AP-1 complex subunit mu-2	17	0	1896.92	361	377	4	0.011793	32.302	1
AEFSGYVFTR	Q8W4D6	F17F16.7		10	0	1175.56	326	335	2;3	0.00021588	96.756	7
AEFTAAVPLTR	Q6ZY51	GWD3	Phosphoglucan, water dikinase, chloroplastic	11	0	1174.63	355	365	2	0.033558	44.564	1
AEGESEAAQLISDATAK	Q9LK25	PHB3	Prohibitin-3, mitochondrial	17	0	1689.81	219	235	4	0.00060097	49.343	1
AEGLGLTLSSLEK	Q94F10	At1g74730		13	0	1316.72	102	114	3	0.0021374	65.809	3
AEIAAALNK	Q42139	F10M6.100		9	0	899.508	151	159	2;3	1.0079e-06	125.98	7
AEIDLK	Q9SYT0	ANN1	Annexin D1	6	0	687.38	273	278	3	0.04523	99.511	1
AEIEGEIGMQQMGLQAR	Q39199	RECA	DNA repair protein recA homolog 1, chloroplastic	17	0	1859.89	229	245	3	3.1261e-123	205.27	1
AEIGDLITQLESK	O49629	PAP2	Probable plastid-lipid-associated protein 2, chloroplastic	13	0	1415.75	109	121	3	1.5542e-62	179.59	7
AEIISSVDQLIAEADIQK	Q8L5Z4			18	0	1942.03	450	467	4	2.4102e-06	62.525	2
AEIITWASLEYGK	Q9SUT5	SGT1B	Protein SGT1 homolog B	13	0	1479.76	237	249	3	0.0060339	43.03	2
AEILLEVGNR	Q66GN3	NPGR2		10	0	1112.62	667	676	3	0.0019681	66.056	1
AEIMASEVVVGG	Q9SJ62	At2g35880		12	0	1160.57	421	432	2	0.0020777	63.624	2
AEIMWLVDTFR	Q93YZ7-2		Acetolactate synthase small subunit 2, chloroplastic	11	0	1379.69	110	120	3	0.00041815	68.536	1
AEISELITQLESK	O81439	PAP1	Probable plastid-lipid-associated protein 1, chloroplastic	13	0	1459.78	117	129	3;4	5.0912e-13	119.25	3
AELALIVLYLNK	Q84JW1	PEX11E	Peroxisomal membrane protein 11E	12	0	1358.82	9	20	3	4.917e-07	81.525	1
AELALVVMYLNK	O80845	PEX11D	Peroxisomal membrane protein 11D	12	0	1362.76	10	21	3	5.3936e-17	99.343	2	71
AELEEIVHYLR	O80983	FTSH4	ATP-dependent zinc metalloprotease FTSH 4, mitochondrial	11	0	1370.72	237	247	3	0.0033301	60.255	1
AELEIQLEK	F4JZY1	CIP1		9	0	1071.58	1170	1178	2;3	0.00039601	112.11	5
AELFADYVSIWPNK	Q9SD76	PHS2	Alpha-glucan phosphorylase 2, cytosolic	14	0	1651.82	468	481	3;4	1.079e-10	97.716	3
AELGLVVVYLNK	Q9LQ73	PEX11C	Peroxisomal membrane protein 11C	12	0	1316.77	9	20	3	6.9144e-05	82.489	2
AELGVIIAVEQPEVNK	Q9SF45	F11F8_15		16	0	1707.94	294	309	3;4	1.2399e-15	99.069	4
AELLVSELNDSSQLK	Q9SVQ9	F17N18.70		15	0	1644.86	53	67	3;4	5.021e-46	161.04	10
AELWVGYISEGGNIDKR	F4K2Y3	At5g36210		17	1	1905.96	270	286	3	0.026523	33.872	1
AEMETALESLDGFELEGR	Q9ZUJ3	T2K10.5		18	0	1995.91	229	246	3	7.1751e-32	130.92	2
AEMTLDETLEALGLNANSK	O80734	At2g46900		19	0	2018.98	104	122	3	0.0030153	36.451	1
AEMVILEAAR	Q0WW26		Coatomer subunit gamma	10	0	1101.59	268	277	2;3	5.7941e-05	113.93	3
AENEGLSDGLSLIEEVK	P82281	TL29	Thylakoid lumenal 29 kDa protein, chloroplastic	17	0	1801.89	149	165	3;4	5.7677e-24	105.9	3
AENELDVASAQEAGLEESMVAR	B9DFG0	P5CS1	Delta-1-pyrroline-5-carboxylate synthase A	22	0	2318.07	234	255	3	3.1833e-08	71.651	1
AENLEFMVNLVK	Q9SV68		Putative quinone-oxidoreductase homolog, chloroplastic	12	0	1405.73	281	292	2;3	0.015301	55.261	2	302
AENLLEQGDMVLAVNK	Q8RY22	DEGP7	Protease Do-like 7	16	0	1742.89	905	920	3;4	8.6275e-16	102.15	3
AEQLITDVLQEAEAGNTAGSGGGGGR	O82762	At2g25970		26	0	2457.17	196	221	3;4	1.0832e-13	85.185	4
AEQWNVEVY	Q8W493	LFNR2	Ferredoxin--NADP reductase, leaf isozyme 2, chloroplastic	9	0	1136.51	361	369	2	0.0019997	89.355	2
AEQYLADSGIPYTIIR	O80934		Uncharacterized protein At2g37660, chloroplastic	16	0	1808.93	230	245	3	0.0031647	45.989	1
AERPELLTVILPQSLK	Q9M1Y7	F24G16.140		16	0	1806.06	197	212	3;4	0.00012866	57.475	4
AESFGIPLHSLFEAK	F4IHI1	SAE2	SUMO-activating enzyme subunit 2	15	0	1644.85	358	372	4	0.0078356	37.177	1
AESLELGEIDVTEGENIVLEK	F4IYF8	At3g02760		21	0	2286.15	106	126	4	0.063285	17.146	1
AESSSLDVDDSLQVK	Q94II3	ERD3	Probable methyltransferase PMT21	15	0	1591.76	52	66	3	3.279e-77	153.39	2
AETAIFIDMK	Q9C5Y0-2	PLDDELTA	Phospholipase D delta	10	0	1137.57	166	175	3	0.00025059	93.325	2
AETEDVIAGWRPK	Q8LE52	DHAR3	Glutathione S-transferase DHAR3, chloroplastic	13	0	1470.75	243	255	4	3.8281e-06	78.324	2
AETFGIPIPEWTK	P93028	UBA1	Ubiquitin-activating enzyme E1 1	13	0	1487.77	798	810	3	7.6285e-05	71.176	3
AETSVLFEQLR	Q940M2	AGT2	Alanine--glyoxylate aminotransferase 2 homolog 1, mitochondrial	11	0	1291.68	423	433	3	0.00041815	68.536	1
AETVAYEDFVTAGSIAAAR	F4I3J0	At1g56050	Obg-like ATPase 1	19	0	1940.95	377	395	3	3.3402e-09	70.555	2
AEVAVALAR	Q93YQ1	RAPTOR1	Regulatory-associated protein of TOR 1	9	0	898.524	710	718	3	0.022393	53.775	1
AEVELLLR	F4IB69	At1g51850	Probable LRR receptor-like serine/threonine-protein kinase At1g51810	8	0	941.555	601	608	2;3	0.0011663	107.9	5
AEVENSIAYLLK	Q9ZVN2		Acyltransferase-like protein At1g54570, chloroplastic	12	0	1348.72	662	673	3	2.9038e-14	132.32	1
AEVFESQETDIESLLETLK	Q8VZA8	At4g28706		19	0	2180.07	280	298	4	9.6341e-10	73.057	2
AEVLELMMVPK	P18616	NRPB1	DNA-directed RNA polymerase II subunit 1	11	0	1258.67	513	523	3	0.0060697	55.314	1
AEVSDIAIAVR	Q9FLW9	PKP2	Plastidial pyruvate kinase 2	11	0	1142.63	398	408	2;3	2.4661e-49	178.46	6
AEVVNNLVFVTSEAAPYSK	Q9FNF2	SS1	Starch synthase 1, chloroplastic/amyloplastic	19	0	2037.04	138	156	4	0.0011343	37.884	1
AEWSTLETDASPSIFMWYK	F4IUQ7	BGAL9	Beta-galactosidase	19	0	2261.04	637	655	4	8.0602e-05	54.004	2
AEWSVTSEWSPDGR	B3H5L3	At1g73180		14	0	1605.71	356	369	3	2.3172e-40	155.39	2
AEYYSITDEEALEAFK	P14671	TSB1	Tryptophan synthase beta chain 1, chloroplastic	16	0	1877.86	400	415	3;4	3.8084e-18	103.79	4
AEYYSITDEEALEAFKR	P14671	TSB1	Tryptophan synthase beta chain 1, chloroplastic	17	1	2033.96	400	416	3;4	7.6312e-08	71.286	4
AFADASMNTAYEK	Q9SRZ6	CICDH	Cytosolic isocitrate dehydrogenase [NADP]	13	0	1417.62	191	203	3;4	4.851e-14	120.87	28	297
AFADELGIPFLETSAK	Q9SEH3	RABD2C	Ras-related protein RABD2c	16	0	1707.87	138	153	3;4	7.1163e-19	116.06	10
AFALLSEEGIAK	F4I4Z2	ALATS	Alanine--tRNA ligase	12	0	1247.68	730	741	3	2.1355e-05	85.813	3
AFATGGYAAIQR	P29976	DHS1	Phospho-2-dehydro-3-deoxyheptonate aldolase 1, chloroplastic	12	0	1224.63	240	251	3	3.1658e-14	131.83	2
AFATGGYAAMQR	Q00218	DHS2	Phospho-2-dehydro-3-deoxyheptonate aldolase 2, chloroplastic	12	0	1242.58	217	228	3	0.00037696	74.962	3
AFATYVQAK	Q9LIB2	PHS1	Alpha-glucan phosphorylase 1	9	0	997.523	737	745	3	0.0014329	94.114	1
AFDEVNTQLQTK	Q9FT52	ATPQ	ATP synthase subunit d, mitochondrial	12	0	1392.69	43	54	3;4	8.977e-06	89.301	5
AFDGVLQSNIMLK	Q93ZV8	emb2004		13	0	1434.75	217	229	3;4	7.6285e-05	71.176	2
AFDLSWQFYGDNVGESVLFGDNDPESPKPK	Q93WJ8		Probable monodehydroascorbate reductase, cytoplasmic isoform 4	30	0	3357.55	352	381	6	6.2365e-07	55.662	2
AFEAMQQLSSK	O23593	dl4795w		11	0	1238.6	246	256	3	0.026945	42.976	1
AFEDADIIHVDDIVDPVRDLETITEELR	Q9SA73	T5I8.3	Obg-like ATPase 1	28	1	3237.6	128	155	5	6.9761e-20	89.434	2
AFEFQADAFAVK	Q8RX88	FACE1	CAAX prenyl protease 1 homolog	12	0	1342.66	360	371	3;4	0.00022375	76.073	5
AFEVLNSLEVWR	O49160	TIF3C1	Eukaryotic translation initiation factor 3 subunit C	12	0	1461.76	683	694	3	1.0466e-05	88.338	1
AFFDSTGSLWK	O23207	C7A10.610		11	0	1257.6	162	172	3	0.00015082	85.355	2
AFGAELVLTDPAK	F4J9F7	OASC	Cysteine synthase	13	0	1330.71	219	231	4	2.7126e-06	80.69	1
AFGAELVLTEPAK	P47999	OASB	Cysteine synthase, chloroplastic/chromoplastic	13	0	1344.73	181	193	3;4	5.2827e-18	131.17	9
AFGGSSIVDGQVELMLHR	Q8LPJ3	At5g13980		18	0	1914.96	791	808	3;4	2.1104e-14	84.508	5
AFGLQVSAAGYDR	F4JLP5	LPD2	Dihydrolipoyl dehydrogenase 2, chloroplastic	13	0	1353.67	151	163	2;3	1.1571e-43	136.38	3
AFGLSVTVFSTSISK	Q9CAI3	CAD1	Probable cinnamyl alcohol dehydrogenase 1	15	0	1542.83	203	217	3;4	1.1562e-14	111.83	7
AFGQNLEYAWLAK	Q1G3L2	At4g01883		13	0	1509.76	132	144	3	0.023417	40.373	1
AFGVSVDFIDQELSR	Q93Y35	RPN7	26S proteasome non-ATPase regulatory subunit 6 homolog	15	0	1681.83	320	334	2;3	2.0365e-18	118.08	5
AFHEQLSVAEITNSAFEPASMMAK	Q0WV25	TUBA4	Tubulin alpha-4 chain	24	0	2608.23	281	304	4;5	6.9831e-28	99.11	4
AFIAGIADDNGYGWAIAK	Q9SLA8	MOD1	Enoyl-[acyl-carrier-protein] reductase [NADH], chloroplastic	18	0	1851.92	97	114	4	0.033734	24.481	1
AFIDAMIR	P24102	PER22	Peroxidase 22	8	0	935.49	304	311	3	0.0072778	86.833	2
AFIDVSIDGEPIGR	F4HTT6	CYP26-2	Peptidyl-prolyl cis-trans isomerase CYP26-2, chloroplastic	14	0	1487.76	94	107	2;3	3.7213e-25	145.83	7
AFIVTDPATGQPSGSAYIEFTR	F4J9U9	At3g12640		22	0	2327.14	509	530	3	0.00019272	38.724	2
AFLDATGGLWR	Q9LSQ5	FQR1		11	0	1205.62	91	101	2;3	2.6203e-17	139.43	10
AFLEYYYLNLR	Q9SVD1	F22O6_120		11	0	1463.74	297	307	3	2.938e-05	107.79	3
AFMTADLPHELIELLEK	Q0WLB5	CHC2	Clathrin heavy chain 2	17	0	1969.02	1008	1024	4	2.5801e-25	111.64	2
AFNPTQAEETYSMVTANR	P56761	psbD	Photosystem II D2 protein	18	0	2028.92	235	252	3	0.00010253	58.024	1
AFPLGGFVGFPDNDPDSDIPVDDR	O23053	YUP8H12.25		24	0	2561.17	136	159	3	2.3635e-13	84.689	3
AFQGFQVDEALMK	O50039	OTC	Ornithine carbamoyltransferase, chloroplastic	13	0	1482.72	310	322	4	4.6855e-06	77.644	3
AFQHVAAYDSAVSEWLWK	O64767	At2g35040		18	0	2107.02	193	210	4	0.00055121	46.892	1
AFQLDASVVK	F4KD16	At5g39160	Germin-like protein subfamily 1 member 18	10	0	1076.59	182	191	3	0.0029479	64.906	1
AFSHMLNLANLAEEVQIAYR	Q9MAH0	PPC1	Phosphoenolpyruvate carboxylase 1	20	0	2289.16	97	116	4	2.4646e-32	110.74	4
AFSNMAVGYNNVDVEAANK	Q9C9W5	HPR	Glycerate dehydrogenase HPR, peroxisomal	19	0	2012.93	89	107	4	1.5557e-14	81.854	3
AFTGYAK	P17094	ARP1	60S ribosomal protein L3-1	7	0	756.381	129	135	3	0.003286	89.673	1
AFTLELR	F4IFM7	SYTA	Synaptotagmin-1	7	0	848.476	383	389	2;3	0.0015256	128.57	3
AFTVGTSQTIR	Q9FFC7	EMB86	Probable alanine--tRNA ligase, chloroplastic	11	0	1179.62	857	867	3	0.011788	51.286	1
AFVDSGAQSTIISK	F4JC86	At3g13235		14	0	1422.74	214	227	3	0.00011071	73.877	2
AFVEHYYSTFDTNR	A8MS55	NTF2B	Nuclear transport factor 2	14	0	1748.78	12	25	3	2.9972e-12	108.97	3
AFVHWYVGEGMEEGEFSEAR	Q0WV25	TUBA4	Tubulin alpha-4 chain	20	0	2329.01	403	422	3;4	7.0293e-41	133.32	8	9
AFVSSNLSLGDR	O04202	TIF3F1	Eukaryotic translation initiation factor 3 subunit F	12	0	1264.64	152	163	2;3	2.7501e-20	144.1	10
AFVVHELKDDLGK	O78310	CSD2	Superoxide dismutase [Cu-Zn] 2, chloroplastic	13	1	1469.79	178	190	4	0.00027521	69.864	2
AFWVDFGDFSFMR	Q8LDU1	At3g03890		13	0	1623.72	189	201	3	2.633e-10	99.5	1
AGAEMLVMAYGR	Q9SYM5	RHM2	Probable rhamnose biosynthetic enzyme 2	12	0	1267.61	164	175	2;3	1.6211e-35	157.38	8	256
AGAEVIGISGDDSASHK	F4JBC9	ATPRX Q	Peroxiredoxin Q, chloroplastic	17	0	1612.77	129	145	4	4.6812e-06	63.691	3
AGAGSATLSMAYAAAK	F4KDZ4	PMDH2	Malate dehydrogenase	16	0	1439.71	239	254	3;4	6.0622e-57	164.64	11
AGAGSATLSMAYAAAR	Q9SN86		Malate dehydrogenase, chloroplastic	16	0	1467.71	300	315	2;3	1.0684e-46	160.87	9	294
AGALGDSVSITR	Q9FE58	RPL22C	60S ribosomal protein L22-3	12	0	1145.6	50	61	2;3	5.1573e-20	142.08	10
AGALGDSVTITR	Q9M9W1	RPL22B	60S ribosomal protein L22-2	12	0	1159.62	50	61	2;3	1.9788e-35	156.01	14
AGANVILTTK	P28769	CCT1	T-complex protein 1 subunit alpha	10	0	986.576	284	293	3	0.0010972	76.282	5
AGASAVLVADNVDEPLITMDTPEEDVSSAK	Q56ZQ3	VSR4	Vacuolar-sorting receptor 4	30	0	3043.45	115	144	5	0.039705	19.486	1
AGASLYGVADLK	F4K2Y3	At5g36210		12	0	1163.62	597	608	3;4	9.3929e-08	110.08	4
AGAVVSGIPLYK	P25696	ENO2	Bifunctional enolase 2/transcriptional activator	12	0	1173.68	126	137	2;3	0.00070907	71.066	2
AGDANIASTYGLLMK	Q949W8	XK-2		15	0	1523.77	528	542	3	0.00086732	51.591	1
AGDLVVIDLK	Q9LDY5	FKBP17-2	Peptidyl-prolyl cis-trans isomerase FKBP17-2, chloroplastic	10	0	1041.61	140	149	3	0.0025656	66.19	2
AGDPITADDLGVGGALTVLMK	Q9SPK5	THFS	Formate--tetrahydrofolate ligase	21	0	2013.05	295	315	3;4	1.4764e-98	156.73	13
AGDSTPEELANATQVQGDYLPIVR	A8MQA1	BBC1	60S ribosomal protein L13-1	24	0	2543.25	132	155	3;4	6.7395e-101	153.56	4
AGDYEVVLSHGQAGIR	Q9M214	T8B10_110		16	0	1670.84	242	257	3	4.0501e-19	118.08	1
AGEAAIVYEHGADIEALMPK	Q8RY25	At1g10390		20	0	2084.02	863	882	4	0.00012566	50.178	2
AGEDAETLGLTGHER	Q94A28	ACO3	Aconitate hydratase 3, mitochondrial	15	0	1554.73	922	936	3	1.1913e-17	108.58	1
AGEEFFSLSVEEK	Q96323	LDOX	Leucoanthocyanidin dioxygenase	13	0	1470.69	98	110	3	9.6418e-06	77.74	1
AGEFSEYTLPLLWDR	Q7G193	AAO1	Indole-3-acetaldehyde oxidase	15	0	1795.88	993	1007	3	1.3774e-17	107.35	1
AGEIVVFNVDGR	Q9SSR2	F6D8.18		12	0	1274.66	79	90	2	0.0016601	66.004	1
AGEIVVFSVDGR	Q9LW08	At3g15710		12	0	1247.65	79	90	3	1.2632e-07	107.97	3
AGELSAAEIDNLMTIVANPR	P34788	RPS18A	40S ribosomal protein S18	20	0	2084.06	56	75	3;4	3.7198e-46	141.07	8
AGEQVYIQYDLNK	Q9XI84	LSMT-L	[Fructose-bisphosphate aldolase]-lysine N-methyltransferase, chloroplastic	13	0	1539.76	273	285	4	0.0029882	49.298	1
AGEVSISEITGTTTK	Q8L7R2	HSK	Homoserine kinase	15	0	1492.76	93	107	3;4	1.3774e-17	107.35	5
AGFAGDDAPR	P53492	ACT2	Actin-8	10	0	975.441	21	30	2	0.0020298	70.028	2
AGFAYLSLR	Q9C5F4	At1g70570		9	0	996.539	375	383	3	0.0017591	85.67	1
AGFSIEADELASMVR	O22218	ACA4	Calcium-transporting ATPase 4, plasma membrane-type	15	0	1594.77	91	105	3	7.9799e-24	130.61	2
AGFSLPGVDVDEYVVK	O80543		Putative methyltransferase At1g22800	16	0	1693.86	248	263	4	0.00037917	51.771	1
AGFYDIGIGAGLESMTTNPR	Q8LF48	KAT1	3-ketoacyl-CoA thiolase 1, peroxisomal	20	0	2068.99	146	165	3	9.0893e-05	69.747	1
AGFYVEADELASMVR	Q9M2L4	ACA11	Putative calcium-transporting ATPase 11, plasma membrane-type	15	0	1656.78	91	105	3	9.3857e-18	110.25	4
AGGAQAIAAMAWGTDSCPK	Q9C5U8-2	HISN8	Histidinol dehydrogenase, chloroplastic	19	0	1851.82	199	217	3;4	0.0056236	31.883	3
AGGAYTMNTASAVTVR	Q9SRK6	RPL37AB	Putative 60S ribosomal protein L37a-1	16	0	1568.76	65	80	3	3.4206e-37	146.59	7
AGGFPEPEIVHYNPK	Q9SA52	CSP41B	Chloroplast stem-loop binding protein of 41 kDa b, chloroplastic	15	0	1653.82	291	305	4	0.007439	37.613	1
AGGGSGTDREVAVVANLSAR	Q941A7	At4g20760		20	1	1885.96	177	196	3;4	1.4649e-07	70.094	4
AGGIAEGDVVSVNMAFLK	Q8S9L3	At4g38220	Aminoacylase-1	18	0	1776.91	251	268	3;4	3.4012e-14	83.37	5	48
AGGIFLPLVK	B3H4S6	DiT1	Dicarboxylate transporter 1, chloroplastic	10	0	1013.63	229	238	3	0.0024162	66.692	3
AGGLFIADEVQSGFAR	F4ISY3	AGT3	Alanine--glyoxylate aminotransferase 2 homolog 2, mitochondrial	16	0	1636.82	285	300	3	2.9267e-08	76.156	1
AGGSITAALFLK	P30184	PM25	Leucine aminopeptidase 1	12	0	1147.66	465	476	2;3	3.0802e-78	167.18	31
AGHPMEDYVVSEFK	Q9SIU8-2	PPC3-1.2	Probable protein phosphatase 2C 20	14	0	1607.73	41	54	4	0.0026717	45.28	2
AGIALSDK	P25858	GAPC1	Glyceraldehyde-3-phosphate dehydrogenase GAPC1, cytosolic	8	0	773.428	303	310	3	0.0036472	98.997	7
AGIALSDKFVK	P25858	GAPC1	Glyceraldehyde-3-phosphate dehydrogenase GAPC1, cytosolic	11	1	1147.66	303	313	4	0.082314	44.425	1
AGIIFQISK	Q6ZY51	GWD3	Phosphoglucan, water dikinase, chloroplastic	9	0	975.575	668	676	3	0.0032973	68.016	4
AGIIVLAEGR	O23255	SAHH1	Adenosylhomocysteinase 1	10	0	997.592	385	394	2;3	3.726e-07	122.33	15
AGISLEFR	Q9SW67	C7A10.50		8	0	891.481	203	210	2	0.011646	75.738	3
AGISNLTGVQGAVNIQGEDQK	P25851	FBP	Fructose-1,6-bisphosphatase, chloroplastic	21	0	2098.07	121	141	3	0.081986	18.623	1
AGISVEEANIYK	Q8VZW6	At3g08740		12	0	1292.66	107	118	3;4	2.4502e-07	96.946	3
AGISVEEANIYKETK	Q8VZW6	At3g08740		15	1	1650.85	107	121	4	4.5281e-06	68.972	2
AGIVESLDALVK	A8MSC5	UNE5	Protein disulfide-isomerase like 2-1	12	0	1213.69	263	274	3	1.0067e-05	88.596	1
AGIVIEVK	F4HTI7	SC3	Secretory carrier-associated membrane protein 3	8	0	827.512	92	99	2;3	1.0148e-06	103.83	13
AGLDYESSFGK	Q9LNV5	At5g07060	Zinc finger CCCH domain-containing protein 4	11	0	1172.54	128	138	3	0.061415	38.875	1
AGLESSNLIVGIDFTK	Q9LY87	RGLG2	E3 ubiquitin-protein ligase RGLG2	16	0	1662.88	116	131	3	2.0258e-08	85.469	2
AGLLSLAEK	Q9SD79	F13G24.250		9	0	900.528	58	66	3	0.039752	49.715	1
AGLPASAIDWLLLHQANQR	P49243		3-oxoacyl-[acyl-carrier-protein] synthase III, chloroplastic	19	0	2073.11	317	335	4	0.081192	17.241	1
AGLQFPVGR	Q9LD28	RAT5	Histone H2A.6	9	0	943.524	23	31	3	0.0065364	60.91	1
AGMGLIELR	Q9LK25	PHB3	Prohibitin-3, mitochondrial	9	0	958.527	236	244	3	0.0048037	64.711	1
AGMSLLVIDTENK	Q9SJE1	CHLD	Magnesium-chelatase subunit ChlD, chloroplastic	13	0	1389.72	705	717	3	6.0665e-08	89.382	1
AGNASLEEVVMAIK	Q9C550	IPMS2	2-isopropylmalate synthase 2, chloroplastic	14	0	1430.74	327	340	3	1.4079e-06	81.904	1
AGNIYSTGYELDGSAYVISK	F4JA10	PREP1	Presequence protease 1, chloroplastic/mitochondrial	20	0	2107.01	891	910	3;4	5.7744e-21	101.38	8
AGNPGVPTASEWIADVLAPGGR	Q8RY11	At3g05350		22	0	2134.08	165	186	3	4.889e-06	68.458	1
AGPQMIQLSLDGK	Q93WN0	SBP2	Selenium-binding protein 2	13	0	1356.71	400	412	3;4	0.018981	36.944	3
AGQLALK	Q38814-2	THI1	Thiamine thiazole synthase, chloroplastic	7	0	699.428	241	247	3	0.022813	69.383	1
AGQNWVQFQGNVFK	Q94EJ6		Probable methyltransferase PMT14	14	0	1621.8	164	177	3;4	0.0017182	48.585	3
AGQTFTIEPMINAGGWR	Q9SLN5	MAP1A	Methionine aminopeptidase 1A	17	0	1847.9	331	347	3	3.1634e-13	82.663	1
AGRPLQAQQYSETETVTLVK	Q9SZV5	F6G3.50		20	0	2218.16	636	655	4	1.5446e-09	71.601	1
AGSMDNGDGIAVGWLGHPVFR	P56777	psbB	Photosystem II CP47 chlorophyll apoprotein	21	0	2155.03	327	347	3	6.2605e-20	88.548	1
AGSVGIVVR	F4HTT6	CYP26-2	Peptidyl-prolyl cis-trans isomerase CYP26-2, chloroplastic	9	0	856.513	192	200	2;3	0.00074346	109.48	3
AGTGGDEAAIWTGDLVR	Q8RX79	APG3		17	0	1687.82	173	189	3	0.002152	44.662	1
AGTNIEVDGAPWR	Q8VZW6	At3g08740		13	0	1384.67	60	72	2;3	9.2102e-12	109.96	3
AGTPSPTGFVMNLQPSEAEAGFDIR	Q8S9L3	At4g38220	Aminoacylase-1	25	0	2591.23	269	293	3	6.3256e-69	133.68	4
AGTVTANIPQAIEEFK	Q9LY66	RPL1	50S ribosomal protein L1, chloroplastic	16	0	1687.88	250	265	3	2.0107e-09	88.561	2
AGTVTANIPQAIEEFKK	Q9LY66	RPL1	50S ribosomal protein L1, chloroplastic	17	1	1815.97	250	266	5	0.00017034	53.565	2
AGTVWVNCFDVFDAAIPFGGYK	Q9SU63	ALDH2B4	Aldehyde dehydrogenase family 2 member B4, mitochondrial	22	0	2423.12	485	506	3	0.0088225	28.411	1
AGVAFGSFDDSFSLASLR	Q41951	TIP2-1	Aquaporin TIP2-1	18	0	1845.89	2	19	3	7.4232e-107	196.78	9
AGVAFQQGLIR	Q9STG9	ASE2	Amidophosphoribosyltransferase 2, chloroplastic	11	0	1158.65	382	392	3	0.00030634	80.688	2
AGVDFFTQIK	A8MQR6	ALDH6B2	Methylmalonate-semialdehyde dehydrogenase [acylating], mitochondrial	10	0	1124.59	466	475	2;3	0.00016318	108.15	3
AGVETELLVGMK	Q6AWS7	At2g16595		12	0	1245.66	76	87	3	7.8172e-06	90.05	1
AGVNASSDWVMESMNK	P35510	PAL1	Phenylalanine ammonia-lyase 1	16	0	1724.75	97	112	4	0.00022066	55.011	2
AGVNVSVVYGVMPPEAYR	Q9LR75	CPX1	Coproporphyrinogen-III oxidase 1, chloroplastic	18	0	1906.96	135	152	3	7.6051e-25	108.71	5	257
AGVPDLGAAQDLAR	Q9STF2	T6H20.190		14	0	1352.7	120	133	3	0.045952	32.152	1
AGVPLLEIVSEPDMR	Q9FV81	GATB	Glutamyl-tRNA(Gln) amidotransferase subunit B, chloroplastic/mitochondrial	15	0	1624.85	217	231	3	5.351e-05	72.898	1
AGVPMEVMGLMLGEFVDEYTVR	Q9LT08	RPN11	26S proteasome non-ATPase regulatory subunit 14 homolog	22	0	2442.16	46	67	3;4	7.5905e-23	104.29	4
AGVPVFVYSGDQDSVIPLTGSR	Q8VY01	SCPL46	Serine carboxypeptidase-like 46	22	0	2263.15	369	390	3	0.022654	25.916	1
AGVSGYASVK	F4I982	At1g24300		10	0	937.487	626	635	3	0.00021112	96.143	1
AGVSVAITDNK	Q9LZI3	F26K9_250		11	0	1073.57	68	78	3	0.0014567	69.721	1
AGVTVIQIDEAALR	Q0WNZ5	MS3	5-methyltetrahydropteroyltriglutamate--homocysteine methyltransferase 3, chloroplastic	14	0	1454.81	645	658	3	1.4079e-06	81.904	1
AGYDDPAIVTGIGTIDGK	Q9LD43	CAC3	Acetyl-coenzyme A carboxylase carboxyl transferase subunit alpha, chloroplastic	18	0	1761.88	183	200	3;4	2.9145e-06	61.127	3
AGYIIPVEITVFDDK	Q9MAP3	RPL11	50S ribosomal protein L11, chloroplastic	15	0	1678.88	119	133	3;4	7.1526e-08	75.764	4
AGYISIDIITDLLEAAR	Q9ZPI5	MFP2	Peroxisomal fatty acid beta-oxidation multifunctional protein MFP2	17	0	1832.99	86	102	3	1.1994e-47	129.29	5
AGYLQTHGYIWIPPTL	Q9FJI5	ACG12	Glucose-6-phosphate 1-dehydrogenase, cytoplasmic isoform 2	16	0	1828.95	500	515	3	0.0038572	44.252	3
AGYWVQTGIGK	Q9LZF5		Lectin-like protein At5g03350	11	0	1178.61	176	186	3;4	0.001102	72.434	3
AHAESVNLQFENPLDENTAR	Q8VYI4	At1g14810		20	0	2254.06	282	301	3;4	1.1385e-84	173.09	5
AHAVHPITALQIEWSLWSR	Q9ASZ9		Probable aldo-keto reductase 5	19	0	2214.17	170	188	4	1.5228e-06	63.691	1
AHAVHPITAVQIEWSLWTR	Q93ZN2		Probable aldo-keto reductase 4	19	0	2214.17	170	188	4	6.7506e-27	102.72	3
AHDGGVVAVELSR	F4KIH8	At5g24710		13	0	1308.68	261	273	3	2.5321e-05	76.196	2
AHEGVVEDVAWHLR	O22467	MSI1	Histone-binding protein MSI1	14	0	1616.81	225	238	4	1.8152e-12	105.65	2
AHGDVFNVFLQILDDGR	Q9LF37	CLPB3	Chaperone protein ClpB3, chloroplastic	17	0	1914.96	762	778	3	1.7545e-19	97.129	2
AHGEGDLGTQALLLALER	Q9SZE1		Probable 3-hydroxyisobutyrate dehydrogenase-like 1, mitochondrial	18	0	1862.98	306	323	3;4	4.6585e-32	133.34	3
AHGGFSVFAGVGER	P83484		ATP synthase subunit beta-2, mitochondrial	14	0	1389.68	251	264	3;4	2.3903e-41	162.72	23
AHGGGLSGQAQAITLGVAR	Q9XJ27	RPS9	30S ribosomal protein S9, chloroplastic	19	0	1762.94	145	163	3	4.186e-14	81.01	1
AHGGVSVFGGVGER	P19366	atpB	ATP synthase subunit beta, chloroplastic	14	0	1327.66	192	205	3;4	1.2371e-74	186.13	74
AHGLAPEIPEDLYHLIK	P59224	RPS13B	40S ribosomal protein S13-2	17	0	1915.02	77	93	4	0.00011551	56.872	2
AHLLFDFHQEVDGLR	Q96529	PURA	Adenylosuccinate synthetase, chloroplastic	15	0	1795.9	169	183	3;4	5.5933e-20	121.24	9
AHLVNDVEDVEK	Q9LXC9	PPA1	Soluble inorganic pyrophosphatase 1, chloroplastic	12	0	1366.67	223	234	4	0.0010063	60.255	2
AHMGIFTELGVLYAR	Q0WLB5	CHC2	Clathrin heavy chain 2	15	0	1676.87	1326	1340	4	0.0068154	38.3	1
AHPDVFNMMLQILEDGR	Q9FI56	HSP93-III	Chaperone protein ClpC2, chloroplastic	17	0	1984.95	722	738	3;4	6.8917e-44	149.21	6	41;42
AHPGSDVAGETAAALAAASIVFR	Q9CAC1	CEL1	Endoglucanase 8	23	0	2181.12	167	189	3	0.033407	23.208	1
AHQEGGFFAETFR	Q8GYZ3			13	0	1495.68	19	31	3	1.8326e-14	126.09	3
AHQLVMDGFNWAHEQK	P48578	PP2A3	Serine/threonine-protein phosphatase PP2A-3 catalytic subunit	16	0	1909.89	244	259	4	0.045273	25.365	1
AHQVVEDGYEFFADR	P48485	TOPP5	Serine/threonine-protein phosphatase PP1 isozyme 5	15	0	1781.8	253	267	3	1.4656e-36	147.83	4
AHQVVEDGYEFFAER	P30366	TOPP1	Serine/threonine-protein phosphatase PP1 isozyme 1	15	0	1795.82	259	273	3	1.964e-07	75.316	3
AHTDAGGLILLFQDDK	O65378		1-aminocyclopropane-1-carboxylate oxidase 3	16	0	1712.87	179	194	3;4	1.609e-18	102.63	10
AHTDMVTAIATPIDNADIIVSASR	O24456	RACK1A	Guanine nucleotide-binding protein subunit beta-like protein A	24	0	2481.25	13	36	3;4	2.1407e-69	139.16	10
AHVIVMGATNRPNSIDPALR	P54609	CDC48A	Cell division control protein 48 homolog A	20	0	2131.13	342	361	4	0.00012253	50.392	3
AIAAAEAEK	F4I7I0	ALAAT1	Alanine aminotransferase 1, mitochondrial	9	0	872.46	470	478	3	0.0019801	83.948	2
AIAASLATAGVFPGR	F4J8S1	HDA15	Histone deacetylase 15	15	0	1400.78	180	194	3	0.0012052	50.897	2
AIADNVNVLSMSLGGGMSDYYR	O65351	ARA12	Subtilisin-like protease	22	0	2332.08	270	291	3	2.1859e-16	96.492	1
AIAFSDEIITPPPQR	Q9CA42	F14K14.10		15	0	1653.87	18	32	3	0.0085825	40.211	1
AIAIHLAELGAR	Q9SQR4	T11I18.9		12	0	1233.72	31	42	3	1.225e-05	87.184	1
AIALALGK	P33207		3-oxoacyl-[acyl-carrier-protein] reductase, chloroplastic	8	0	755.491	91	98	3	0.012762	68.915	2
AIALTVDTPR	Q9LRR9-2	GLO1	Peroxisomal (S)-2-hydroxy-acid oxidase GLO1	10	0	1055.6	132	141	2;3	8.2509e-35	169.76	23
AIASISEEFLV	Q9FJ41		GDSL esterase/lipase At5g45950	11	0	1177.62	347	357	2	0.001794	70.028	3
AIASNIDANFLK	Q9MAK9	RPT4B	26S protease regulatory subunit S10B homolog B	12	0	1275.68	192	203	3;4	1.8895e-11	128.85	5
AIAWAIDEK	Q93WL3	At4g25370		9	0	1015.53	170	178	3	0.0015395	83.168	3
AIDASIYSPELIAR	Q9MA15		Uncharacterized aarF domain-containing protein kinase At1g79600, chloroplastic	14	0	1517.81	90	103	2;3	1.2303e-10	96.866	3
AIDEYASLR	O48844	RPN2A	26S proteasome non-ATPase regulatory subunit 1 homolog A	9	0	1036.52	110	118	2;3	0.0016613	86.67	4
AIDFEISR	Q9FV81	GATB	Glutamyl-tRNA(Gln) amidotransferase subunit B, chloroplastic/mitochondrial	8	0	949.487	296	303	2	0.011314	76.221	2
AIDGEDEYYSLILNFK	Q940V1	At4g39960		16	0	1888.91	197	212	3	0.0022366	51.771	1
AIDILTAMAVPVELTDR	Q9LV21	At3g18190	T-complex protein 1 subunit delta	17	0	1826.98	140	156	3	5.0698e-26	118.31	2
AIDLILAK	Q9LZ82	T32M21_30		8	0	855.543	183	190	3	0.012987	66.073	1
AIDLVDEAAAK	Q9LF37	CLPB3	Chaperone protein ClpB3, chloroplastic	11	0	1114.59	466	476	3	0.0033301	60.255	1
AIDPPLHMLGFEFDELSPTR	Q9SX65	F11A17.13		20	0	2284.12	10	29	3	1.0819e-14	85.087	1
AIDVESTTDISPYLSK	Q9SF21	F26K24.6		16	0	1737.87	21	36	4	5.3606e-10	79.652	2
AIEAAADIFGVDSIAADMK	Q2HIM4	At5g23760		19	0	1906.93	21	39	4	6.3871e-07	66.893	2
AIEEGTDFIETDILSSK	Q9C907	F1O17.12		17	0	1866.91	67	83	3	2.5601e-13	83.37	3
AIELAAK	Q9ZU25	At1g51980	Probable mitochondrial-processing peptidase subunit alpha-1	7	0	714.428	395	401	3	0.025009	73.039	2
AIELGSEETAR	Q9FZ33	AXR4	Protein AUXIN RESPONSE 4	11	0	1174.58	220	230	3	2.2489e-22	116.55	1
AIELLEEAVAK	Q9SW96	SYNC1	Asparagine--tRNA ligase, cytoplasmic 1	11	0	1184.67	419	429	2;3	8.0254e-06	115.41	7
AIELNSNNAVYWANR	Q84XU2-2	PAPP5	Serine/threonine-protein phosphatase 5	15	0	1733.85	39	53	3	4.9243e-20	122.2	3
AIELPNAMENAGAALIR	P21238	CPN60A1	Chaperonin 60 subunit alpha 1, chloroplastic	17	0	1752.92	103	119	3	1.2463e-45	154.88	6	101
AIELTEQANTK	P56798	rps3	30S ribosomal protein S3, chloroplastic	11	0	1216.63	148	158	3;4	9.2186e-19	146.16	8
AIELVAGK	Q94F20	At5g25460		8	0	799.48	257	264	3	0.01274	69.198	2
AIEVAETVRPVPGLR	Q8RXX5		50S ribosomal protein L19-2, chloroplastic	15	0	1605.92	126	140	2;3	0.0027246	55.335	2
AIFAIDGVVR	Q9C8J2	NIFU5	NifU-like protein 5, mitochondrial	10	0	1059.61	118	127	2;3	0.00089412	79.148	3
AIFGSGSPFDPVVYDGK	Q9LYG3	NADP-ME2	NADP-dependent malic enzyme 2	17	0	1754.85	464	480	3;4	3.3045e-14	85.493	3
AIFVDIYVK	F4I894	ILA		9	0	1066.61	209	217	3	0.0016366	87.476	2
AIGFVSDDVGLDADK	P23686	SAM1	S-adenosylmethionine synthase 1	15	0	1520.74	75	89	3;4	2.7431e-11	89.992	6
AIGLNFIDVYFR	A1L4Y4	At5g61510		12	0	1426.76	119	130	3	2.6526e-08	117.09	3
AIGNFGLSLLR	Q9ZUG4	At2g05830	Methylthioribose-1-phosphate isomerase	11	0	1159.67	148	158	3	0.0082978	54.259	1
AIGSGSEGADSSLQEQFNK	O81149	PAE1	Proteasome subunit alpha type-5-A	19	0	1923.88	167	185	3;4	6.5501e-62	157.58	6
AIGTFMSVYYK	Q39085	DIM	Delta(24)-sterol reductase	11	0	1278.63	524	534	3	8.7589e-13	136.96	3
AIGVDILTGFGSVLGPQK	A8MS68-2	LPD1	Dihydrolipoyl dehydrogenase 1, chloroplastic	18	0	1770.99	189	206	3	0.0020739	41.088	1
AIHLAPNATISGVASR	Q9SZ83		Uncharacterized oxidoreductase At4g09670	16	0	1576.87	24	39	3	5.0006e-13	94.487	1
AIIFNIGAFGADR	Q9LKW9	NHX7	Sodium/hydrogen exchanger 7	13	0	1363.72	967	979	3	0.01053	45.28	1
AIIGSSDAVPSLVEFIR	Q9SNC6	PUB13	U-box domain-containing protein 13	17	0	1772.97	552	568	3	1.0451e-20	105.53	1
AIIGTIGDVDSYQLPDAK	F4JA10	PREP1	Presequence protease 1, chloroplastic/mitochondrial	18	0	1874.96	978	995	4	3.4869e-21	102.29	3
AIIIDDLIATGGTLAAAIR	F4HSX1	APT1	Adenine phosphoribosyltransferase 1, chloroplastic	19	0	1867.08	226	244	3	1.0273e-111	161.91	9
AIILQIDNK	Q9LQ55	DRP2A	Dynamin-2A	9	0	1026.61	90	98	2;3	0.0015358	90.761	3
AIILVTSDVSAR	Q9FNM7	RH26	DEAD-box ATP-dependent RNA helicase 26	12	0	1243.71	691	702	3	0.00070112	71.159	3
AIISEVEEESSSSRPMIFPFR	Q9LV09	BOB1	Protein BOBBER 1	21	0	2410.18	2	22	4	0.02205	23.658	1
AIKEESEGK	P25858	GAPC1	Glyceraldehyde-3-phosphate dehydrogenase GAPC1, cytosolic	9	1	989.503	265	273	4	0.0085053	76.228	1
AILEEPITFAEMYK	F4J3A5	F3H	Naringenin,2-oxoglutarate 3-dioxygenase	14	0	1653.83	227	240	3;4	2.8449e-07	84.365	3
AILEFGLLLGGDVDTQR	Q9M2L4	ACA11	Putative calcium-transporting ATPase 11, plasma membrane-type	17	0	1815.97	522	538	3	0.026346	32.366	1
AILGIQVSTSK	P50546	rpoB	DNA-directed RNA polymerase subunit beta	11	0	1115.65	763	773	3	0.0074237	55.314	1
AILISDAMETGTVQINSAPAR	F4INS6	ALDH11A3	NADP-dependent glyceraldehyde-3-phosphate dehydrogenase	21	0	2157.11	431	451	3;4	3.1476e-72	159.18	8
AILLDYDGTLMPQNSINK	Q9LMI0	TPS7	Probable alpha,alpha-trehalose-phosphate synthase [UDP-forming] 7	18	0	2005.02	587	604	3	0.0011978	48.623	1
AILLDYDGTMVQPGSIR	O23617	TPS5	Alpha,alpha-trehalose-phosphate synthase [UDP-forming] 5	17	0	1847.95	593	609	3	0.01542	34.202	1
AILLWTLEPGER	Q9SYT0	ANN1	Annexin D1	12	0	1396.77	76	87	3	2.9963e-09	120.32	4
AILMDLEPGTMDSVR	P29514	TUBB6	Tubulin beta-6 chain	15	0	1646.8	63	77	3	1.6194e-05	64.842	1
AILNESSEFVGDK	P48491	CTIMC	Triosephosphate isomerase, cytosolic	13	0	1407.69	101	113	3;4	7.0186e-06	79.875	8
AILNLSLR	Q43127	GLN2	Glutamine synthetase, chloroplastic/mitochondrial	8	0	898.56	327	334	2;3	6.304e-06	130.22	12
AILNSVKPELLQALK	P92549	ATPA	ATP synthase subunit alpha, mitochondrial	15	0	1635.99	470	484	5	1.3795e-06	68.972	2
AILPENGPLTTESVTIQR	Q9XI10	F8K7.10		18	0	1938.04	290	307	3	2.8758e-09	73.498	2
AILPILQAEEDER	O49313		NADH dehydrogenase [ubiquinone] 1 alpha subcomplex subunit 13-B	13	0	1495.79	84	96	3	1.9383e-17	104.24	1
AILQTILDAEAK	P0CZ23	ACX3	Acyl-coenzyme A oxidase 3, peroxisomal	12	0	1284.73	577	588	3	2.4971e-07	96.334	3
AILSEFTEIPPENR	O80860	FTSH2	ATP-dependent zinc metalloprotease FTSH 2, chloroplastic	14	0	1614.83	664	677	2;3	1.1167e-18	132.97	17
AILSSEIAVVDLR	Q9FGN0	EYE		13	0	1384.79	415	427	2;3	1.988e-14	125.82	2
AIMANAGSSLMGIGTATGK	O82533	FTSZ2-1	Cell division protein FtsZ homolog 2-1, chloroplastic	19	0	1749.88	325	343	3	0.019869	29.603	1
AIMEGSLGMDLEAR	Q70E96	ALDH3F1	Aldehyde dehydrogenase family 3 member F1	14	0	1491.71	439	452	3	2.9972e-12	108.97	1
AIMEQQGVVVDER	Q9SGW5	At1g64500		13	0	1472.73	236	248	3	3.1483e-05	75.589	2
AIMLVELK	Q94AI7	TPL	Protein TOPLESS	8	0	915.546	141	148	3	0.0074712	85.212	3
AIMQAAQEVAEGK	P93033	FUM1	Fumarate hydratase 1, mitochondrial	13	0	1344.67	101	113	3	0.032017	37.998	1
AIMVTLK	F4J1Y2	CEF	Protein transport protein Sec24-like CEF	7	0	774.467	790	796	3	0.07148	57.463	1
AINAMELAMEGLK	F4JPZ7	At4g17830	Acetylornithine deacetylase	13	0	1389.7	236	248	3;4	6.6586e-13	119.88	4
AIPDPFYGLENEAITDIADSGR	Q75W54	EBM	Mannosylglycoprotein endo-beta-mannosidase	22	0	2363.13	60	81	3	8.9892e-31	110.33	2
AIPSWELSGFVEYIK	Q9LYE7	F15N18_10		15	0	1737.9	52	66	3;4	7.0331e-46	130.2	11
AIQDTDVDAFVEDVLVK	F4IWK4	At3g27570		17	0	1875.95	146	162	4	3.7536e-09	72.433	2
AIQDVFPNESELVVK	O82662		Succinyl-CoA ligase [ADP-forming] subunit beta, mitochondrial	15	0	1686.88	60	74	3;4	4.6384e-06	66.436	2
AIQELNYIPLYGKPIR	P42731	PAB2	Polyadenylate-binding protein 2	16	0	1887.06	93	108	3;4	4.4912e-08	73.834	3
AIQNLFEEGIQLPK	P38418	LOX2	Lipoxygenase 2, chloroplastic	14	0	1598.87	343	356	4	1.3417e-13	119.39	4
AIQNWIQYEGDVFR	B9DFI7-2	At1g26850	Probable methyltransferase PMT2	14	0	1737.85	165	178	3	4.3238e-12	105.03	1
AIQQAETMIK	Q9LZ82	T32M21_30		10	0	1131.6	292	301	3	0.033073	47.334	1
AIQTIDADIAQQLLLR	F4HVV7	At1g02080		16	0	1781	1410	1425	3	1.2247e-30	144.73	1
AISGGDMVNLNLDWR	Q56ZQ3	VSR4	Vacuolar-sorting receptor 4	15	0	1659.8	167	181	2;3	5.5431e-46	160.78	6	77
AISIAASK	P56793	rpl16	50S ribosomal protein L16, chloroplastic	8	0	759.449	117	124	3	0.0091952	75.738	2
AISLFPQVVSLSDAIEDDGK	Q949P3		Uncharacterized protein At2g17340	20	0	2103.07	131	150	4	2.5914e-14	79.461	2
AITAGVLSGVSDVVSQK	Q9ZS51	PMP22	Peroxisomal membrane protein PMP22	17	0	1629.89	27	43	3	0.0018913	51.495	1
AITINATEYIFK	Q9SJT9		Coatomer subunit alpha-1	12	0	1382.74	591	602	3;4	3.9846e-06	89.266	4
AITLNPTSAIMYGNR	Q93YR3		FAM10 family protein At4g22670	15	0	1620.83	149	163	3	7.08e-18	102.9	1
AITQYIAHEFSDK	P42760	GSTF6	Glutathione S-transferase F6	13	0	1521.75	70	82	3;4	3.8481e-13	119.62	9
AITQYIAHFYSDK	Q9SRY5	GSTF7	Glutathione S-transferase F7	13	0	1555.77	70	82	3;4	1.313e-10	98.942	6
AITQYIAHR	P46422	GSTF2	Glutathione S-transferase F2	9	0	1071.58	70	78	3	2.64e-05	120.15	1
AITQYLAEEYSEK	Q96266-2	GSTF8	Glutathione S-transferase F8, chloroplastic	13	0	1543.74	70	82	3;4	3.0583e-24	143.31	12
AITQYLAEEYSEKGEK	Q96266-2	GSTF8	Glutathione S-transferase F8, chloroplastic	16	1	1857.9	70	85	4	1.3396e-07	75.316	1
AIVDAALDQSSK	B9DGD6-2	ACS	Acetyl-coenzyme A synthetase, chloroplastic/glyoxysomal	12	0	1216.63	240	251	3	0.00040687	74.611	2
AIVDEILPPVFLVR	Q94BR1	At5g63190		14	0	1579.93	227	240	3	0.0014416	61.11	1
AIVDSIVTIIR	Q0WW26		Coatomer subunit gamma	11	0	1198.73	421	431	3	3.9577e-12	133.89	2
AIVFEDVADALEK	Q9FN41	At5g53850	Probable bifunctional methylthioribulose-1-phosphate dehydratase/enolase-phosphatase E1	13	0	1418.73	382	394	3;4	1.203e-14	127.17	6
AIVISEPGKPEVLQLR	O65423	F18E5.200		16	0	1748.02	3	18	4	6.2697e-10	78.505	2
AIVITGAK	Q9ZPI5	MFP2	Peroxisomal fatty acid beta-oxidation multifunctional protein MFP2	8	0	771.485	54	61	3	0.02356	57.281	1
AIVLTVDVPR	Q9LJH5	GLO4	Peroxisomal (S)-2-hydroxy-acid oxidase GLO4	10	0	1081.65	152	161	2;3	0.00025713	102.07	4
AIVNSDLGVTPNNDGDVIR	Q9M1X0	RRF	Ribosome-recycling factor, chloroplastic	19	0	1967.99	171	189	3	2.1449e-20	86.8	2
AIVNVGGDLVK	Q9FWX0	T28K15.4		11	0	1083.63	146	156	3	0.0016727	68.355	2
AIVVQANVSEPSQVK	Q9SQR4	T11I18.9		15	0	1567.86	77	91	3;4	8.0792e-18	111.12	5
AIVVVGDK	P93014	rps5	30S ribosomal protein S5, chloroplastic	8	0	799.48	171	178	3	0.013311	61.962	3
AIVWMDAR	F4HS76	NHO1	Glycerol kinase	8	0	960.485	106	113	2;3	0.0080068	78.77	2
AIVWSGEELGAK	Q9SI75	CPEFG	Elongation factor G, chloroplastic	12	0	1258.66	269	280	3	3.4617e-06	92.866	2
AIYFIASDSITSAK	F4JFN3	Hsp89.1		14	0	1485.77	556	569	3;4	2.159e-05	71.513	2
AIYIDDLADWIK	Q9SU81	T16L4.210		12	0	1434.74	281	292	3	1.7455e-07	104.82	2
AIYNLGTVLYGLAEDTLR	Q9FHY8	At5g41950		18	0	1981.05	362	379	3	7.0838e-09	85.29	3
AIYTVGNWIR	Q9C6B3	GAMMACA2	Gamma carbonic anhydrase 2, mitochondrial	10	0	1191.64	7	16	2;3	0.044538	46.844	2
AIYYLATDSLK	F4IU89	CR88		11	0	1256.67	530	540	3	4.2917e-05	104.22	2
AKDELAGSIQK	F4KDZ4	PMDH2	Malate dehydrogenase	11	1	1158.62	316	326	4	0.0089677	61.235	1
AKDFIGFIDAVYTR	O64733-2	UGT87A2	UDP-glycosyltransferase 87A2	14	1	1614.84	81	94	4	3.27e-10	97.797	3
AKEVEEFFATR	Q8VZH2	APM1	Aminopeptidase M1	11	1	1325.66	827	837	4	0.030606	52.247	1
AKGETYEEIVGLAR	Q02166	PAT1	Anthranilate phosphoribosyltransferase, chloroplastic	14	1	1534.8	151	164	3;4	3.5533e-07	91.62	4
AKNPLDLLPPSPMVLDDWK	Q9FVT2		Probable elongation factor 1-gamma 2	19	1	2148.13	253	271	5	0.001825	38.377	1
AKREEIFAVIMVGGR	P51412	RPL21	50S ribosomal protein L21, chloroplastic	15	2	1674.92	95	109	4	5.4384e-05	61.409	1
ALAAEMEMAAPAAAR	O80960	At2g39210		15	0	1472.71	567	581	2	0.0074517	42.947	2
ALAALR	O03042	rbcL	Ribulose bisphosphate carboxylase large chain	6	0	613.391	129	134	2	4.2431e-08	138.97	26
ALAALRLEDLR	O03042	rbcL	Ribulose bisphosphate carboxylase large chain	11	1	1239.73	129	139	3	0.0076633	83.045	3
ALAATGGDLEK	Q9SZD6	F19B15.90	Elongation factor Ts	11	0	1044.55	779	789	3	1.2812e-06	82.417	1
ALAAYYFGSEEAMIR	Q9FI56	HSP93-III	Chaperone protein ClpC2, chloroplastic	15	0	1690.8	657	671	3	8.9095e-24	129.77	16	43
ALADELGIPFLETSAK	Q9ZRE2	RABD1	Ras-related protein RABD1	16	0	1673.89	138	153	3	3.5577e-05	72.898	2
ALADGGVTDEVMAEFDK	Q9C9P4	KAS2	3-oxoacyl-[acyl-carrier-protein] synthase II, chloroplastic	17	0	1766.8	211	227	4	0.00091524	46.892	1
ALADSGLSLDQIHSVELVGSGSR	Q9SAB1	HSP70-16	Heat shock 70 kDa protein 16	23	0	2310.18	322	344	3	5.2902e-05	44.341	1
ALAEEPGGVDLFLTNEWPAGVTNR	Q84WU9		Zinc finger CCCH domain-containing protein 64	24	0	2555.27	145	168	3	0.00012998	41.446	1
ALAGQKDEALFSANAAALASR	O50008	MS1	5-methyltetrahydropteroyltriglutamate--homocysteine methyltransferase 1	21	1	2074.08	367	387	4;5	3.1022e-28	97.271	6
ALAGQTNESFFTANADALSSR	Q9SRV5	MS2	5-methyltetrahydropteroyltriglutamate--homocysteine methyltransferase 2	21	0	2170.03	367	387	3	1.4728e-82	164.56	1
ALAHQPISVAIEAGGR	Q9FMH8			16	0	1588.87	263	278	2;3;4	9.7242e-13	94.059	7
ALAHQPVSVAIEASGR	F4JN02	XCP1	Xylem cysteine proteinase 1	16	0	1604.86	262	277	3	0.0015345	50.077	1
ALALGADLVVHSATK	P55217	CGS1	Cystathionine gamma-synthase, chloroplastic	15	0	1464.83	365	379	4	0.0038001	41.621	2
ALALNYLEIK	Q8VZG2	BCS1		10	0	1146.66	446	455	3	0.07262	41.399	1
ALASYMFNTEEALVR	Q9LF37	CLPB3	Chaperone protein ClpB3, chloroplastic	15	0	1713.84	697	711	3	2.1057e-21	128.95	3
ALDAGEGFSSSAK	P93042-2	RHD3	Protein ROOT HAIR DEFECTIVE 3	13	0	1238.58	325	337	3	0.0013707	60.08	1
ALDAGIVAQAALDVFTK	O49485	PGDH1	D-3-phosphoglycerate dehydrogenase 1, chloroplastic	17	0	1701.93	303	319	3;4	1.2547e-60	139.04	8
ALDFILGWHLDTTTFGDYPQIMK	Q9SR37	BGLU23	Beta-glucosidase 23	23	0	2681.32	294	316	6	0.040411	16.593	1
ALDLASKPEGTGTPTK	O80934		Uncharacterized protein At2g37660, chloroplastic	16	0	1584.84	297	312	4	0.001818	43.592	1
ALDLGPQGIMFPMIESR	O82487	T12H20.10		17	0	1873.94	157	173	3	1.3725e-27	123.14	2
ALDLGVNVK	P20431	AHA3	ATPase 3, plasma membrane-type	9	0	927.539	501	509	3	0.0027606	74.464	2
ALDLVEFTGSVSQAIPGPR	Q93VT6	At5g08540		19	0	1956.03	91	109	3	2.6054e-40	131.45	2
ALDMNTAEDAIVR	Q38814-2	THI1	Thiamine thiazole synthase, chloroplastic	13	0	1417.69	190	202	2;3	2.3997e-23	137.93	7
ALDSEWVQVIFEPPEIK	F4K2P2	At5g19940	Probable plastid-lipid-associated protein 8, chloroplastic	17	0	1999.03	181	197	3	0.0018889	57.148	1
ALDSITEVVQTIR	A8MS49	PHOT2	Phototropin-2	13	0	1443.79	268	280	2	0.0010842	63.185	2
ALDSQIAALSEDIVK	Q42139	F10M6.100		15	0	1571.84	200	214	3;4	1.1367e-20	127.62	14
ALDSQIAALSEDIVKK	Q42139	F10M6.100		16	1	1699.94	200	215	5	0.00051433	50.305	2
ALDWGPGGGPDLIVDDGGDATLLIHEGVK	O23255	SAHH1	Adenosylhomocysteinase 1	29	0	2886.44	124	152	5;6	4.0655e-06	62.032	13
ALEALKVELK	Q9SN86		Malate dehydrogenase, chloroplastic	10	1	1112.68	375	384	4	0.012113	61.56	1
ALEDSIAVLDK	Q84WV1	At5g26360	T-complex protein 1 subunit gamma	11	0	1172.63	127	137	3	0.026543	44.543	1
ALEEANADLEVK	CON__P02533			12	0	1300.65	135	146	3;4	1.4405e-14	135.1	5
ALEEANTELEVK	CON__Q04695			12	0	1344.68	104	115	3	0.00040687	74.611	1
ALEEEIEDIGGHLNAYTSR	Q42290		Probable mitochondrial-processing peptidase subunit beta	19	0	2116.01	158	176	3	4.3079e-53	152.01	4
ALEEGIEAYDK	Q8VY70	At1g62780		11	0	1236.59	153	163	3	0.0099651	52.247	1
ALEELDSLFLR	F4IUJ0	At2g26340		11	0	1304.7	172	182	2	1.492e-29	155	3
ALEESNYELEGK	CON__P13645			12	0	1380.64	166	177	3;4	2.7206e-06	93.345	4
ALEFSELLK	F4ISU2	At2g32240		9	0	1048.58	235	243	3	0.0014742	99.442	2
ALEGADLVIIPAGVPR	Q9ZP06	mMDH2	Malate dehydrogenase 2, mitochondrial	16	0	1589.91	94	109	2;3	6.0428e-58	131.96	16
ALEGGLGVSLLER	F4K1G7	At5g35970		13	0	1312.74	706	718	3	0.042739	35.037	1
ALEIEMLQR	P49040	SUS1	Sucrose synthase 1	9	0	1101.59	314	322	2;3	2.8024e-07	128.36	3
ALELAEAIGGK	Q9SQT8	EMB3004	Bifunctional 3-dehydroquinate dehydratase/shikimate dehydrogenase, chloroplastic	11	0	1070.6	489	499	3	0.0007873	74.841	2
ALESGQSIEAEVEMLR	Q9LZ83	T32M21_20		16	0	1760.86	471	486	3	2.596e-18	107.82	1
ALETAFAQYGDVIDSK	F4IHK9	CCR2	Glycine-rich RNA-binding protein 7	16	0	1726.84	23	38	3;4	5.2354e-21	120.7	14
ALETILPSDDDFPYTIR	Q8GZQ3	PNP1	Polyribonucleotide nucleotidyltransferase 1, chloroplastic	17	0	1964.97	543	559	3	6.7688e-26	117.48	2
ALETIYEFNVMK	F4JLJ2	At4g10060	Non-lysosomal glucosylceramidase	12	0	1456.73	746	757	3	0.0019565	61.344	2
ALEVIHGR	Q9S7M0	LHCB3*1		8	0	893.508	94	101	3	5.9267e-06	126.28	8
ALEVVQYLK	O81644	VLN2	Villin-2	9	0	1061.61	190	198	3	0.0032027	68.224	1
ALEWLVDALK	Q9MBA2	MIND1	Putative septum site-determining protein minD homolog, chloroplastic	10	0	1156.65	159	168	3	0.0011016	76.228	2
ALFEEDVEFVGVEPEGTEK	F4IIN7	At2g28360		19	0	2122.99	714	732	3	0.0029397	36.504	2
ALFEESIPAFDVLGK	Q9LSV0-2	GLYR1	Glyoxylate/succinic semialdehyde reductase 1	15	0	1634.86	130	144	3;4	1.9084e-17	103.83	7
ALFFDLDGISDR	O64530-2	STR1	Thiosulfate/3-mercaptopyruvate sulfurtransferase 1, mitochondrial	12	0	1367.67	66	77	2;3	1.7911e-44	169.52	9
ALFGVNLQSR	Q949Y0	UBP6	Ubiquitin carboxyl-terminal hydrolase 6	10	0	1103.61	227	236	2;3	2.5803e-05	117.7	6
ALFSGVSATVLR	Q9SJY5	PUMP5	Mitochondrial uncoupling protein 5	12	0	1219.69	79	90	3	9.3929e-08	110.08	2
ALFTIVVLGTDK	Q9FFF4	VAT1	Acetolactate synthase small subunit 1, chloroplastic	12	0	1275.74	116	127	3	5.9177e-05	83.182	1
ALFTQVTTK	O80934		Uncharacterized protein At2g37660, chloroplastic	9	0	1007.57	316	324	3	0.0016993	86.136	2
ALFTQVTTKF	O80934		Uncharacterized protein At2g37660, chloroplastic	10	1	1154.63	316	325	3	0.0063775	79.659	4
ALGADEVFSESQLNVK	F4J6R6	At3g45770	Probable trans-2-enoyl-CoA reductase, mitochondrial	16	0	1705.85	154	169	3;4	1.9918e-18	109.83	3
ALGCDGNTAVEVR	Q7DM58	ABCC4	ABC transporter C family member 4	13	0	1350.61	632	644	3	0.012608	45.28	1
ALGDQLVVGVVSDEEIIANK	Q9ZVI9	PECT1	Ethanolamine-phosphate cytidylyltransferase	20	0	2068.11	79	98	4	2.4295e-06	62.617	2
ALGEAQDDILQFDAPVLINR	P38418	LOX2	Lipoxygenase 2, chloroplastic	20	0	2197.14	370	389	4	3.9535e-54	153.36	5
ALGEEIAALK	Q93XZ7	K16E1.4		10	0	1013.58	144	153	3	0.0012683	74.165	2
ALGFIADEK	Q94K48	At3g62530		9	0	962.507	174	182	3	0.068285	44.753	2
ALGLALERPK	P20115-2	CSY4	Citrate synthase 4, mitochondrial	10	0	1066.65	447	456	4	0.014087	47.603	1
ALGLPVSK	Q9C9W5	HPR	Glycerate dehydrogenase HPR, peroxisomal	8	0	783.485	378	385	3	0.043412	47.082	1
ALGLSLGLIASK	Q9FFG3	MOP10.6		12	0	1141.71	240	251	3	9.0304e-06	89.266	3
ALGLVLDLGGEIR	Q9S7G6	PNP2	Polyribonucleotide nucleotidyltransferase 2, mitochondrial	13	0	1324.77	937	949	3	5.2558e-05	78.964	1
ALGMFAGGVVLMR	Q9SD80	TOM5	Mitochondrial import receptor subunit TOM5 homolog	13	0	1320.7	34	46	3	2.4357e-05	78.488	4	277;278
ALGNPPLLSSWNPR	Q9LH52	FLR1		14	0	1520.81	38	51	3	0.00022909	64.104	1
ALGQISER	P93819		Malate dehydrogenase, cytoplasmic 1	8	0	872.472	164	171	2	0.0020561	103.19	3
ALGSGLNAGR	Q42589	LTP1	Non-specific lipid-transfer protein 1	10	0	914.493	83	92	2	0.0016395	73.841	3
ALGTEIEWYPGK	F4ISI7	NAP1	Nucleosome assembly protein 1	12	0	1362.68	203	214	3;4	2.5051e-07	96.229	4
ALGVDILTGFGAVLGPQK	F4JLP5	LPD2	Dihydrolipoyl dehydrogenase 2, chloroplastic	18	0	1754.99	187	204	4	0.00049915	47.548	1
ALIAAEYAGVK	Q9FVT2		Probable elongation factor 1-gamma 2	11	0	1104.62	17	27	3	4.7828e-05	93.096	7
ALIDATSSGSDLEDESGIR	Q9LST0	At5g60160		19	0	1934.91	275	293	3	3.5959e-06	63.46	1
ALIEAMEK	Q9T043	RPL14B	60S ribosomal protein L14-2	8	0	903.474	70	77	3	0.0077007	82.452	1
ALIIGISFEDIDFDKDDAVGK	Q8L636	At1g53210		21	1	2280.15	326	346	5	8.8142e-05	58.848	3
ALINSSEVMLFMK	Q9ZPH2	GRXS17	Monothiol glutaredoxin-S17	13	0	1481.76	396	408	3	0.0033951	54.343	1
ALISSFGSEVIEK	Q9LQK7	ABCI7	Protein ABCI7, chloroplastic	13	0	1378.73	445	457	3	3.8396e-06	82.85	2
ALIYSAIYLK	Q6ZY51	GWD3	Phosphoglucan, water dikinase, chloroplastic	10	0	1153.67	285	294	3	0.00072609	81.95	2
ALLAEDASLR	Q9C5E8	At3g47833		10	0	1057.58	41	50	2	8.7564e-09	91.549	2
ALLDDPVFRPLVEK	Q05431	APX1	L-ascorbate peroxidase 1, cytosolic	14	0	1610.9	210	223	4	5.3523e-06	74.649	4
ALLDEMAVVATEEYR	Q9MAH0	PPC1	Phosphoenolpyruvate carboxylase 1	15	0	1708.83	711	725	3	1.0012e-68	174.72	10
ALLDLLLEDMR	Q8L493		Branched-chain-amino-acid aminotransferase-like protein 3, chloroplastic	11	0	1300.71	351	361	2;3	6.3114e-06	116.55	2
ALLDVGLIR	Q8LBI1	ATL5	60S ribosomal protein L5-1	9	0	968.602	143	151	2	0.0035074	76.345	2
ALLELLVAYK	F4J737	At3g59020		10	0	1131.69	871	880	3	0.0022491	64.711	1
ALLESLDELTER	Q9LX99	KCA1	Kinesin-like protein KCA1	12	0	1387.72	1096	1107	3	1.6996e-66	181.31	3
ALLEVVESGGK	P30186	PAD1	Proteasome subunit alpha type-7-A	11	0	1100.61	193	203	3	0.0002954	81.017	2
ALLMSQMSLEK	Q941L0	CESA3	Cellulose synthase A catalytic subunit 3 [UDP-forming]	11	0	1249.64	695	705	3	0.0027041	62.466	2
ALLNALDFSQTNFENEMER	F4IYK3	At3g08943		19	0	2241.04	201	219	3	4.7836e-31	107.65	1
ALLPQSTSNK	Q9M158	STR4	Rhodanese-like domain-containing protein 4, chloroplastic	10	0	1057.58	353	362	3	0.00030112	91.658	1
ALLQHLEAELEELEK	Q94AM1	OOP	Organellar oligopeptidase A, chloroplastic/mitochondrial	15	0	1763.93	123	137	3;4	5.6649e-58	133.47	6
ALLSPAALIAQNAGVEGEVVVEK	P21238	CPN60A1	Chaperonin 60 subunit alpha 1, chloroplastic	23	0	2277.26	492	514	3;5	4.0776e-67	138.28	9
ALLTLEEK	Q9FWR4	DHAR1	Glutathione S-transferase DHAR1, mitochondrial	8	0	915.528	26	33	3	0.0014528	103.74	2
ALLVFIEHR	Q93Z34	At2g24280		9	0	1096.64	114	122	3	1.3566e-05	86.67	1
ALMLIEAWGESTSELR	Q9LFL3	F2K13_30		16	0	1804.9	148	163	3	3.1432e-05	60.549	2
ALMPIEISGETVGDVR	Q84MC2	LOG8	Cytokinin riboside 5-monophosphate phosphoribohydrolase LOG8	16	0	1685.87	75	90	3;4	3.0237e-37	147.56	6
ALNDTIITGVPTTINYHK	F4JYE0	CAC2	Biotin carboxylase, chloroplastic	18	0	1970.05	478	495	4	2.6181e-07	68.481	2
ALNLGVNVK	P19456	AHA2	ATPase 2, plasma membrane-type	9	0	926.555	500	508	2;3;4	3.0133e-13	145.16	10
ALNLLQYLLQEDDSDR	A8MQ87	Fes1A		16	0	1904.95	168	183	3	0.0003426	56.872	1
ALPSESSFDPLMTLYLTDK	O04904	PYR4	Dihydroorotase, mitochondrial	19	0	2127.04	93	111	4	6.3871e-07	66.893	2
ALPTYTPESPGDATR	F4JBY2	At3g60750	Transketolase-1, chloroplastic	15	0	1574.76	419	433	3	1.5824e-17	105.99	3
ALQDGVPETGVSLAFTVR	Q9C712	F28G11.15		18	0	1858.98	156	173	3	4.6116e-20	96.391	1
ALQESLASELAAR	Q01908	ATPC1	ATP synthase gamma chain 1, chloroplastic	13	0	1357.72	316	328	3	4.1607e-103	200.82	9
ALQLGLLVLAK	Q8S4Y1-2	AAT1	Acetyl-CoA acetyltransferase, cytosolic 1	11	0	1137.75	270	280	3	9.9584e-07	83.862	5
ALQQSTLK	Q9LF98	F8J2_100		8	0	887.508	299	306	3	0.00048546	121.67	2
ALQWTLVYLK	Q9C9G5	T22E19.7		10	0	1233.71	25	34	3	0.0002063	95.523	1
ALRPYFELTNAVR	Q9LNU4	RPN3A	26S proteasome non-ATPase regulatory subunit 3 homolog A	13	0	1548.84	309	321	3	2.387e-08	92.781	1
ALSAPIFHVNGDDVEAVVHACELAAEWR	F4IWV2	At3g55410		28	0	3065.46	455	482	4	0.024667	18.107	1
ALSDAADQANYGLAVLR	Q9ZPY7	CAS	Exportin-2	17	0	1746.89	32	48	3	0.023065	32.917	2
ALSDAGLTVEDVHMVEVVGSGSR	F4HQD5	At1g79920	Heat shock 70 kDa protein 15	23	0	2327.14	321	343	3;4	1.0425e-12	79.248	3
ALSELAMDSSTTLNAAESSAGDGAGPR	Q9ZPI1		Lysine--tRNA ligase	27	0	2578.18	11	37	3;4	2.368e-82	141.19	2
ALSEVSGVK	B9DFQ9	EMB1467	NADH dehydrogenase [ubiquinone] iron-sulfur protein 1, mitochondrial	9	0	888.492	659	667	3	0.0015684	89.698	1
ALSGQPPLK	O82291	PAP3	Probable plastid-lipid-associated protein 3, chloroplastic	9	0	909.528	325	333	3	0.013119	61.679	1
ALSGQPPLKLPFPGNR	O82291	PAP3	Probable plastid-lipid-associated protein 3, chloroplastic	16	1	1690.95	325	340	4	3.1596e-10	85.837	2
ALSGVSSVQFPWVK	Q9S791	F5A18.5		14	0	1503.81	180	193	3;4	0.0015695	59.227	2
ALSHSFTVFAR	Q9C5U8-2	HISN8	Histidinol dehydrogenase, chloroplastic	11	0	1234.65	317	327	3	3.7884e-05	99.568	2
ALSLGVTTVVVEDTR	F4KHD8	EMB3012		15	0	1558.86	304	318	3	3.5363e-11	88.561	3
ALSMAFYAR	Q9ASV5	At4g39690		9	0	1028.51	456	464	2;3	0.0025541	79.474	3
ALSPGLVYDISTEEYIR	Q9ZUF6	At2g05920		17	0	1924.98	603	619	3	9.6165e-16	87.99	2
ALSSEIVWSSSPDVLK	F4K2Y3	At5g36210		16	0	1716.89	435	450	4	8.2911e-06	62.861	3
ALSWAIDNVVR	Q9LSP5	At3g17020		11	0	1242.67	22	32	2;3	0.00040986	80.17	7
ALTAELK	Q94CE4-2	BCA4	Beta carbonic anhydrase 4	7	0	744.438	33	39	3	0.015689	101.64	2
ALTFAIANR	Q9C9C9	SOT18	Cytosolic sulfotransferase 18	9	0	975.55	101	109	2;3	2.7828e-33	164.53	4
ALTGDTPGSLSSGLDELLR	F4I1Y3	UPL1	E3 ubiquitin-protein ligase UPL1	19	0	1900.97	873	891	3	3.5441e-07	68.639	2
ALTSDTPGSLSSGLDELLR	Q8H0T4	UPL2	E3 ubiquitin-protein ligase UPL2	19	0	1930.98	626	644	3	3.0656e-35	118.72	2
ALTTEEIEEHLTAISERD	O81146	PAA1	Proteasome subunit alpha type-6-A	18	1	2056	229	246	4	1.3612e-29	128.99	2
ALTVPELTQQMWDSK	P29514	TUBB6	Tubulin beta-6 chain	15	0	1745.87	283	297	4	1.9045e-09	81.632	2
ALVAEVVGNLSNR	Q9SYP1	F9H16.5		13	0	1340.74	570	582	3	1.0505e-12	119.39	2
ALVAYLNVLQK	F4KBW6	At5g51200		11	0	1230.73	545	555	3	2.4789e-05	78.939	1
ALVAYYQK	F4JWM1	At5g18380	40S ribosomal protein S16-3	8	0	954.517	91	98	3	0.00028251	124.89	3
ALVDELEALENHLK	Q9FRL8	DHAR2	Glutathione S-transferase DHAR2	14	0	1592.84	122	135	4	3.0128e-13	117.7	3
ALVDSNIFDLFK	Q70DU8	ALDH3H1	Aldehyde dehydrogenase family 3 member H1	12	0	1380.73	467	478	3	0.0083495	51.726	1
ALVENSAITLGR	Q8H0U4	TRN1	Transportin-1	12	0	1242.69	768	779	2;3	1.6188e-07	105.65	5
ALVQVSYAIGVPEPLSVFVDTYGTGLIPDKEILK	P17562	SAM2	S-adenosylmethionine synthase 2	34	1	3630.98	302	335	6	0.011297	17.248	1
ALVTLIEK	O80852	GSTF9	Glutathione S-transferase F9	8	0	885.554	16	23	2;3	1.7382e-07	111.95	8
ALVTLVLGLETK	Q0WQF4	VPS53	Vacuolar protein sorting-associated protein 53 A	12	0	1255.78	560	571	3	2.2176e-06	80.245	1
ALVTSSDEISLEK	Q9FG67	MAM1	Methylthioalkylmalate synthase 1, chloroplastic	13	0	1390.72	472	484	3	3.9709e-14	122.39	2
ALVVINPGNPTGQVLAEENQR	Q9LDV4-2	ALAAT2	Alanine aminotransferase 2, mitochondrial	21	0	2218.17	280	300	3	1.0757e-30	111.82	1
ALVVIQYLK	O81645	VLN3	Villin-3	9	0	1045.65	192	200	3	0.0014165	95.531	1
ALWIINNQDTVVFSR	Q8W0Z6	AP5M	AP-5 complex subunit mu	15	0	1774.94	9	23	3	2.21e-05	63.185	2
ALWQFIK	Q56ZI2	PATL2	Patellin-2	7	0	904.517	491	497	3	0.027837	77.748	1
ALWTGLGPNVAR	O81845	PUMP1	Mitochondrial uncoupling protein 1	12	0	1253.69	174	185	3	6.6641e-08	111.86	2
ALYFIR	Q93Y35	RPN7	26S proteasome non-ATPase regulatory subunit 6 homolog	6	0	781.449	106	111	2	0.085712	78.156	1
AMAADVFIK	Q9S7Y7	XYL1	Alpha-xylosidase 1	9	0	964.505	384	392	2	0.059501	53.775	1
AMAAEIEVVDGPNDEGEMFTRPGK	Q9LK29	CYC12	Cytochrome c1 2, heme protein, mitochondrial	24	0	2562.17	82	105	4;5	8.7113e-06	67.11	4
AMAANLEALGYSPEMQFQF	Q9ZNT1	CBR1	NADH--cytochrome b5 reductase 1	19	0	2116.96	263	281	3	0.00025942	51.798	4
AMAAVLLR	Q93VS8	emb2734		8	0	843.5	75	82	2	0.032662	56.547	1
AMALNMGMLASYDQSAEYMR	Q9C5M0	DTC	Mitochondrial dicarboxylate/tricarboxylate transporter DTC	20	0	2251.97	177	196	3;4	8.2928e-99	184.22	17	226;227;228;229
AMAVDTTILGLSK	P55229	ADG2	Glucose-1-phosphate adenylyltransferase large subunit 1, chloroplastic	13	0	1318.72	279	291	3	8.8924e-08	86.772	2
AMDEYTSEIFMGGK	P42801	IPS1	Inositol-3-phosphate synthase isozyme 1	14	0	1577.67	399	412	3	1.4878e-10	95.417	1
AMDIVGISEEEQDAIFR	F4K5J2	XIK	Myosin-17	17	0	1921.91	239	255	3	2.4086e-47	126.77	2
AMDLNWELTAPWTGAK	Q9M9W5	F18C1.13		16	0	1802.87	240	255	4	0.010896	33.872	1
AMEALSEGNFDEAIEHLTR	Q93YR3		FAM10 family protein At4g22670	19	0	2131.98	130	148	3	6.2298e-35	116.6	4
AMEDVLTIK	O49627	ISU1	Iron-sulfur cluster assembly protein 1	9	0	1018.54	108	116	3	0.0016163	88.136	2
AMELIDELEVTR	F4IY44	At3g55870	Anthranilate synthase alpha subunit 2, chloroplastic	12	0	1417.71	382	393	3	1.3087e-20	145.31	3
AMEPAVLDDIIR	P30366	TOPP1	Serine/threonine-protein phosphatase PP1 isozyme 1	12	0	1341.7	14	25	3	0.0053399	55.261	2
AMEVTHYLGGENYVFWGGR	Q9FKK7	XYLA	Xylose isomerase	19	0	2185.01	214	232	4	0.00056737	42.708	1
AMFLMIDVDENVAK	Q2V4Q4	RPL4	50S ribosomal protein L4, chloroplastic	14	0	1594.77	207	220	4	1.111e-06	78.324	4
AMFVDFGLAK	Q8W4F3	F4F7.3		10	0	1097.56	290	299	3	0.040485	45.598	1
AMGIMNSFINDIFEK	Q9LZ45	H2B	Histone H2B.9	15	0	1728.82	66	80	4	6.6018e-10	84.753	1
AMHAVIDR	O03042	rbcL	Ribulose bisphosphate carboxylase large chain	8	0	911.465	296	303	2;3	0.0088353	88.294	23
AMITTGGVLSAK	Q93Z11	At5g37360		12	0	1147.63	190	201	3	0.00019788	77.062	2
AMLATVLVDK	O04036	ERD6	Sugar transporter ERD6	10	0	1059.6	342	351	3	0.011225	53.756	1
AMLDEYYVGDIDTATVPVK	Q9ZWT2	CYTB5-D	Cytochrome B5 isoform D	19	0	2099.01	70	88	4	1.2021e-14	82.877	5
AMLGEWAEAAK	Q93YR3		FAM10 family protein At4g22670	11	0	1175.56	202	212	3	0.0032577	60.342	1
AMMEPLVDTVDQNQIVTDSR	Q9SU94	PRMT11	Protein arginine N-methyltransferase 1.1	20	0	2261.07	250	269	3	1.6594e-20	88.282	1
AMVEELLK	Q9SYM5	RHM1	Probable rhamnose biosynthetic enzyme 1	8	0	931.505	521	528	3	0.013184	63.565	1
AMVRDPDNLELWLK	O23443	dl4011w		14	1	1698.88	134	147	4	4.0402e-06	82.202	2
AMWDFAFQALYK	Q9FJY6	At5g66530		12	0	1489.71	146	157	3;4	0.00030384	75.819	4
ANAVALGNYLMSK	O23254	SHM4	Serine hydroxymethyltransferase 4	13	0	1350.7	320	332	3	4.2789e-05	74.475	1
ANDFDLMYEQVK	P25697		Phosphoribulokinase, chloroplastic	12	0	1471.67	124	135	3	1.6004e-54	173.76	5
ANDFDMYAPNASFEDPLTHAQGVK	Q9FMC7	At5g04830		24	0	2637.18	39	62	4	0.00031991	57.238	2
ANEIIGTTTEELVLK	Q8RWC3	At3g19340		15	0	1629.88	465	479	3;4	4.1733e-07	72.433	2
ANEISVSAEEEFNIEK	Q39258	VHA-E1	V-type proton ATPase subunit E1	16	0	1807.85	25	40	3;4	3.8107e-25	136.1	29
ANELFVGR	F4IEG8	NPQ4	Photosystem II 22 kDa protein, chloroplastic	8	0	904.477	88	95	2	0.0078533	92.051	3
ANGLVVSGSVCDASVR	Q9LHT0	At5g06060		16	0	1579.76	57	72	3	0.0060519	42.191	1
ANIFSYSGDLESAK	Q9ZUS6	At2g37400		14	0	1500.71	171	184	3	0.0045237	47.622	1
ANIFTYSGDLDLAK	Q8L606	At3g53560		14	0	1526.76	171	184	3	1.4471e-12	114.31	3
ANLDEPFLMLVSMMEK	B3LF44	At2g31060		16	0	1866.89	116	131	3	0.0017214	61.127	1
ANLGMEVMHER	P83755	psbA	Photosystem Q(B) protein	11	0	1285.59	324	334	3	1.7505e-38	166.7	8	153
ANLLSGEDFEPALIPAK	P29402	CNX1	Calnexin homolog 1	17	0	1783.94	205	221	4	6.807e-06	61.186	3
ANLTFWR	Q9LIK0	PKP1	Plastidial pyruvate kinase 1, chloroplastic	7	0	906.471	272	278	2	0.068973	59.35	1
ANLYMEAGADASFVEAPR	Q501F7	At1g21440		18	0	1910.88	210	227	3	1.1082e-14	94.45	4
ANMWLGTLLMER	Q9M8L6	T21F11.27		12	0	1433.72	365	376	3	0.014732	46.069	1
ANNADEVVVWGSGSPLR	B9DH36	GER2	Putative GDP-L-fucose synthase 2	17	0	1769.87	201	217	3	3.0956e-31	130.81	1
ANNEPPELPDESQSFSLAEISR	Q9SKR5	pEARLI4		22	0	2429.13	520	541	3	0.035845	23.536	1
ANNIDVYLISGGFR	O82796	PSP	Phosphoserine phosphatase, chloroplastic	14	0	1537.79	169	182	2;3	1.281e-05	75.316	2
ANPEADDATEIAGNIVYHAK	Q9SD76	PHS2	Alpha-glucan phosphorylase 2, cytosolic	20	0	2098	20	39	3;4;5	1.355e-09	72.359	4
ANPNADASAQQAFVTNVINR	Q9LJG3	ESM1	GDSL esterase/lipase ESM1	20	0	2100.03	170	189	3;4	2.9302e-62	160.47	11
ANQLEVEIR	F4HQB9	GC5	Golgin candidate 5	9	0	1070.57	749	757	2;3	0.0014219	106.62	4
ANQMANALNMSNFANR	A8MRW0	SYP51	Syntaxin-51	16	0	1765.8	91	106	3	0.038035	32.152	2
ANSEATLGTYK	Q9LF98	F8J2_100		11	0	1153.56	328	338	3	0.0012784	71.085	1
ANSLAQLGK	Q944G9	FBA1	Probable fructose-bisphosphate aldolase 1, chloroplastic	9	0	900.503	369	377	3	0.0014132	97.565	6
ANSLEFNAWTALIDETER	Q93ZR3	PRP39		18	0	2078.99	95	112	3	6.081e-29	128.1	2
ANTFVAEVLGLDPR	F4KDZ4	PMDH2	Malate dehydrogenase	14	0	1500.79	174	187	2;3	3.9632e-62	172.82	7
ANTFVAEVMSLDPR	O82399		Probable malate dehydrogenase, glyoxysomal	14	0	1548.76	195	208	3	0.00037657	60.55	1
ANVDYEQIVR	Q9LUT2	METK4	S-adenosylmethionine synthase 4	10	0	1205.6	61	70	2;3	1.49e-34	166.69	12
ANVLDASILWR	Q9FMT1	IMDH3	3-isopropylmalate dehydrogenase 3, chloroplastic	11	0	1256.69	237	247	2;3	1.1036e-38	168.71	6
ANVLEASILWR	P93832	IMDH2	3-isopropylmalate dehydrogenase 2, chloroplastic	11	0	1270.7	233	243	2;3	8.0997e-30	157.68	6
ANVVGITINEYQVNR	Q39227	SMT2	24-methylenesterol C-methyltransferase 2	15	0	1688.88	147	161	3	4.8066e-24	133.48	2
ANVVIAAVGNSLEVEGSR	Q9FPF0-2	DJ1A	Protein DJ-1 homolog A	18	0	1783.94	216	233	3	6.3206e-54	161.61	3
ANVVINLIGR	Q9SK66		NADH dehydrogenase [ubiquinone] 1 alpha subcomplex subunit 9, mitochondrial	10	0	1067.65	138	147	2;3	4.8647e-14	143.7	7
ANWGTTQDDITPVTEESTAVVDK	O23593	dl4795w		23	0	2476.16	160	182	4	9.6472e-20	90.475	3
ANYFPYGIDFQYGPTGR	F4JSC9	At4g18970	GDSL esterase/lipase At4g18970	17	0	1964.91	51	67	3	0.0044187	42.068	1
APAALGPYSQAIK	Q94JQ4	At3g20390		13	0	1285.7	72	84	4	0.052104	28.903	1
APAFTIAANAGYDGSLVVGK	Q93ZM7		Chaperonin CPN60-like 2, mitochondrial	20	0	1920.99	479	498	4	2.9301e-07	68.41	3
APAVLDVGPDVEVLADYPVPSNK	Q8LAD0	PDX2	Pyridoxal biosynthesis protein PDX2	23	0	2364.22	144	166	4	0.0033195	30.431	1
APDFEAEAVFDQEFIK	Q96291	BAS1	2-Cys peroxiredoxin BAS1, chloroplastic	16	0	1854.87	79	94	3;4	5.2294e-15	95.236	33
APDQSFELTNAAIDFLK	Q8RXF8	MIRO1	Mitochondrial Rho GTPase	17	0	1878.94	309	325	3;4	1.0273e-09	88.385	3
APEALVGLFHGK	Q39172	P2	NADP-dependent alkenal double bond reductase P2	12	0	1237.68	322	333	4	0.02122	37.144	1
APEDPILGVTVAYNNDPSPVK	P46645	ASP2	Aspartate aminotransferase, cytoplasmic isozyme 1	21	0	2195.11	11	31	4	8.4153e-15	85.737	3
APEFVALESGAFK	Q66GR6-2	WHY3	Single-stranded DNA-binding protein WHY3, chloroplastic	13	0	1364.7	104	116	3;4	9.6049e-05	69.229	2
APEGTPAAGGMLVVIVHSAEDVEGK	F4IFM7	SYTA	Synaptotagmin-1	25	0	2433.22	435	459	4	0.00040886	38.357	3
APEHPISVPFDDSWTALK	Q9SMN0	CXE12	Probable carboxylesterase 12	18	0	2008.99	115	132	4	0.00012904	52.862	1
APEPEPAFEILVNPAR	O48844	RPN2A	26S proteasome non-ATPase regulatory subunit 1 homolog A	16	0	1748.91	904	919	3	0.0020045	48.899	3
APFEVLSLAGSIADALQI	Q680A5	PRS4	Ribose-phosphate pyrophosphokinase 4	18	0	1813.98	320	337	3	0.0010777	46.892	4
APGDVQGSYIGEAIIEK	Q7G193	AAO1	Indole-3-acetaldehyde oxidase	17	0	1745.88	946	962	4	0.00065794	48.899	1
APGEVNLVEWLK	O22764	T10P11.10		12	0	1353.73	370	381	3	0.0051522	55.261	1
APGGAPANVAIAVSR	Q9SID0		Probable fructokinase-1	15	0	1349.74	38	52	3	3.2331e-20	124.62	2
APGTAMEFSLAIVEK	Q9FPF0-2	DJ1A	Protein DJ-1 homolog A	15	0	1562.8	339	353	3;4	1.0834e-09	83.692	9	243
APGVQTPVIVR	Q42547	CAT2	Catalase-2	11	0	1135.67	92	102	3	1.9536e-05	110.38	4
APIAILGAEIDQMSPPALLK	Q9LUG8	At3g23600		20	0	2047.14	163	182	3	0.00038529	50.188	1	263
APIEQSLIQTVGITK	F4IF15	HTH	Protein HOTHEAD	15	0	1596.91	345	359	3	0.039173	31.089	1
APILPTENLPEDFDWR	P43296	RD19A	Cysteine proteinase RD19a	16	0	1911.94	127	142	3	1.6701e-19	119.65	2
APIQAHFGELDNFVGFSDVTAAK	O80889	At2g32520		23	0	2433.2	152	174	5	0.0016154	53.033	1
APLESYADIGGLEAQIQEIK	Q9SZD4	RPT2A	26S proteasome regulatory subunit 4 homolog A	20	0	2144.1	182	201	4	1.0718e-35	116.51	4
APLLIIAEDVTGEALATLVVNK	P21238	CPN60A1	Chaperonin 60 subunit alpha 1, chloroplastic	22	0	2249.29	289	310	3	7.1258e-06	48.968	1
APLSAAVTEEISLATQLNR	Q9LFX8	At1g27090		19	0	1983.06	71	89	3	1.1379e-07	69.024	1
APMIDNPEFKDDPELYVFPK	F4I529	CRT1a	Calreticulin-1	20	1	2364.13	295	314	5	0.0003044	46.494	2
APNFVVELIQSSSK	Q8LDU4	RCCR	Red chlorophyll catabolite reductase, chloroplastic	14	0	1517.81	148	161	3;4	0.00062257	58.885	4
APNLSNVISQGETSSAATAAAVQDDDDEEVDEEGVEPK	Q6ICZ8		Nascent polypeptide-associated complex subunit alpha-like protein 3	38	0	3886.74	131	168	6	0.027492	12.399	1
APPPGLYSGTSTLALVAR	F4J2A7	At3g01130		18	0	1769.97	2	19	3	5.2111e-32	132.81	4
APQAAGAIHTDFER	Q9SA73	T5I8.3	Obg-like ATPase 1	14	0	1482.72	326	339	3;4	1.6278e-40	157.82	5
APQVVLSRSR	Q5XVH5	At1g65710		10	1	1111.65	333	342	3	0.011998	89.827	1
APSTYGGGLSVSSSR	CON__P02533			15	0	1424.69	42	56	3	6.4733e-07	69.431	1
APTIAAAAYLR	Q9SJH7	CSY2	Citrate synthase 2, peroxisomal	11	0	1116.63	228	238	2;3	1.2984e-05	112.13	9
APTNDRFDDLFFYGIDSA	Q9SDM9	NSP1	Nitrile-specifier protein 1	18	1	2062.93	453	470	3	0.016622	51.089	2
APVSLDFETSVFK	Q05758		Ketol-acid reductoisomerase, chloroplastic	13	0	1438.73	76	88	3;4	5.1491e-15	128.36	5
APVSLDFETSVFKK	Q05758		Ketol-acid reductoisomerase, chloroplastic	14	1	1566.83	76	89	4	6.3371e-07	84.365	1
APYSAVITHGFVLDEK	Q8RXK8	OVA2		16	0	1745.9	705	720	4	0.0056263	37.657	1
AQAAVALTSGK	F4JA39	At3g25680		11	0	1015.57	365	375	3	0.0099651	52.247	1
AQADAAFYSK	Q501E6	FLOT1	Flotillin-like protein 1	10	0	1070.5	340	349	3	0.0025428	66.267	3
AQAHLYTIIK	Q9FPT1-2	UBP12	Ubiquitin carboxyl-terminal hydrolase 12	10	0	1156.66	561	570	3;4	0.00069813	82.417	3
AQAYMELSDLDLAEFDVK	B3H746	ROF1	Peptidyl-prolyl cis-trans isomerase FKBP62	18	0	2056.97	490	507	3;4	6.6575e-10	75.533	3
AQEAFLVR	Q9SJQ9	At2g36460		8	0	932.508	318	325	3	0.0071113	87.639	1
AQEAMQSSGFDSEPVFNAAK	Q9FN48	CAS	Calcium sensing receptor, chloroplastic	20	0	2112.94	135	154	3	6.6262e-06	61.276	3
AQEEMAHLLYGADPDVVQPMTVR	Q9LJG3	ESM1	GDSL esterase/lipase ESM1	23	0	2569.23	332	354	3;4;5	1.0493e-11	86.761	21	254;255
AQEETDFGVSK	F4KHD8	EMB3012		11	0	1209.55	696	706	3	0.002229	65.179	1
AQELYLQVK	Q9LW26		Acyltransferase-like protein At3g26840, chloroplastic	9	0	1090.6	650	658	3	0.025344	52.49	1
AQEMFGHLLFGADTNVIQPMNIR	Q8W4H8	GLL23	Inactive GDSL esterase/lipase-like protein 23	23	0	2601.28	330	352	3	1.8763e-06	60.735	1
AQEQVDFIIGR	Q9S7G6	PNP2	Polyribonucleotide nucleotidyltransferase 2, mitochondrial	11	0	1274.66	663	673	3	0.011863	51.252	2
AQFDSTVGIHPSSAEEFVTMR	P48641		Glutathione reductase, cytosolic	21	0	2308.08	463	483	4	0.00014852	42.618	2
AQGEAEAILAR	Q93VP9	At4g27585		11	0	1127.59	265	275	2;3	5.5359e-12	132.32	8
AQGLSVGSSLVEEDKLDLAK	Q9SAJ4	T8K14.3	Phosphoglycerate kinase	20	1	2058.08	233	252	5	3.1858e-14	81.357	4
AQGSSIEGISVVQEK	Q9LTR8	At5g57040		15	0	1530.79	52	66	3	7.3029e-09	78.326	1
AQINATFNR	Q9SYT0	ANN1	Annexin D1	9	0	1033.53	199	207	2;3	1.591e-24	155.58	10
AQISIYDPQVTEEQIQR	Q9FM01	UGD4	UDP-glucose 6-dehydrogenase 4	17	0	2017.01	358	374	3	3.3362e-09	75.682	2
AQLDELKSDAVEAMESQK	F4III4	MGP1	Probable ATP synthase 24 kDa subunit, mitochondrial	18	1	1990.95	201	218	4	0.0027231	48.907	1
AQLGEIFELDR	P56777	psbB	Photosystem II CP47 chlorophyll apoprotein	11	0	1289.66	424	434	2;3	8.2854e-13	137.01	9
AQLGVEAFANALLVVPK	Q9M888	F16B3.16		17	0	1739	437	453	4	2.8914e-13	78.69	1
AQLMTPLLLK	P25864	RPL9	50S ribosomal protein L9, chloroplastic	10	0	1126.68	85	94	3	0.048291	43.77	1
AQLQLAEIK	Q9XF88	LHCB4.2	Chlorophyll a-b binding protein CP29.2, chloroplastic	9	0	1012.59	233	241	3	0.0015019	91.867	3
AQLVSNINACTAVGDVVR	Q9SF16	F26K24.12		18	0	1875.94	23	40	3	0.035966	27.924	1
AQMEEDEQLSVLMR	Q9LRN0	At3g24190		14	0	1677.77	93	106	3	0.00080959	57.62	1
AQMVVQVEAVR	F4INP2	At2g24020		11	0	1228.66	83	93	2;3	2.882e-07	120.57	17	30
AQNALAEVQEYTSFLR	O22241	ADT4	Arogenate dehydratase 4, chloroplastic	16	0	1838.92	389	404	3	0.019984	34.48	1
AQNALSEVQEFTSFLR	Q9ZUY3	ADT3	Arogenate dehydratase 3, chloroplastic	16	0	1838.92	383	398	3	3.6069e-10	84.403	1
AQPGLTATNVNVDEVR	Q9C9I7	F26A9.12		16	0	1682.86	212	227	3	2.7017e-69	172.57	5
AQQDMGETMGELGLAFIK	B9DFS6	SNX2B	Sorting nexin 2B	18	0	1937.92	367	384	4	0.00048865	47.68	1
AQQGSLQGGLEFK	Q8GZ99	LRR-RLK		13	0	1361.69	661	673	4	0.039349	31.215	1
AQSIATVEQAAALIEELLFEK	P25701	ACP2	Acyl carrier protein 2, chloroplastic	21	0	2273.22	114	134	4	5.1154e-48	125.04	8
AQSIATVEQAAALIEELLLEK	P25702	ACP3	Acyl carrier protein 3, chloroplastic	21	0	2239.23	114	134	3	2.5651e-16	96.848	1
AQSLLQGFILSIQEDGP	Q8W4B1	MNB8.12		17	0	1814.94	636	652	3	0.0018837	47.548	1
AQTTTDVVSLLSEIK	Q9SXA1	PI4KA1	Phosphatidylinositol 4-kinase alpha 1	15	0	1603.87	1006	1020	3	5.6916e-07	70.451	1
AQVEEFYVITWNSPK	Q9SA56	PSAD2	Photosystem I reaction center subunit II-2, chloroplastic	15	0	1809.89	88	102	3	7.4518e-19	119.77	11
AQVPGTTQDHLQIFNIEAK	Q0WLB5	CHC2	Clathrin heavy chain 2	19	0	2109.09	84	102	4	0.0095614	29.027	2
AQVPTIGLVMGER	Q9SQT8	EMB3004	Bifunctional 3-dehydroquinate dehydratase/shikimate dehydrogenase, chloroplastic	13	0	1369.74	262	274	3	6.4831e-11	102.73	2
AQWAEWTVEVTGFVK	P11035	NIA2	Nitrate reductase [NADH] 2	15	0	1749.87	152	166	3	0.0011403	51.03	1
ARDEIDAVAWVR	Q9FNX5	DRP1E	Dynamin-related protein 1E	12	1	1399.72	613	624	3	0.026331	69.864	1
ARFEELNMDLFR	P22953	MED37E	Probable mediator of RNA polymerase II transcription subunit 37e	12	1	1539.75	306	317	3	1.0343e-08	122.66	1
ASAAYIYIR	Q9FNN5		NADH dehydrogenase [ubiquinone] flavoprotein 1, mitochondrial	9	0	1026.55	174	182	3	7.8367e-13	107.57	1
ASAFGLGLIYGNIK	F4J2A7	At3g01130		14	0	1422.79	20	33	3;4	2.3724e-05	78.964	5
ASAFGLGLVYGNMK	A8MQH0	At5g15320		14	0	1426.73	20	33	3	4.1944e-06	77.279	1
ASANLQQLEQEITNLESK	F4K2X9	HCF109		18	0	2015.02	100	117	4	1.484e-09	72.772	2
ASAPNPFGDAFQGPEMWSK	Q5XEP2	HOP2	Hsp70-Hsp90 organizing protein 2	19	0	2035.91	122	140	4	0.011189	27.846	1
ASAQDIATYQVVLSSEGK	Q9SHP4	At1g28530		18	0	1865.94	525	542	4	0.031202	24.793	1
ASASAVAFGMGLFSEK	Q941B2	At1g09870		16	0	1571.77	165	180	3;4	2.9633e-18	106.6	2
ASATDFLYEYMMK	Q8LCT2	At3g55605		13	0	1568.69	227	239	3	0.0014077	59.975	1
ASAVFISSFEELEPTLNYNLR	Q9S9P6	UGT78D1	UDP-glycosyltransferase 78D1	21	0	2399.2	212	232	3	2.0828e-22	103.41	1
ASDFLDAVSETIK	Q9LTB2	MMT1	Methionine S-methyltransferase	13	0	1394.69	949	961	3	0.00026504	73.36	2
ASDLDIASVLGMSFPSYR	Q9ZPI6	AIM1	Peroxisomal fatty acid beta-oxidation multifunctional protein AIM1	18	0	1927.93	648	665	3	6.3301e-17	92.996	2
ASDSANLDSAAELLIR	Q9T0P4	GLU2	Ferredoxin-dependent glutamate synthase 2, chloroplastic	16	0	1644.83	379	394	3	1.144e-112	199.84	3
ASDVAQPLVEADIPFK	C0Z2J1	At1g11360		16	0	1698.88	116	131	3	1.1901e-06	68.845	2
ASEAAILEVVK	Q94F00	IMPL1	Phosphatase IMPL1, chloroplastic	11	0	1128.64	127	137	3	0.014506	48.568	3
ASEEVYMALLR	Q940Z1		Pentatricopeptide repeat-containing protein At1g19525	11	0	1280.64	78	88	2;3	0.0025013	63.624	3
ASEEWGLFQVVNHGIPTELIR	Q96330	FLS1	Flavonol synthase/flavanone 3-hydroxylase	21	0	2394.23	63	83	3	1.5157e-05	52.769	1
ASEIVLQPIR	P05466	At1g48860	3-phosphoshikimate 1-carboxyvinyltransferase	10	0	1124.66	78	87	3	0.011906	53.089	1
ASELELSLTQSSAR	F4ISU2	At2g32240		14	0	1490.76	566	579	2	2.4504e-31	148.7	3
ASELGFFGF	Q8RWJ5	At1g29310		9	0	973.455	467	475	2	0.0020977	86.833	3
ASELTTVLMVVGAGR	Q8GWT4-2	PMRT15	Protein arginine N-methyltransferase 1.5	15	0	1502.81	360	374	3	0.00050065	54.094	1
ASEYGLVNIDR	P55231	APL3	Glucose-1-phosphate adenylyltransferase large subunit 3, chloroplastic	11	0	1235.61	250	260	2	0.0011713	70.089	1
ASFAETMEYER	F4HRT5	LINC1		11	0	1332.57	583	593	2	0.019515	49.632	1
ASFAGDLNFYGK	A8MQR6	ALDH6B2	Methylmalonate-semialdehyde dehydrogenase [acylating], mitochondrial	12	0	1288.61	454	465	3;4	1.403e-07	107.06	10
ASFEHGLVVAVK	Q9M8T0		Probable inactive receptor kinase At3g02880	12	0	1255.69	362	373	4	0.022749	36.417	1
ASFEQEVAVWQK	F4J0Y1	ATMRK1		12	0	1420.7	130	141	3;4	9.0682e-55	176.78	6
ASFLVSNSQNEVLNLQYK	Q8L5U0	CSN4	COP9 signalosome complex subunit 4	18	0	2053.05	163	180	3	0.031684	27.714	1
ASGASQLVVK	B3H778	At4g24830	Argininosuccinate synthase, chloroplastic	10	0	958.545	147	156	3	6.5018e-05	113.1	3
ASGDYAIVIAHNPDNDTSR	Q42064	RPL8C	60S ribosomal protein L8-3	19	0	2014.93	129	147	3;4	1.1996e-20	90.385	3
ASGDYAIVIAHNPDSDTTR	P46286	RPL8A	60S ribosomal protein L8-1	19	0	2001.94	129	147	3;4	1.1864e-36	122.19	7
ASGGFGSFVVNPR	Q9SU40	SKU5	Monocopper oxidase-like protein SKU5	13	0	1293.65	132	144	3	6.9297e-19	136.96	2
ASGLWYQSFLR	Q9C5C2	TGG2	Myrosinase 2	11	0	1326.67	513	523	2;3	3.1243e-05	96.171	3
ASGYDVESSASGDAILK	O64530-2	STR1	Thiosulfate/3-mercaptopyruvate sulfurtransferase 1, mitochondrial	17	0	1668.78	144	160	3;4	9.8349e-26	116	6
ASHDESTEEAIEFATQYGK	Q9FM97		Pyruvate kinase	19	0	2111.93	451	469	4	1.551e-26	101.68	2
ASHPELQVEVR	Q9LZQ4	T12C14_60		11	0	1263.66	194	204	3	6.9818e-18	144.55	2
ASITVAAAAK	F4JCS8	At3g48050		10	0	901.523	1182	1191	3	0.00024121	100.02	2
ASIVIQGAR	Q9FF10		Heparanase-like protein 1	9	0	913.535	30	38	2	0.074147	46.447	2
ASIVYFDVR	Q944J2	At4g28706		9	0	1068.56	181	189	2;3	0.0020012	83.783	4
ASIYNAMPLAGVEK	Q9SHP0	PSAT2	Phosphoserine aminotransferase 2, chloroplastic	14	0	1462.75	396	409	3	0.062208	32.152	1
ASLADVGVVGDLSNEDGNK	Q8VY07	EPSIN1	Clathrin interactor EPSIN 1	19	0	1858.89	481	499	3	0.08239	20.949	1
ASLDDLAVLTGAEVISEER	Q93ZM7		Chaperonin CPN60-like 2, mitochondrial	19	0	1987.01	317	335	3	1.8955e-61	155.92	2
ASLDFYSR	B9DH52	At1g08110	Lactoylglutathione lyase	8	0	957.456	90	97	2	0.0093937	85.862	2
ASLDILLPYQR	O23404-4	PPDK	Pyruvate, phosphate dikinase 1, chloroplastic	11	0	1287.72	573	583	3	3.403e-05	97.597	2
ASLEGNLAETENR	CON__Q04695			13	0	1402.67	322	334	3	0.050124	34.338	1
ASLEVLVADLQFLR	P57741		Probable prefoldin subunit 3	14	0	1572.89	146	159	3	1.0011e-14	123.28	1
ASLSVSFGQR	F4K753	ATSRL1		10	0	1050.55	147	156	3	0.00037931	89.08	1
ASLVADIR	Q9LPG6	RHM2	Probable rhamnose biosynthetic enzyme 2	8	0	843.481	420	427	2	0.038368	55.064	1
ASLYFYNTK	Q93WX6	NFS2	Cysteine desulfurase 2, chloroplastic	9	0	1105.54	434	442	3	0.047179	48.423	1
ASMAAQFAAEATLR	F4IPB2	MAP70-3	Microtubule-associated protein 70-1	14	0	1436.71	151	164	3	1.6594e-07	85.909	2
ASMGEDLFWAIR	Q9FKU9	At5g44390		12	0	1394.67	227	238	3	9.7192e-15	135.99	2
ASMGGYISSQSVK	O23717	PBE1	Proteasome subunit beta type-5-A	13	0	1313.63	77	89	3	3.4712e-14	123.26	3
ASMIWIIGEYAER	O81742	At4g11380	Beta-adaptin-like protein B	13	0	1537.76	468	480	2;3	1.1854e-12	119.21	6
ASNAAASIFAVIDR	Q9M1Q9	ABCB21	ABC transporter B family member 21	14	0	1404.74	1018	1031	2;3	1.55e-10	95.067	2
ASNDIPDPVVDVQINQR	Q9MA55-2	ACBP4	Acyl-CoA-binding domain-containing protein 4	17	0	1878.94	108	124	3	1.9961e-16	93.495	2
ASNDIPDPVVDVQINR	Q9MA55	ACBP4	Acyl-CoA-binding domain-containing protein 4	16	0	1750.88	108	123	3	5.8788e-08	74.428	2
ASNFDIALDDVSITTLTFGK	Q9ZNT7-2	PHB2	Prohibitin-2, mitochondrial	20	0	2127.07	102	121	3;4	0.00021522	44.054	2
ASNTFPTPLDVSNKDDVAVGR	Q8VYI4	At1g14810		21	1	2202.09	317	337	4;5	2.4902e-13	83.723	5
ASNVLLDSEFEAR	Q8LDB7	At1g52540	PTI1-like tyrosine-protein kinase At3g15890	13	0	1449.71	169	181	2;3	4.8511e-06	81.904	3
ASPALMDLSTADEEDLYGR	Q9SEI4	RPT3	26S protease regulatory subunit 6B homolog	19	0	2052.93	15	33	3	8.3418e-37	124.29	2
ASPETVADFTLTMLK	Q9ZU52	FBA3	Probable fructose-bisphosphate aldolase 3, chloroplastic	15	0	1622.82	274	288	3	1.1094e-11	92.939	3
ASQASSVAVVLASSESFSDESK	Q8RX72		Leucine aminopeptidase 2, chloroplastic	22	0	2185.04	185	206	3;4	7.3376e-06	50.752	5
ASQASSVAVVLASSESVSNESK	Q944P7		Leucine aminopeptidase 3, chloroplastic	22	0	2136.05	186	207	4	9.0117e-46	113.7	4
ASQLDVVVSNK	Q9FHG2	RPL32B	60S ribosomal protein L32-2	11	0	1158.62	113	123	3	3.6444e-06	118.31	3
ASQLDVVVTNR	P49211	RPL32A	60S ribosomal protein L32-1	11	0	1200.65	113	123	2;3	7.7614e-49	173.6	11
ASQLGLK	Q9M5K3	LPD1	Dihydrolipoyl dehydrogenase 1, mitochondrial	7	0	715.423	62	68	3	0.01137	89.55	2
ASQSTSAAIVLASSVSDESK	P30184	PM25	Leucine aminopeptidase 1	20	0	1936.96	125	144	3;4	1.8146e-37	122.83	14
ASQYLAITGAGIEDIK	Q501E6	FLOT1	Flotillin-like protein 1	16	0	1648.87	7	22	3;4	5.4024e-10	83.404	3
ASSDLLLVQSDLYTLVDGFVTR	Q9M9P3		Probable UTP--glucose-1-phosphate uridylyltransferase 2	22	0	2411.26	361	382	3;4	1.9984e-66	150.13	12
ASSEETSSIDTNELITDLK	B3H429	At4g01150	Protein CURVATURE THYLAKOID 1A, chloroplastic	19	0	2051.97	63	81	3;4	8.3271e-41	123.14	5
ASSGDLDNTAIIDQILK	Q94AM1	OOP	Organellar oligopeptidase A, chloroplastic/mitochondrial	17	0	1772.92	344	360	3;4	1.7666e-37	143.97	6
ASSIVISGTDIIRPR	Q8RW90	At1g12050		15	0	1583.9	168	182	3;4	3.0452e-56	164.65	6
ASSSSSSENLSELFVTLPSDVTSR	O49340	CYP71A12	Cytochrome P450 71A12	24	0	2499.2	163	186	3	0.0022377	34.474	1
ASSVAQVVTSLQER	P56757	atpA	ATP synthase subunit alpha, chloroplastic	14	0	1473.78	203	216	2;3	3.8186e-24	141.75	7
ASVDTEVFLR	Q9SI07	At2g04280		10	0	1135.59	532	541	3	1.2219e-34	167.67	2
ASVGFK	O03042	rbcL	Ribulose bisphosphate carboxylase large chain	6	0	607.333	9	14	2;3	0.028254	111.69	6
ASVPSGDSSGTYEAIELR	Q9ZW34	ENO3	Cytosolic enolase 3	18	0	1837.87	77	94	3	5.5562e-38	144.97	3
ASVVMFVGLQGAGK	A8MSA9	At1g48900	Signal recognition particle 54 kDa protein 3	14	0	1362.73	101	114	3	2.0474e-12	111.79	2
ASWTAVYSTELK	Q9XI10	F8K7.10		12	0	1354.68	186	197	4	0.0046481	49.448	2
ASYSTSIAPNEEDDANLDTTGSLVAQR	Q9FMF9	At5g64270		27	0	2824.3	41	67	4	1.004e-08	71.06	1
ASYTMQLAK	Q9SI75	CPEFG	Elongation factor G, chloroplastic	9	0	1011.51	754	762	3	0.00277	76.679	1
ATAAPLNAAYTAEEFEFYLSDSDSK	Q9SMT7	4CLL10	4-coumarate--CoA ligase-like 10	25	0	2710.23	81	105	4	2.2971e-49	114.15	6
ATAELLFGAGHPVIK	F4JTH0	ASP5	Aspartate aminotransferase	15	0	1522.85	123	137	3;4	5.7223e-12	94.023	5
ATAGDTHLGGEDFDNR	P22953	MED37E	Probable mediator of RNA polymerase II transcription subunit 37e	16	0	1674.72	227	242	3;4	1.0917e-46	160.81	3
ATASLEILGTR	Q9FLI4	SBT1.3		11	0	1130.63	485	495	3	0.024595	45.433	2
ATATNNILVVLPSK	F4JHW1	At4g02860		14	0	1439.83	189	202	3	0.0012897	63.257	1
ATDFGLSVFIEEGK	Q9ZSA2	CPK29	Calcium-dependent protein kinase 29	14	0	1511.75	223	236	3	8.2227e-11	99.161	4
ATDSEATEVIIEAALK	Q9FNN1	At5g08570	Pyruvate kinase	16	0	1659.86	463	478	3;4	1.8298e-19	119.54	5
ATDSPLPTVPGYDVAGVVVK	Q9ZUC1		Quinone oxidoreductase-like protein At1g23740, chloroplastic	20	0	1984.05	131	150	3	0.00038193	59.372	2
ATDTGEIGSALLAAEEAIEDVEETER	O49629	PAP2	Probable plastid-lipid-associated protein 2, chloroplastic	26	0	2718.27	60	85	4	5.7963e-28	99.071	4
ATEDKSAEMVTDEGAIYVTSNR	O82660	HCF136	Photosystem II stability/assembly factor HCF136, chloroplastic	22	1	2386.1	194	215	4;5	2.4265e-19	92.289	4
ATEIAAEVALAFDEIR	F4JQQ8	At4g18070		16	0	1717.89	139	154	3	1.231e-18	112.63	2
ATEIEVGVVR	O81147	PAA2	Proteasome subunit alpha type-6-B	10	0	1071.59	212	221	2;3	1.2275e-45	179.1	6
ATEQWFASVEGFR	Q8RXK8	OVA2		13	0	1526.72	538	550	2;3	4.9518e-08	90.412	2
ATETIDVSDAVGSNIR	B9DFQ9	EMB1467	NADH dehydrogenase [ubiquinone] iron-sulfur protein 1, mitochondrial	16	0	1646.81	289	304	2;3	6.361e-57	165.93	9
ATETYIFAMFDENSK	F4J270	BG3		15	0	1765.79	302	316	3	0.00021405	58.079	1
ATFETFIGIR	Q8L831	NUDT3	Nudix hydrolase 3	10	0	1153.61	467	476	2;3	1.5362e-41	153.97	4
ATGAFILTASHNPGGPTEDFGIK	O49299	At1g70730	Probable phosphoglucomutase, cytoplasmic 2	23	0	2300.14	135	157	3;4	9.6399e-06	67.11	5
ATGIVVVPGSGFR	F4I7I0	ALAAT1	Alanine aminotransferase 1, mitochondrial	13	0	1258.7	492	504	3	0.0005973	65.234	2
ATHIMIATGTGVAPYR	F4JGF4	RFNR1	Ferredoxin--NADP reductase, root isozyme 1, chloroplastic	16	0	1657.86	200	215	3;4	2.5244e-18	108.06	5
ATIGADFLTK	Q9LS94	RABG3F	Ras-related protein RABG3f	10	0	1035.56	39	48	3	6.6e-08	128.03	2
ATIGADFVTK	F4JKR7	RABG3A	Ras-related protein RABG3a	10	0	1021.54	39	48	3	0.0016635	69.275	3
ATIGVEFQTQNMEIEGK	Q9SIP0	RABA5D	Ras-related protein RABA5d	17	0	1893.91	43	59	3	0.015237	33.872	1
ATIGVEFQTR	Q9FJN8	RABA4A	Ras-related protein RABA4a	10	0	1120.59	48	57	2;3	5.8307e-19	150.1	15
ATIHVENVDEFK	Q9LE59	GAUT1	Polygalacturonate 4-alpha-galacturonosyltransferase	12	0	1400.69	420	431	4	0.0041517	50.354	2
ATINASVR	Q38799	PDH2	Pyruvate dehydrogenase E1 component subunit beta-1, mitochondrial	8	0	830.461	280	287	2	0.0002029	126.82	5
ATIVQASTVYNDTPATLEK	P32962	NIT2	Nitrilase 2	19	0	2021.03	20	38	4	1.5639e-09	70.114	4
ATLAAVQQMR	P93014	rps5	30S ribosomal protein S5, chloroplastic	10	0	1087.58	276	285	3	0.00068444	82.645	1
ATLAEYTEELVAK	Q9SR96	ERDJ3A	DnaJ protein ERDJ3A	13	0	1436.74	281	293	3	0.01195	43.761	1
ATLDLLVAYK	F4IRR2	SAD2		10	0	1105.64	875	884	3	0.00089412	79.148	1
ATLELGLLGQR	Q8LB88	At1g67800		11	0	1169.68	322	332	3	0.0002954	81.017	1
ATLFPGDGIGPEIAESVK	Q8LG77	IDH6	Isocitrate dehydrogenase [NAD] catalytic subunit 6, mitochondrial	18	0	1799.93	46	63	4	9.4046e-14	78.078	2
ATLPNFYVAAGIGGER	Q93WJ8		Probable monodehydroascorbate reductase, cytoplasmic isoform 4	16	0	1634.84	62	77	3	3.8726e-30	141.1	9
ATLQFLDTFK	Q9M888	F16B3.16		10	0	1182.63	128	137	3	9.5741e-14	141.08	2
ATLSSLPDEVVDTVGITSLPSEDPVSER	Q9M1Z2	F24G16.90		28	0	2912.45	488	515	4	1.2001e-28	101.45	2
ATLTIGAYLPLSVR	F4KHD8	EMB3012		14	0	1473.86	667	680	3	8.6116e-11	98.942	2
ATLVVGNVLPLR	P46286	RPL8A	60S ribosomal protein L8-1	12	0	1250.77	94	105	2;3	3.5403e-14	131.12	4
ATMALSLAEAR	F4JHE9	KEA2	K(+) efflux antiporter 2, chloroplastic	11	0	1132.59	216	226	2	4.0555e-05	107.09	2
ATNLEMESK	P19366	atpB	ATP synthase subunit beta, chloroplastic	9	0	1021.48	487	495	3	4.6249e-07	127.76	3
ATNVLLDLSLNAK	F4HRH4	At1g53430	Probable LRR receptor-like serine/threonine-protein kinase At1g53430	13	0	1370.78	757	769	3	5.8598e-06	80.96	2
ATPAPPVGPALGSK	Q9MAP3	RPL11	50S ribosomal protein L11, chloroplastic	14	0	1261.7	87	100	3;4	2.494e-06	78.401	3
ATPDMAVILLEIAR	Q84R15	At2g07360		14	0	1511.84	626	639	3	8.6096e-11	98.943	2
ATPEMWSDLIAK	F4IUQ7	BGAL9	Beta-galactosidase	12	0	1360.67	64	75	3	0.040783	36.679	1
ATPLIVHLVDTSSLPLGR	Q0WP12-2	HOL1	Thiocyanate methyltransferase 1	18	0	1888.08	52	69	3;4	1.4662e-13	90.706	5
ATPLPMSTLESLASSAVR	Q9FFP6	At5g63680	Pyruvate kinase	18	0	1829.96	371	388	3	5.5682e-27	119.62	2
ATQGIYPLQNVFIR	Q42262	RPS3AB	40S ribosomal protein S3a-2	14	0	1618.88	200	213	3	4.1424e-24	140.01	3
ATQLKPAVTIDLEELER	Q9LK94		Probable monodehydroascorbate reductase, cytoplasmic isoform 2	17	0	1925.05	403	419	4	4.8985e-09	70.802	2
ATSAGMKEQEAVNFLEK	O81147	PAA2	Proteasome subunit alpha type-6-B	17	1	1851.9	165	181	4	0.0015483	53.168	2
ATSDLLLVQSDLYTLVDGFVTR	F4KGY8	UGP2	UTP--glucose-1-phosphate uridylyltransferase 1	22	0	2425.27	282	303	3;4	8.8787e-06	63.225	2
ATSEGEISEKVEK	O22914	CP12-1	Calvin cycle protein CP12-1, chloroplastic	13	1	1405.69	47	59	4	6.0353e-06	84.605	1
ATSFEVISTLR	P93655	LON1	Lon protease homolog 1, mitochondrial	11	0	1222.66	232	242	2;3	3.6938e-08	125.23	5
ATSLEPVNNNGSVSLSTTVQNQK	Q9ZVN2		Acyltransferase-like protein At1g54570, chloroplastic	23	0	2387.19	37	59	4	0.00053415	41.115	3
ATSSDTAVVETAQSDDVIFK	Q94A41	AMY3	Alpha-amylase 3, chloroplastic	20	0	2083	66	85	3;4	0.00069409	36.637	3
ATTELVAAGYK	Q9FKW8	STR18	Thiosulfate sulfurtransferase 18	11	0	1122.59	97	107	3	0.062067	38.783	1
ATTLTTASVDDAAVIDDLIAK	P93028	UBA1	Ubiquitin-activating enzyme E1 1	21	0	2103.09	841	861	3;4	2.6441e-38	111.63	8
ATTNVWLQVEGQQFDPNASK	Q96266-2	GSTF8	Glutathione S-transferase F8, chloroplastic	20	0	2232.08	96	115	3;4;5	6.0383e-21	101.17	10
ATVFEFGSVAATGDR	Q8VZ93	F24G16.11		15	0	1526.74	48	62	2;3	1.5447e-14	98.654	4
ATVLDSNLNIIK	Q949W8	XK-2		12	0	1299.74	24	35	3	9.3936e-08	110.08	1
ATVLLAMSDLLYESGNSSEAIER	Q9LZL9	T7H20_180		23	0	2468.21	96	118	3	0.019574	26.157	1
ATVMELVVK	F4K4A7	At5g27410	Branched-chain-amino-acid aminotransferase-like protein 1	9	0	988.563	847	855	3	0.0039009	66.692	2
ATVQVVDLQVFAQPR	F4IFM7	SYTA	Synaptotagmin-1	15	0	1669.92	165	179	3	6.3561e-24	132.08	3
ATVVQASTVFYDTPATLDK	P46011	NIT4	Bifunctional nitrilase/nitrile hydratase NIT4	19	0	2026.03	38	56	3;4	7.1711e-09	83.666	6
ATVYGALIIYPR	Q56YT0	LAC3	Laccase-3	12	0	1335.76	136	147	3	4.2786e-08	114.86	1
ATYVHTVNPTTSFGAELIR	Q9FKM2	VDAC4	Mitochondrial outer membrane protein porin 4	19	0	2076.06	184	202	3;4	1.2999e-36	121.51	5
AVAADDEEMDATQYYENR	Q9ZPI1		Lysine--tRNA ligase	18	0	2089.85	77	94	3	6.3541e-27	119.46	2
AVADASSVASELDEVLATK	F4I9A2	At1g24460		19	0	1874.95	918	936	4	8.9916e-07	65.949	4
AVADVIGVSNDQDGVADAIYR	Q8L5Z4			21	0	2147.05	561	581	3	0.00075343	37.713	1
AVAEEMGIGFLGIGFQPK	P46309	GSH1	Glutamate--cysteine ligase, chloroplastic	18	0	1862.96	198	215	3;4	6.3765e-48	129.01	6	131
AVAEHGELALITVEGSQAAK	F4KIH8	At5g24710		20	0	1993.05	775	794	3;4	9.3603e-06	60.062	2
AVAGAGVLAGYDK	P40941	AAC2	ADP,ATP carrier protein 2, mitochondrial	13	0	1190.63	358	370	3	0.00042976	66.56	1
AVAGAGVLSGYDK	P31167	AAC1	ADP,ATP carrier protein 1, mitochondrial	13	0	1206.62	354	366	3;4	8.0638e-24	138.24	8
AVAGLFSAEAK	Q9FNA9	PDAT1	Phospholipid:diacylglycerol acyltransferase 1	11	0	1062.57	302	312	3	0.0025978	63.073	2
AVAHQPISIAIEAGGR	P43297	RD21A	Cysteine proteinase RD21a	16	0	1588.87	262	277	3;4	7.0893e-22	128.74	34
AVAIAVGDWYFDR	Q0WRK2	At5g26670		13	0	1481.73	264	276	2;3	4.882e-05	73.881	6
AVAIESAFR	Q9LTB2	MMT1	Methionine S-methyltransferase	9	0	962.519	455	463	2;3	0.0016366	87.476	3
AVALVLPNLK	P25856	GAPA-2	Glyceraldehyde-3-phosphate dehydrogenase GAPA1, chloroplastic	10	0	1036.66	276	285	3;4	0.00015909	89.698	9
AVAMSATEGLK	P19366	atpB	ATP synthase subunit beta, chloroplastic	11	0	1076.55	76	86	2;3;4	1.8081e-38	157.78	95	94
AVAMSATEGLKR	P19366	atpB	ATP synthase subunit beta, chloroplastic	12	1	1232.65	76	87	3;4	7.2247e-08	119.39	5
AVANSTSATFLR	Q9SZD4	RPT2A	26S proteasome regulatory subunit 4 homolog A	12	0	1236.65	241	252	2;3	2.1125e-07	101.35	2
AVASGSVEVIR	F4J8D3	TPLATE	Protein TPLATE	11	0	1086.6	261	271	2;3	9.6087e-30	156.58	6
AVASISAGNDDLIGSMIADAIDK	P21238	CPN60A1	Chaperonin 60 subunit alpha 1, chloroplastic	23	0	2246.11	190	212	3;4;5	3.9772e-12	88.09	3	102
AVAVALR	F4J5T2	LTA3	Dihydrolipoyllysine-residue acetyltransferase component 1 of pyruvate dehydrogenase complex, mitochondrial	7	0	698.444	544	550	2	0.028897	69.39	1
AVAVGVDAIIVQGR	Q8LDF2	At5g64250		14	0	1366.79	84	97	2	0.019602	40.477	1
AVAVVSVELR	P93828	F19P19.27		10	0	1041.62	123	132	2;3	0.0026056	66.056	2
AVAVVVDPIQSVK	Q9LT08	RPN11	26S proteasome non-ATPase regulatory subunit 14 homolog	13	0	1323.78	139	151	3;4	2.7977e-17	103.44	3
AVAVYGTSAMQEMVK	Q9MAQ0	WAXY	Probable granule-bound starch synthase 1, chloroplastic/amyloplastic	15	0	1583.77	548	562	3;4	5.8729e-20	120.84	7	269
AVCMISNNTAVAEVFSR	Q56WH1	TUBA3	Tubulin alpha-3 chain	17	0	1857.87	374	390	3	1.1368e-24	111.03	3
AVDEAILYLGK	Q9FNC4			11	0	1190.65	98	108	3	0.0016411	68.536	4
AVDGIFHVLR	Q9SA73	T5I8.3	Obg-like ATPase 1	10	0	1125.63	118	127	3	0.00037931	89.08	1
AVDGQDEYYTLILNFK	Q9SJZ7	At2g22360		16	0	1887.93	191	206	3;4	2.1261e-18	101.53	6
AVDGSYVFVK	O24653	GDI2	Guanosine nucleotide diphosphate dissociation inhibitor 2	10	0	1083.56	103	112	3	0.00024076	93.649	3
AVDGSYVFVQGK	Q96254-2	GDI1	Guanosine nucleotide diphosphate dissociation inhibitor 1	12	0	1268.64	103	114	3	0.0019565	61.344	1
AVDIIGFGTGAEVEK	P30184	PM25	Leucine aminopeptidase 1	15	0	1504.78	176	190	3;4	1.326e-17	107.69	6
AVDKDELTVEER	P42643	GRF1	14-3-3-like protein GF14 chi	12	1	1402.69	39	50	3;4	2.5065e-34	160.72	6
AVDQNFQVTER	A8MQX8	BPA1		11	0	1305.63	163	173	2;3	1.0217e-29	156.14	5
AVDSLVPIGR	P92549	At2g07698	ATP synthase subunit alpha	10	0	1025.59	154	163	2;3	0.00089412	79.148	6
AVDSTLAADLGLR	O23702	AN	C-terminal binding protein AN	13	0	1300.7	95	107	3	4.9282e-08	90.434	1
AVDVIPLLTPIVLDK	O23016	KAB1	Probable voltage-gated potassium channel subunit beta	15	0	1604.98	298	312	3	1.3643e-07	82.578	2
AVDYSGPSLSYYINK	Q9FL44	At5g07020		15	0	1675.81	159	173	3	1.4664e-11	92.295	2
AVEAIKPGMVLGLGTGSTAAFAVDQIGK	Q9S726	RPI3	Probable ribose-5-phosphate isomerase 3, chloroplastic	28	0	2700.45	56	83	6	0.0089687	22.342	1
AVEASPNDSIILGEYAR	Q8VZ31	At1g04530		17	0	1803.9	287	303	3	1.57e-19	98.062	1
AVEEGYDISK	Q9FGT8	K21L19.6		10	0	1109.52	145	154	3	0.00030442	91.549	1
AVEFAFR	Q0WLB5	CHC2	Clathrin heavy chain 2	7	0	838.434	1109	1115	2;3	0.016086	114.72	4
AVEFNFNGTTAQLR	Q42560	ACO1	Aconitate hydratase 1	14	0	1566.78	416	429	3	0.0013523	53.947	3
AVEILEQLVETGSETMDVR	Q94K05	T11I18.7		19	0	2118.05	139	157	3	4.8406e-62	161.61	3
AVEKEFEMALQDR	F4HQD5	At1g79920	Heat shock 70 kDa protein 15	13	1	1564.76	602	614	4	0.00065359	68.277	1
AVELDTESDGSQIQSGLAEWTGQR	B3H604	At5g40370	Glutaredoxin-C2	24	0	2576.2	67	90	3;4	1.9445e-63	131.56	6
AVELESVAGAYWR	F4IFC5	EMB2761		13	0	1449.73	206	218	2;3	1.2635e-13	120.57	2
AVELTVK	O49543	NIFS1	Cysteine desulfurase 1, mitochondrial	7	0	758.454	418	424	3	0.011024	92.467	2
AVELVAGK	Q9LYE7	F15N18_10		8	0	785.465	254	261	3	0.011578	71.342	3
AVELVILPR	Q9SJE1	CHLD	Magnesium-chelatase subunit ChlD, chloroplastic	9	0	1008.63	389	397	2;3	0.00041604	111.95	3
AVEMFIDEK	Q9XFS9	DXR	1-deoxy-D-xylulose 5-phosphate reductoisomerase, chloroplastic	9	0	1080.52	414	422	3	0.0054854	63.216	1
AVEPDLIFFDFAHWIPEVAR	Q9T080	UGT79B2	UDP-glycosyltransferase 79B2	20	0	2371.2	106	125	4	2.1768e-06	63.302	1
AVESNEMVDIDPR	O48844	RPN2A	26S proteasome non-ATPase regulatory subunit 1 homolog A	13	0	1473.68	121	133	2;3	3.8841e-10	97.463	6
AVESSEVVEIDPR	Q9MAT0	RPN2B	26S proteasome non-ATPase regulatory subunit 1 homolog B	13	0	1428.71	121	133	2;3	2.8849e-12	117.03	5
AVEVEPTIDYGGGGGIGGDK	Q94A32	At3g43520		20	0	1889.9	85	104	3;4	2.6637e-14	83.229	7
AVEVLLR	Q9SF45	F11F8_15	Pentatricopeptide repeat-containing protein At2g31400, chloroplastic	7	0	798.496	465	471	2	0.033952	76.035	1
AVEWDAAWSQNLDPSGR	F4KGS3	ASN3	Asparagine synthetase	17	0	1900.87	527	543	3	4.3381e-10	77.506	2
AVEWDATWSK	Q9LV77	ASN2	Asparagine synthetase [glutamine-hydrolyzing] 2	10	0	1191.56	528	537	3	0.00022074	94.309	4
AVEYFELSK	Q8LPK4	ALPHAC-AD	AP-2 complex subunit alpha-2	9	0	1084.54	571	579	3	0.0061402	61.78	1
AVFGFGI	Q9LHL7	T21B14.13		7	0	709.38	354	360	2	0.034927	70.49	1
AVFLDLEPTVIDEVR	P11139	TUBA1	Tubulin alpha-1 chain	15	0	1714.91	65	79	3	5.5933e-20	121.24	3
AVFPSDILLHSAVSPAK	REV__F4K1G7			17	0	1750.96			5	0.0026076	44.44	1
AVFPSIVGRPR	P53492	ACT7	Actin-7	11	0	1197.7	31	41	3	7.856e-23	148.56	5
AVFPSVIGAVDGVEAMDVDVDSTK	Q84M92	ARP4	Actin-related protein 4	24	0	2420.18	31	54	4	0.00012658	59.539	3
AVFPSVVGRPR	F4J8V9	ACT2	Actin-8	11	0	1183.68	31	41	3	2.2251e-17	140.49	4
AVFVDLEPTVIDEVR	Q0WV25	TUBA4	Tubulin alpha-4 chain	15	0	1700.9	65	79	3;4	8.64e-57	167.32	18
AVGDDIVPHVMPFIEEK	Q9FJD4	At5g53480		17	0	1894.95	359	375	4	5.1292e-16	86.539	4
AVGEDGNTFQFEVPQIK	O23264	SBP1	Selenium-binding protein 1	17	0	1877.92	381	397	4	5.5425e-20	98.943	2
AVGEDGNTYQFDVPQIK	Q93WN0	SBP2	Selenium-binding protein 2	17	0	1879.9	378	394	3;4	7.6958e-14	85.469	3
AVGILEVSLISGK	A8MRW6	At3g55470		13	0	1284.77	2	14	3	4.834e-06	81.92	1
AVGNVNNIIGPALIGK	P25696	ENO2	Bifunctional enolase 2/transcriptional activator	16	0	1548.9	66	81	3;4	2.2996e-15	95.264	4
AVGNWFYGR	Q940J8	T5K18.190		9	0	1068.51	359	367	3	9.9294e-10	136.8	1
AVGPIVDGDAVVTFNFR	O04499	PGM1	2,3-bisphosphoglycerate-independent phosphoglycerate mutase 1	17	0	1775.92	269	285	3;4	1.1383e-52	155.28	15
AVGVEVNK	Q9FDZ9	RPL21E	60S ribosomal protein L21-2	8	0	814.455	71	78	3	0.00026996	117.93	6
AVGVNSIVLFPK	Q9SFH9	HEMB1	Delta-aminolevulinic acid dehydratase 1, chloroplastic	12	0	1242.73	170	181	3	0.0048341	56.087	1
AVGVQGLVVPDVPLEETEMLRK	Q42529	TSA1	Tryptophan synthase alpha chain, chloroplastic	22	1	2378.29	166	187	5	1.3921e-05	63.225	1
AVIDDVLAPFNLEEISSK	Q8W4Q4	At4g24800		18	0	1959.02	519	536	4	1.3033e-07	68.845	1
AVIDDVLAPLNLEDISTK	Q94BR1	At5g63190		18	0	1925.04	525	542	4	9.9304e-10	74.428	1
AVIEETGSYQLR	F4IIZ8	At2g40815		12	0	1364.69	117	128	3	0.0047618	56.205	1
AVIEFVK	Q8W4A0	F14P3.15	Eukaryotic translation initiation factor 3 subunit M	7	0	804.475	226	232	3	0.033164	64.776	1
AVIEIQEK	Q9LQ83	T1N6.14		8	0	928.523	108	115	3	0.0095719	75.043	1
AVIELENYGLPFSR	O82663	SDH1-1	Succinate dehydrogenase [ubiquinone] flavoprotein subunit 1, mitochondrial	14	0	1606.84	137	150	2;3	1.3096e-32	154.65	11
AVILESEGIELITDR	F4IIM1	At2g22125		15	0	1656.89	1045	1059	3	4.8132e-24	133.48	3
AVILLQGR	A8MS28	At4g15000	60S ribosomal protein L27-2	8	0	868.549	10	17	2	0.0057973	97.068	3
AVINKEEDIAAYTIK	P52577	At1g75290	Isoflavone reductase homolog P3	15	1	1676.9	189	203	4	1.6031e-08	80.632	2
AVITVPAYFNDSQR	Q9STW6	HSP70-6	Heat shock 70 kDa protein 6, chloroplastic	14	0	1579.8	214	227	3	1.7432e-05	72.891	1
AVIVSWVTQEAK	Q9SIV9	PAP10	Purple acid phosphatase 10	12	0	1329.73	73	84	3	0.00019788	77.062	4
AVLAVADLER	O04450		T-complex protein 1 subunit epsilon	10	0	1055.6	188	197	3	0.00061148	83.862	1
AVLDAVTLVAVK	Q9LVI6	RLK902	Probable inactive receptor kinase RLK902	12	0	1197.73	382	393	3	0.00012878	78.342	2
AVLDAVTVVAVK	Q9LP77	RKL1	Probable inactive receptor kinase At1g48480	12	0	1183.72	388	399	3	0.01625	44.847	2
AVLEEGTTVVVK	O48788		Probable inactive receptor kinase At2g26730	12	0	1243.7	368	379	3	5.6226e-06	91.469	3
AVLERDDEVYDVFIMFGK	Q9LK73-3	UGT88A1	UDP-glycosyltransferase 88A1	18	1	2145.05	187	204	4	3.918e-06	67.646	2
AVLIDLYSK	Q9FLX7		Probable NADH dehydrogenase [ubiquinone] 1 alpha subcomplex subunit 5, mitochondrial	9	0	1020.59	31	39	3;4	0.0017596	85.666	7
AVLIGINYPGTK	O64517	AMC4	Metacaspase-4	12	0	1244.71	5	16	3;4	3.4493e-06	90.913	5
AVLMDLEPGTMDSLR	Q9ASR0	TUBB4	Tubulin beta-4 chain	15	0	1646.8	63	77	3	4.891e-25	118.58	10	106
AVLMDLEPGTMDSVR	P29515	TUBB7	Tubulin beta-7 chain	15	0	1632.79	63	77	2;3	2.4351e-29	139.77	3
AVLSSSGFQADVK	P42742	PBF1	Proteasome subunit beta type-1	13	0	1307.67	56	68	3;4	1.2458e-11	107.17	4
AVLTNIQAEK	O82514	ADK1	Adenylate kinase 4	10	0	1085.61	223	232	3	0.016242	51.276	1
AVLVGTTSVEQSDELSQLLR	Q9SYI0	SECA1	Protein translocase subunit SECA1, chloroplastic	20	0	2144.13	506	525	3;4	3.2128e-41	123.14	5
AVLVQIVNPAR	Q9LMI0	TPS7	Probable alpha,alpha-trehalose-phosphate synthase [UDP-forming] 7	11	0	1178.71	368	378	3	9.533e-05	88.495	2
AVLYGSGNAYAPSLGLAAAK	F4JP99	CORI3	Cystine lyase CORI3	20	0	1893	64	83	4	2.0764e-26	97.095	3
AVMDDFAAFVEK	CON__P02768-1			12	0	1341.63	570	581	3	0.0013333	65.842	1
AVMIGLSQAGSVGEIDINR	Q93ZM6	At5g63620		19	0	1929	341	359	3;4	6.6662e-26	100.04	3
AVMLWTLDPPER	F4KGH1	ANNAT2	Annexin	12	0	1426.73	61	72	3	0.00030598	71.085	1
AVNAGLLK	Q9ZNZ7	GLU1	Ferredoxin-dependent glutamate synthase 1, chloroplastic/mitochondrial	8	0	784.481	816	823	3	0.013051	65.252	1
AVNFGANSENMQVLVTGLDPNVMR	Q9SG80	ASD1	Alpha-L-arabinofuranosidase 1	24	0	2575.25	578	601	3	1.4001e-18	91.238	1
AVNITINSIGTELTR	Q9LJI5	VHA-d1	V-type proton ATPase subunit d1	15	0	1600.88	220	234	3	6.1938e-24	132.23	4
AVPGFLGGSADLASSNMTMLK	F4IW47	TKL-2	Transketolase-2, chloroplastic	21	0	2066.02	447	467	4	0.033718	21.685	1
AVQEQLSSEMEVLR	F4KG14	At5g46070		14	0	1617.8	609	622	2;3	5.0853e-24	138.55	5
AVQIAYEAR	Q94B35	ISPH	4-hydroxy-3-methylbut-2-enyl diphosphate reductase, chloroplastic	9	0	1019.54	128	136	2;3	3.2963e-06	120.76	8
AVQSGLGTAAVIVMDK	Q9FNN5		NADH dehydrogenase [ubiquinone] flavoprotein 1, mitochondrial	16	0	1558.84	367	382	4	0.0010045	48.216	1
AVQVQNLAYPEDPNDPLLLK	Q39041	BFRUCT4	Acid beta-fructofuranosidase 4, vacuolar	20	0	2236.17	217	236	3	0.00026164	47.68	1
AVSAHNALVAEVEK	Q9FF91	At5g23890		14	0	1436.76	652	665	4	0.011129	36.944	2
AVSAIVYVVDAADPDNLSVSK	Q8VY57	ARLA1C		21	0	2132.1	87	107	4	1.212e-10	77.631	1
AVSEASSSFGAGYVAGPVTFIFEK	Q96262	PCAP1	Plasma membrane-associated cation-binding protein 1	24	0	2420.19	102	125	3;4;5	1.9855e-60	124.69	22
AVSETSDELAK	Q9XF89	LHCB5	Chlorophyll a-b binding protein CP26, chloroplastic	11	0	1148.56	51	61	3;4	8.1292e-72	173.64	7
AVSIFIDMDSTGGR	Q8LDI1	At3g19900		14	0	1467.7	202	215	3	4.5998e-15	126.51	2
AVSLAIAR	Q8LD27	PBA1	Proteasome subunit beta type-6	8	0	799.492	171	178	2;3	3.2557e-06	133.9	6
AVSLVLPQLK	P25857	GAPB	Glyceraldehyde-3-phosphate dehydrogenase GAPB, chloroplastic	10	0	1066.67	298	307	3	0.00072609	81.95	5
AVSTEEGEQFAK	P92963	RABB1C	Ras-related protein RABB1c	12	0	1294.6	128	139	3	4.8545e-09	120.06	2
AVSTSIYFLLPSGSVSR	Q8GYZ3			17	0	1782.95	51	67	3	0.00043415	54.237	1
AVTFSDLHTEEGVK	Q9SCX3		Elongation factor 1-beta 2	14	0	1531.75	2	15	3	0.0034276	49.298	1
AVTGGGGGGGGSDVELVSK	Q9SKZ1-2	PURA1	Transcription factor Pur-alpha 1	19	0	1602.78	16	34	3;4	9.7038e-27	103.01	3
AVTIALK	Q9SZJ5	SHM1	Serine hydroxymethyltransferase 1, mitochondrial	7	0	714.464	456	462	2;3	0.0015256	128.57	7
AVTIEPVSYAAKPK	Q8RWT4	At2g42710		14	0	1472.82	60	73	4	0.002444	46.069	10
AVTLDGMAK	Q9LYA9	CSP41A	Chloroplast stem-loop binding protein of 41 kDa a, chloroplastic	9	0	904.469	305	313	3	0.0014269	94.309	2
AVTLELGGK	Q8S528	ALDH2B7	Aldehyde dehydrogenase family 2 member B7, mitochondrial	9	0	886.512	297	305	3	0.002759	69.825	3
AVTLTLDIQK	O23254	SHM4	Serine hydroxymethyltransferase 4	10	0	1100.64	415	424	2;3;4	4.4389e-26	160.59	20
AVTLVLEPFTLENGLLTPTFK	Q8LPS1	LACS6	Long chain acyl-CoA synthetase 6, peroxisomal	21	0	2302.28	649	669	3	6.8359e-05	43.164	1
AVTVFIR	O04450		T-complex protein 1 subunit epsilon	7	0	804.486	378	384	2	7.4161e-05	134.66	3
AVTVMEGHVLV	F4JHW1	At4g02860		11	0	1153.62	303	313	2	0.035758	43.77	1
AVVAQYNASQLITQR	Q9ZNT7-2	PHB6	Prohibitin-6, mitochondrial	15	0	1660.89	73	87	3	9.6684e-37	150.26	5
AVVDDILPPAFLPR	Q8W4Q4	At4g24800		14	0	1521.86	221	234	3	1.4683e-06	81.709	3
AVVDDLMAK	Q940J8	T5K18.190		9	0	960.495	149	157	3	0.0027617	71.501	1
AVVEAFVK	F4KE63	EMB2247		8	0	861.496	218	225	3	0.0079488	79.469	2
AVVGEEALSSEDLLYLEFLDK	Q8W4E2	At4g38510	V-type proton ATPase subunit B2	21	0	2339.18	413	433	4	1.8372e-10	77.554	3
AVVGEEALSSEDLLYLEFLDKFER	Q8W4E2	At4g38510	V-type proton ATPase subunit B2	24	1	2771.39	413	436	5	0.0031821	32.243	1
AVVIGQGDNLVGEVSR	Q8GYZ0	At4g31530		16	0	1611.86	261	276	3	1.0195e-09	80.738	1
AVVIYVPFR	Q9M885	RPS7C	40S ribosomal protein S7-3	9	0	1062.62	60	68	2;3	6.6074e-05	119.29	6
AVVMEIESATR	F4IPY6	At2g37020		11	0	1204.61	105	115	2;3	3.113e-05	104.82	6
AVVMVIVQPEER	P46416	GSH2	Glutathione synthetase, chloroplastic	12	0	1368.74	271	282	2;3	9.3126e-20	140.24	8
AVVQFEDFQAK	Q8L7K9	NAD-ME2	NAD-dependent malic enzyme 2, mitochondrial	11	0	1280.64	273	283	3;4	0.0020001	66.486	3
AVVQVFEGTSGIDNK	Q8W4E2	At4g38510	V-type proton ATPase subunit B2	15	0	1562.79	66	80	3;4	2.1492e-25	110.9	9
AVVSNASMWDTLK	Q9FVR9	F12K22.18		13	0	1420.7	345	357	3	0.00049976	71.176	1
AVVTALNKPAWI	Q9SU63	ALDH2B4	Aldehyde dehydrogenase family 2 member B4, mitochondrial	12	0	1281.74	527	538	3	6.9068e-05	82.494	3
AVVTLVEK	P42761	GSTF10	Glutathione S-transferase F10	8	0	857.522	16	23	2;3	0.00069958	116.73	9
AVVTVPAYFNDAQR	Q9LDZ0	HSP70-10	Heat shock 70 kDa protein 10, mitochondrial	14	0	1549.79	193	206	3	0.069399	28.283	1
AVVVAAETGGALGGMVR	F4IFQ0	BSL3	Serine/threonine-protein phosphatase	17	0	1556.83	592	608	3	7.3548e-16	89.624	2
AVVVEISR	Q9SYI0	SECA1	Protein translocase subunit SECA1, chloroplastic	8	0	871.513	492	499	2	0.0015617	106.93	4
AVVVGGGYIGLELSAVLR	Q9LFA3	MDAR1	Probable monodehydroascorbate reductase, cytoplasmic isoform 3	18	0	1772.02	166	183	3	0.080223	22.826	1
AVVVHADPDDLGK	Q9FK60-2	CSD3	Superoxide dismutase [Cu-Zn] 3	13	0	1334.68	121	133	3;4	2.0948e-10	100.38	7
AVVYALSPFQQK	Q9SG91	T7M13.6		12	0	1349.73	10	21	3	0.0016406	63.624	2
AVVYLISDGVSPSNIGR	Q9FFC7	EMB86	Probable alanine--tRNA ligase, chloroplastic	17	0	1745.93	355	371	3	5.1598e-11	77.746	3
AVVYVYELIDGEVK	Q9STT2	VPS29	Vacuolar protein sorting-associated protein 29	14	0	1595.84	161	174	3	0.00015429	66.004	2
AVYGGFAAALK	Q6NPR7		Probable methyltransferase PMT24	11	0	1066.58	626	636	2;3	7.8241e-05	90.15	7
AVYGGFAAALR	Q8L7V3		Probable methyltransferase PMT26	11	0	1094.59	685	695	3	6.8985e-08	121.73	3
AWEADPNSVDESWDNFFR	F4IWV2	At3g55410		18	0	2183.92	81	98	4	0.0092753	31.41	1
AWESFGDVQVK	O82663	SDH1-1	Succinate dehydrogenase [ubiquinone] flavoprotein subunit 1, mitochondrial	11	0	1264.61	532	542	3;4	3.9189e-05	105.2	5
AWESLLDELSDEK	F4K9Y6	At5g22620		13	0	1533.72	372	384	3	5.8342e-12	113.24	4
AWMAAQDQPHENLIFPEEVLPR	P56761	psbD	Photosystem II D2 protein	22	0	2590.26	328	349	3;4	6.795e-66	133.24	14	146
AWPEIMSDDDLEIVR	A8MQX7	At1g17160		15	0	1787.84	186	200	3	5.8019e-46	160.65	4
AWQHEEADSLYVEEVDIGEAEPR	Q9M1X8	F24G16.250		23	0	2671.2	119	141	3;4	7.7838e-20	91.337	4
AWVEFR	Q9LK72		Lectin-like protein At3g16530	6	0	806.408	205	210	2	0.085835	78.002	1
AWVYSDYGGVDVLK	Q9ZUC1		Quinone oxidoreductase-like protein At1g23740, chloroplastic	14	0	1570.77	80	93	3	1.3568e-06	82.069	2
AWYQTMISDSDYTEFDNFTK	F4KDU5	At5g02870	60S ribosomal protein L4-2	20	0	2461.04	381	400	4	2.3844e-26	96.143	5
AYAAIDNTNAAEEIFR	F4JRR1	At4g24840		16	0	1767.84	270	285	3	0.0002651	57.788	1
AYADGQGTFFDAFVK	Q9LDA4	PER38	Peroxidase 38	15	0	1635.76	287	301	3	0.016362	36.226	1
AYADGTQTFFNAFVEAMNR	Q9SMU8	PER34	Peroxidase 34	19	0	2151.97	295	313	3	7.4182e-53	149.86	8	293
AYAGMGNYSLAVEFQQR	Q8VZQ8	At2g31240		17	0	1903.89	548	564	3	0.0016893	48.216	1
AYAHAVLLLNSNGMDVFYR	Q9S7Y7	XYL1	Alpha-xylosidase 1	19	0	2153.07	230	248	3	0.076078	21.676	1
AYASTIVGAEYILR	O49354	COQ3	Hexaprenyldihydroxybenzoate methyltransferase, mitochondrial	14	0	1525.81	242	255	3	2.3402e-12	110.92	3
AYAVDAIGHEVAYGQSTDDAK	Q9FGS5	NRT3.1	High-affinity nitrate transporter 3.1	21	0	2180	141	161	4	0.00041073	35.625	2
AYAVEASFK	F4JX83	At5g53490	Thylakoid lumenal 17.4 kDa protein, chloroplastic	9	0	984.492	168	176	3	0.00013043	117.89	3
AYDFVSQEIR	P56761	psbD	Photosystem II D2 protein	10	0	1226.59	296	305	2;3	0.0019363	70.942	2
AYDYVSISDAR	Q9SGW3	RPN12A	26S proteasome non-ATPase regulatory subunit 8 homolog A	11	0	1258.58	194	204	2	0.00014146	86.911	2
AYEIATTAAEAK	F4IP55	GRF9	14-3-3-like protein GF14 mu	12	0	1237.62	154	165	3	0.00060467	72.29	4
AYEIIADYEK	Q8RYE9		Haloacid dehalogenase-like hydrolase domain-containing protein At2g33255	10	0	1213.59	92	101	3	0.00052197	85.355	4
AYELQALLALDAR	Q8L7A9		AP-4 complex subunit epsilon	13	0	1445.79	586	598	3	6.4485e-11	97.69	2
AYFYEDVLQATIR	F4JYC0	At5g35170	Adenylate kinase 5, chloroplastic	13	0	1587.79	321	333	2	0.0048388	53.136	1
AYGGGGGYSGGGGGYGGGGGGYGGGGGGYGGGGDGGGGF	Q9SVM8	RBG2	Glycine-rich RNA-binding protein 2, mitochondrial	39	0	2964.14	120	158	4	0.00010438	24.29	1
AYGGVLSGSAVR	A8MR50	At1g26880	60S ribosomal protein L34-2	12	0	1135.6	77	88	3	0.0047618	56.205	1
AYIDFEISEGELER	F4JZX8	At5g41770		14	0	1669.78	531	544	3	2.1689e-08	88.075	2
AYIEASEDMLEDDVVSNK	Q9ZUG4	At2g05830	Methylthioribose-1-phosphate isomerase	18	0	2026.9	130	147	3	0.0012333	44.998	1
AYISGFTGSAGTAVVTK	Q8RY11	At3g05350		17	0	1628.84	121	137	4	0.084533	19.672	1
AYIYWR	O81742	At4g11380	Beta-adaptin-like protein B	6	0	870.439	546	551	2	0.070403	89.349	1
AYLHSEADVER	Q9SW18-2	CHLM	Magnesium protoporphyrin IX methyltransferase, chloroplastic	11	0	1288.6	205	215	3	2.6938e-05	108.43	1
AYLPVVESFGFSSQLR	Q9ASR1	T6H22.13		16	0	1798.93	771	786	3	2.447e-30	143.05	13
AYNETFTLTFVSGR	Q38970	ACC1	Acetyl-CoA carboxylase 1	14	0	1604.78	1727	1740	2;3	0.00014478	66.246	3
AYNVVVSAEGSNSGSGSSSSEAYK	Q9STF2	T6H20.190		24	0	2336.04	272	295	4	0.0020749	31.759	3
AYPQEQVGVFVR	Q940S3	GLCNAC1PUT1	UDP-N-acetylglucosamine diphosphorylase 1	12	0	1391.72	313	324	3	0.03221	40.475	1
AYQEQVLSNSAK	Q9SZJ5	SHM1	Serine hydroxymethyltransferase 1, mitochondrial	12	0	1336.66	354	365	3	0.0006997	71.176	1
AYQISTLSDFQYIDSGGR	Q67YI9	EPSIN2	Clathrin interactor EPSIN 2	18	0	2019.95	106	123	3	4.1559e-20	97.095	2
AYQVEVDLLR	Q9LNJ9	FKGP	Bifunctional fucokinase/fucose pyrophosphorylase	10	0	1204.65	644	653	3	0.0025656	66.19	2
AYSYFPAATYLK	Q9ZVA2	F9K20.12		12	0	1393.69	305	316	3	0.0014251	65.179	1
AYTQSAATLNLLR	P29976	DHS1	Phospho-2-dehydro-3-deoxyheptonate aldolase 1, chloroplastic	13	0	1420.77	227	239	3	5.0132e-11	102.97	2
AYTQSVATLNLLR	Q00218	DHS2	Phospho-2-dehydro-3-deoxyheptonate aldolase 2, chloroplastic	13	0	1448.8	204	216	3	1.321e-08	93.766	3
AYTYPINIQELANL	Q8L5Z1		GDSL esterase/lipase At1g33811	14	0	1621.84	357	370	2	0.0089258	43.761	1
AYVDIAETAK	Q39227	SMT2	24-methylenesterol C-methyltransferase 2	10	0	1079.55	260	269	3	0.0012137	74.841	3
AYVDLVLK	Q9SUQ4	F9D16.200		8	0	919.538	118	125	3	0.012911	67.032	1
AYVEGGVVK	Q8VY68	At4g08230		9	0	920.497	2	10	3	0.0086781	67.897	1
AYVMSGGGITFK	Q9SHB0	T7D17.2		12	0	1229.61	242	253	3	0.039841	38.875	1
AYVYGEVVK	O22224		Uncharacterized protein At2g41620	9	0	1026.54	204	212	3	0.0027617	71.501	1
CELENPIILIHEK	Q93ZM7		Chaperonin CPN60-like 2, mitochondrial	13	0	1596.81	243	255	3	0.0053622	50.806	1
CFPNGIDIYFENVGGK	Q39172	P1	NADP-dependent alkenal double bond reductase P1	16	0	1818.82	221	236	3;4	4.5829e-10	80.632	9
CFVGGLAWATNDEDLQR	F4JVC0	CCR1	Glycine-rich RNA-binding protein 8	17	0	1940.86	8	24	3	1.7293e-05	75.998	1
CNNDNGDVAVDFFHR	Q9SR37	BGLU23	Beta-glucosidase 23	15	0	1768.72	80	94	3	0.010933	40.493	1
CTPENGFFPDLSTVGR	Q93ZN9	DAP	LL-diaminopimelate aminotransferase, chloroplastic	16	0	1785.79	218	233	3	0.00096911	51.495	1
DAALFFAGAFAGAAAK	Q9M024	TAAC	Thylakoid ADP,ATP carrier protein, chloroplastic	16	0	1497.76	115	130	3	0.00010253	59.709	1
DAALNAIQSPLLDIGIER	O82533	FTSZ2-1	Cell division protein FtsZ homolog 2-1, chloroplastic	18	0	1908.03	348	365	3	1.4115e-25	111.63	3
DAATNTSLGYGYVNYSNTDDAEK	O22173	PAB4	Polyadenylate-binding protein 4	23	0	2468.06	80	102	4	6.3965e-09	76.049	2
DAAVLMIEYIDEIR	Q949X7	LYSA1	Diaminopimelate decarboxylase 1, chloroplastic	14	0	1649.83	277	290	3	2.2354e-08	87.863	2
DAAYQIIKDELMLDGNPR	Q42472	GAD2	Glutamate decarboxylase 2	18	1	2061.02	39	56	4	6.7102e-13	77.871	2
DADVISLLAQDDVGGLQVSR	F4J9Y9	At3g19010		20	0	2070.06	189	208	4	4.7093e-07	67.928	1
DAEEKLEDLMSNK	Q9FF91	At5g23890		13	1	1520.7	730	742	4	0.0080146	56.569	1
DAEFFEWQEK	Q8VYV7	DHQS	3-dehydroquinate synthase, chloroplastic	10	0	1327.57	272	281	3	0.026042	48.981	1
DAEGQDVLLFIDNIFR	P83484		ATP synthase subunit beta-2, mitochondrial	16	0	1863.94	322	337	3	5.2282e-31	145.69	11
DAFAHFGDVVDAK	Q9SVM8	RBG2	Glycine-rich RNA-binding protein 2, mitochondrial	13	0	1390.65	53	65	3	1.9601e-05	76.759	2
DAFLGSFLYEYSR	CON__P02769			13	0	1566.74	347	359	2;3	5.2688e-31	151.08	2
DAFLLYDTFGFPVEITAEVAEER	Q9FFC7	EMB86	Probable alanine--tRNA ligase, chloroplastic	23	0	2631.27	475	497	3	1.4697e-05	45.579	1
DAFSDLQTLISLDDNR	Q56Y19			16	0	1821.87	102	117	3	0.014533	36.451	1
DAFYALNVNGILK	F4JIM7	HAP6	Dolichyl-diphosphooligosaccharide--protein glycosyltransferase subunit 2	13	0	1436.77	91	103	3	0.001342	60.161	1
DAGFYVDADLTDR	O04630-2	THRRS	Threonine--tRNA ligase, mitochondrial	13	0	1456.65	604	616	2;3	4.3765e-14	121.69	9
DAGIFPEADVDLFMK	Q9XIE2	ABCG36	ABC transporter G family member 36	15	0	1666.79	291	305	3;4	4.2965e-20	123.1	7
DAGVIAGLNVAR	Q39043	MED37F	Mediator of RNA polymerase II transcription subunit 37f	12	0	1154.64	192	203	2;3	3.9762e-27	147.62	36
DAGVIAGLNVLR	P22954	MED37D	Probable mediator of RNA polymerase II transcription subunit 37c	12	0	1196.69	164	175	2;3	1.8783e-10	125.23	3
DAGVIAGLNVMR	P22953	MED37E	Probable mediator of RNA polymerase II transcription subunit 37e	12	0	1214.64	164	175	2;3	1.449e-54	175.74	48	69
DAGYLTVGVVTYPFSFEGR	Q42545	FTSZ1	Cell division protein FtsZ homolog 1, chloroplastic	19	0	2077.02	185	203	3	5.9321e-14	78.78	2
DAHYLTGLLPPVILSQDVQER	Q9LYG3	NADP-ME2	NADP-dependent malic enzyme 2	21	0	2363.25	70	90	3;4	8.0625e-46	117.29	12
DAIADGIEAR	F4I7I0	ALAAT1	Alanine aminotransferase 1, mitochondrial	10	0	1029.51	184	193	2	0.0013097	77.062	1
DAIDGVGIALGK	F4JXW9	At5g11560		12	0	1127.62	84	95	3	0.040783	36.679	1
DAIEAVLLMIENPER	Q9SGE0	AXS2	UDP-D-apiose/UDP-D-xylose synthase 2	15	0	1711.88	267	281	3	5.6202e-30	144.88	4	280
DAIEFYGDFDGK	Q9M7T0	PRXIIF	Peroxiredoxin-2F, mitochondrial	12	0	1375.59	134	145	3;4	5.2346e-11	126.71	12
DAIGDADFFLIAR	Q501F7	At1g21440		13	0	1422.71	179	191	2;3	1.4357e-32	154.85	7
DAIGDSDFFLVAR	O49290		Carboxyvinyl-carboxyphosphonate phosphorylmutase, chloroplastic	13	0	1424.69	181	193	3	1.3413e-24	145.81	3
DAIILGYQLQR	O23461	ARA1	L-arabinokinase	11	0	1288.71	440	450	2;3	3.8676e-05	99.973	3
DAILAVEGPSPVVVSEGANTMDVGR	Q9LF46	HACL	2-hydroxyacyl-CoA lyase	25	0	2482.24	388	412	3;4	9.2297e-44	117.01	6
DAILDGGIPFNK	Q9FK25	OMT1	Flavone 3-O-methyltransferase 1	12	0	1258.66	143	154	3	2.271e-07	99.283	2
DAITPGSYFGNEIPDSIAIIK	Q9M0A7	At4g30530		21	0	2220.13	133	153	3;4	2.8637e-14	84.249	3
DAIVTITQDLGVPLPEK	Q9SFB3	F17A17.35		17	0	1807.99	139	155	4	0.010332	32.858	1
DALAEGDKITLETAK	O23654	VHA-A	V-type proton ATPase catalytic subunit A	15	1	1573.82	502	516	4	0.0077101	48.214	2
DALEEIMGLIWK	REV__F4K719			12	0	1416.73			3	0.023642	51.286	1	328
DALEVSAEMFK	Q8RXA7	SCD1		11	0	1238.59	639	649	3	6.4624e-05	91.469	1
DALGNDVVAAEWLK	Q9ZR03-2	petC	Cytochrome b6-f complex iron-sulfur subunit, chloroplastic	14	0	1499.76	88	101	3;4	8.1265e-25	143.56	9
DALIELLFK	Q9MA15		Uncharacterized aarF domain-containing protein kinase At1g79600, chloroplastic	9	0	1060.62	534	542	3	0.0027634	74.269	6
DALIMNWNATYEYYNR	Q9LIB2	PHS1	Alpha-glucan phosphorylase 1	16	0	2035.91	130	145	3	2.8231e-12	92.38	2
DALLHLEVR	Q84QC1	At1g44790		9	0	1064.6	77	85	3	0.0027607	70.908	2
DALNSAIDEEMSADPK	Q38799	PDH2	Pyruvate dehydrogenase E1 component subunit beta-1, mitochondrial	16	0	1704.75	40	55	3	8.5457e-10	81.656	3
DALPGGSSTLGDALMAPTVIYVK	Q05728	PUR5	Phosphoribosylformylglycinamidine cyclo-ligase, chloroplastic	23	0	2275.18	256	278	3	1.9388e-08	77.221	1
DANAALEINPDSAK	Q93YR3		FAM10 family protein At4g22670	14	0	1427.69	179	192	3;4	6.2453e-09	90.476	7
DANKAPILPTENLPEDFDWR	P43296	RD19A	Cysteine proteinase RD19a	20	1	2340.14	123	142	4	0.00050407	54.383	2
DANLASIPVEELIEK	P19456	AHA2	ATPase 2, plasma membrane-type	15	0	1639.87	543	557	4	8.4645e-08	75.376	5
DANNADFANFLQWYSQAGTPVVK	F4I3R0	At1g63770	Puromycin-sensitive aminopeptidase	23	0	2555.21	535	557	4	1.9294e-05	65.01	1
DANVALQFNSDSAK	Q8VWG7-2	TDX	TPR repeat-containing thioredoxin TDX	14	0	1478.7	161	174	3;4	0.0086663	42.947	3
DANVDDQIVLNK	P51412	RPL21	50S ribosomal protein L21, chloroplastic	12	0	1342.67	126	137	3;4	4.4993e-05	84.169	4
DAPALVDLATGQEILATGIK	P83484		ATP synthase subunit beta-2, mitochondrial	20	0	1995.09	194	213	3;4	1.026e-31	106.44	8
DAPEDGLTFTFR	Q93YU5	SEC8	Exocyst complex component SEC8	12	0	1367.64	555	566	2;3	1.521e-34	125.97	3
DAPMFVVGVNEHEYK	P25858	GAPC1	Glyceraldehyde-3-phosphate dehydrogenase GAPC1, cytosolic	15	0	1733.81	131	145	3;4;5	3.259e-24	134.88	57	113
DASDDVIVPLTEGVIDFQR	F4JKX0	At4g15840		19	0	2088.04	312	330	3	0.011715	30.336	1
DASGNAVLGDFGVYIQQETK	Q8VYN6	PFK5	ATP-dependent 6-phosphofructokinase 5, chloroplastic	20	0	2111.02	422	441	4	6.41e-10	75.215	1
DASLLIGK	Q9S757	CYSC1	Bifunctional L-3-cyanoalanine synthase/cysteine synthase C1, mitochondrial	8	0	815.475	52	59	2;3	0.013051	71.877	3
DASSLSDDAAVLSVTSTLAK	Q93ZI7			20	0	1949.98	14	33	3	0.00011828	69.081	1
DATDDKVTIESAEATK	Q9SRZ6	CICDH	Cytosolic isocitrate dehydrogenase [NADP]	16	1	1692.81	52	67	4	8.6707e-12	92.38	3
DATEVNHEDFNEGIIQVQAK	Q9SEI2	RPT5A	26S protease regulatory subunit 6A homolog A	20	0	2256.07	396	415	3;4	4.5228e-41	131.25	8
DATIITGSLNVIDGSTTFR	Q1JPL7	PME18	Pectinesterase/pectinesterase inhibitor 18	19	0	1980.02	305	323	3	1.0344e-35	120.08	4
DATTEDELWWGK	Q9T074	PCKA	Phosphoenolpyruvate carboxykinase [ATP]	12	0	1449.64	199	210	3	2.1091e-07	101.39	2
DATVVGLVLQR	A8MR05	GUN5	Magnesium-chelatase subunit ChlH, chloroplastic	11	0	1169.68	320	330	3	0.0009121	73.887	2
DAVAEVLEMFQGLLGK	Q9M9H3	F14O23.11		16	0	1718.89	133	148	3;4	1.2666e-12	93.909	2
DAVLLVFANK	Q9M1P5	T17J13.250	ADP-ribosylation factor 2-A	10	0	1088.62	118	127	3;4	0.00020723	95.642	9
DAVQIIIK	O49299		Probable phosphoglucomutase, cytoplasmic 1	8	0	898.549	69	76	2;3	0.012524	69.598	5
DAVTHLTDAQEWAGGGSMVGALVGSTQR	P0DKC3-2	PGLP1A	Phosphoglycolate phosphatase 1A, chloroplastic	28	0	2813.34	247	274	4	8.4082e-05	37.808	1
DAYVGDEAQSK	P53492	ACT2	Actin-8	11	0	1181.52	53	63	3	2.9136e-05	95.094	1
DDADFLVDALDYSISR	Q940M2	AGT2	Alanine--glyoxylate aminotransferase 2 homolog 1, mitochondrial	16	0	1813.84	460	475	3	4.7214e-57	166.3	4
DDADFTWEVVKPLK	Q9LUT2	METK4	S-adenosylmethionine synthase 4	14	0	1661.83	374	387	3;4;5	8.5409e-25	107.65	7
DDAWLDGEFISTVQQR	P93819		Malate dehydrogenase, cytoplasmic 1	16	0	1878.87	216	231	3	0.011096	38.777	2
DDDFFGIFTIEQIK	Q9FVR6		Uncharacterized protein At1g32220, chloroplastic	14	0	1686.81	275	288	3	2.0193e-05	71.976	1
DDDLLVLPTDAALFEDPSFK	Q42593	APXT	L-ascorbate peroxidase T, chloroplastic	20	0	2220.08	293	312	3;4	2.45e-09	84.436	3
DDDVFGAQIIGTAK	Q9C5Y0-2	PLDDELTA	Phospholipase D delta	14	0	1448.71	125	138	3;4	0.00018922	60.196	3
DDENVNSQPFMR	O03042	rbcL	Ribulose bisphosphate carboxylase large chain	12	0	1450.61	202	213	3	0.0059027	54.343	1
DDFFDSLSSNTIDR	Q9C658-2	DCP5	Protein decapping 5	14	0	1630.71	511	524	3	0.051559	31.089	1
DDFFFGDISTLYK	Q9FKM2	VDAC4	Mitochondrial outer membrane protein porin 4	13	0	1566.72	49	61	3	0.00058957	65.295	2
DDFNVDEAFLTIAK	F4JKR7	RABG3A	Ras-related protein RABG3a	14	0	1596.77	166	179	3;4	1.6659e-12	113.34	3
DDGTLVSYIGFR	Q38946	GDH2	Glutamate dehydrogenase 2	12	0	1341.66	44	55	2;3	6.7978e-96	201	6
DDIEVVAVNDPFIDAK	Q5E924	GAPCP1	Glyceraldehyde-3-phosphate dehydrogenase GAPCP1, chloroplastic	16	0	1758.87	109	124	4	4.1084e-12	86.497	2
DDITVFAALAKPPTSQYVNASR	A8MRC4	At1g30230	Elongation factor 1-delta 1	22	0	2363.21	34	55	3	0.033873	23.892	1
DDLETLMMSESAGDWVR	Q9T0J6		tRNA-dihydrouridine(47) synthase [NAD(P)(+)]-like	17	0	1953.84	645	661	3	0.00039943	54.768	1
DDLFNINAGIVK	Q9ZP06	mMDH2	Malate dehydrogenase 2, mitochondrial	12	0	1317.69	116	127	2;3;4	1.0393e-07	98.182	9
DDLFNINAGIVR	O82399		Probable malate dehydrogenase, glyoxysomal	12	0	1345.7	129	140	2;3	1.8858e-07	103.91	7
DDLFNINANIVK	Q9SN86		Malate dehydrogenase, chloroplastic	12	0	1374.71	169	180	3;4	4.2648e-14	129.74	5
DDLGKPELESSVYEVSLLR	Q70DU8	ALDH3H1	Aldehyde dehydrogenase family 3 member H1	19	0	2148.09	58	76	3	0.00098878	58.01	1
DDLKLPTDDGLTAQMR	Q93VP3	ELF5A-2	Eukaryotic translation initiation factor 5A-2	16	1	1787.87	112	127	4	0.0013425	55.755	1
DDLTASLILNDK	Q9SMX3	VDAC3	Mitochondrial outer membrane protein porin 3	12	0	1316.68	167	178	3	2.5685e-10	123.75	6
DDLTASLILNDKGEK	Q9SMX3	VDAC3	Mitochondrial outer membrane protein porin 3	15	1	1630.84	167	181	3;4	3.6208e-17	108.66	10
DDNIIFEEFR	REV__F4IPM1			10	0	1296.6			2;3	0.01627	52.167	2
DDPDFTWEVVKPLK	P17562	SAM2	S-adenosylmethionine synthase 2	14	0	1687.85	374	387	3;4	9.4616e-12	95.183	3
DDPNLYGEWDFEEWR	Q9MBH2	At3g28940		15	0	1969.81	114	128	3	8.2965e-18	110.97	1
DDSFIFTVESTGAVK	Q39211	NRPB3	DNA-directed RNA polymerases II, IV and V subunit 3	15	0	1614.78	263	277	4	0.019353	32.702	1
DDSQVLIMVGSGALAPHLIK	Q9FLY0	At5g52810		20	0	2063.11	129	148	4;5	8.9253e-05	52.866	3
DDSYLSALEAVLEK	O81852	AKHSDH2	Bifunctional aspartokinase/homoserine dehydrogenase 2, chloroplastic	14	0	1551.77	145	158	3	1.5697e-11	102.9	1
DDSYLSALSGVLEK	Q9SA18	AKHSDH1	Bifunctional aspartokinase/homoserine dehydrogenase 1, chloroplastic	14	0	1495.74	140	153	3	1.6594e-07	85.909	1
DDTTFDAYVVGK	O80889	At2g32520		12	0	1329.61	14	25	3;4	4.8464e-05	79.659	2
DDVDFFSHLEMHMR	Q9LD60	T26I12.100		14	0	1777.76	1134	1147	4	0.00011711	63.181	1
DDVELVAVNDPFITTEYMTYMFK	P25858	GAPC1	Glyceraldehyde-3-phosphate dehydrogenase GAPC1, cytosolic	23	0	2740.27	28	50	4;5	2.7974e-13	82.034	17
DDYALELAMGDE	Q9C7Y4	T9G5.4		12	0	1340.54	170	181	2	0.0045044	58.172	2
DEALFSANAAALASR	O50008	MS1	5-methyltetrahydropteroyltriglutamate--homocysteine methyltransferase 1	15	0	1505.75	373	387	3	2.3263e-69	179.33	13
DEHEAQVQFALER	Q6NPR7		Probable methyltransferase PMT26	13	0	1570.74	396	408	3;4	6.8228e-88	195.87	8
DEIDAVAWVR	Q9FNX5	DRP1E	Dynamin-related protein 1E	10	0	1172.58	615	624	2;3	2.9632e-07	123.75	3
DEKDLFDIMDDWLR	P56761	psbD	Photosystem II D2 protein	14	1	1809.82	11	24	4	5.0084e-06	81.185	2
DELDIVIPTIR	Q9SRT9	RGP1	UDP-arabinopyranose mutase 1	11	0	1282.71	20	30	3	2.0981e-06	119.34	3
DEMIDIIGVTK	P17094	ARP1	60S ribosomal protein L3-1	11	0	1232.63	215	225	3	0.0004969	77.062	2
DETGASESAWASWTR	Q84VY3	S-ACP-DES6	Acyl-[acyl-carrier-protein] desaturase 6, chloroplastic	15	0	1652.71	148	162	3	8.9375e-18	110.55	2
DEWHADLSFEDGVK	Q7DLR9	PBG1	Proteasome subunit beta type-4	14	0	1646.72	175	188	4	5.0989e-05	66.989	5
DFALALK	Q9XFT3-2	PSBQ1	Oxygen-evolving enhancer protein 3-1, chloroplastic	7	0	776.443	103	109	2;3	0.013691	94.262	6
DFALALKDR	Q9XFT3-2	PSBQ1	Oxygen-evolving enhancer protein 3-1, chloroplastic	9	1	1047.57	103	111	4	0.034039	58.699	1
DFDEVLFNHFAAK	F4HQD5	At1g79920	Heat shock 70 kDa protein 15	13	0	1551.74	233	245	3;4	2.7126e-06	80.69	4
DFEEAGHLAPTGLFLGGEK	Q42418	PRO2	Profilin-2	19	0	1986.97	53	71	4	6.3212e-21	89.502	3
DFEEDTGTLGFDIESAVR	Q9FKU4	At5g56020		18	0	1999.9	44	61	3	2.6694e-09	73.805	1
DFEEPGFLAPTGLFLGGEK	Q42449	PRO1	Profilin-1	19	0	2022.99	53	71	3;4	1.5557e-14	84.581	6
DFEPVLSMTPLN	P56778	psbC	Photosystem II CP43 chlorophyll apoprotein	12	0	1361.65	462	473	3	0.0014179	65.232	2
DFEQIGEFLSR	O23254	SHM4	Serine hydroxymethyltransferase 4	11	0	1339.64	404	414	3	7.9915e-11	96.334	2
DFEQSVEAQETR	Q9SDS7	VHA-C	V-type proton ATPase subunit C	12	0	1437.64	249	260	3	1.6814e-20	145	5
DFFDDALNYTVSELNFK	Q9MA15		Uncharacterized aarF domain-containing protein kinase At1g79600, chloroplastic	17	0	2036.94	452	468	4	2.8914e-13	78.69	1
DFFQLKPYYVDAR	Q9SGW3	RPN12A	26S proteasome non-ATPase regulatory subunit 8 homolog A	13	0	1660.82	84	96	4	0.083835	24.415	1
DFGEETTALNIVK	Q9SKZ3	RPS12C	40S ribosomal protein S12-2	13	0	1435.72	126	138	3;4	1.5901e-05	77.124	5
DFGEETTALSIVNK	Q9S9P1	RPS12A	40S ribosomal protein S12-1	14	0	1522.75	126	139	3;4	1.9363e-15	128.1	4
DFGFSGILGGK	Q940J8	T5K18.190		11	0	1096.56	93	103	2;3	0.0002954	81.017	7
DFGSALWDMIR	O80576	At2g44060		11	0	1309.61	270	280	2;3	1.5991e-38	168.22	8
DFGSFEEFLER	Q9LU64	FSD2	Superoxide dismutase [Fe] 2, chloroplastic	11	0	1374.61	155	165	2;3	4.9923e-30	159.94	7
DFHIGWFIHPLVYGEYPK	Q9LV33	BGLU44	Beta-glucosidase 44	18	0	2217.1	297	314	5	6.0751e-06	61.265	2
DFIDSVYLPFDIVEDSR	F4JMJ1	HSP70-17	Heat shock 70 kDa protein 17	17	0	2028.97	107	123	3	1.0452e-19	99.711	1
DFIEILK	Q9ZRW8	GSTU19	Glutathione S-transferase U19	7	0	876.496	127	133	2;3	0.024468	72.138	3
DFIGFIDAVYTR	O64733-2	UGT87A2	UDP-glycosyltransferase 87A2	12	0	1415.71	83	94	2;3	1.4976e-14	134.99	4
DFIQVEVVVDK	Q8VZ74	K1F13.13		11	0	1289.69	352	362	3	0.0058823	57.175	1
DFLAIDDFDTATIK	O50039	OTC	Ornithine carbamoyltransferase, chloroplastic	14	0	1583.77	74	87	4	0.011922	36.292	1
DFLDELQMTLIR	Q8L9S0		Bet1-like protein At1g29060	12	0	1492.76	76	87	3	5.3627e-35	129.74	1
DFLEDVTALTFNSDENR	Q93ZX7	GAUT4	Probable galacturonosyltransferase 4	17	0	1984.9	39	55	3	0.0070478	39.348	1
DFLFGAATSAYQWEGAVAEDGR	Q93ZI4	BGLU10	Beta-glucosidase 10	22	0	2360.07	31	52	3	4.8512e-48	126.02	7
DFMLLIAQIR	Q8LEV0	At5g02590		10	0	1218.68	238	247	3	0.00025386	101.65	1
DFNEILDAYER	Q9SR15	F7O18.7		11	0	1383.63	75	85	2;3	1.7805e-12	136.06	3
DFPGIVIAEESEWK	Q9SJU9	SULA		14	0	1618.79	90	103	3	1.5889e-31	149.82	3
DFSFATPDEIFDNPDDVELYR	Q9LZ14	F9G14_20		21	0	2504.1	72	92	3	7.5701e-53	130.56	3
DFSLALK	Q41932	PSBQ2	Oxygen-evolving enhancer protein 3-2, chloroplastic	7	0	792.438	110	116	3	0.023731	70.912	3
DFSLEIYEK	O64647	TCP9	Transcription factor TCP9	9	0	1142.55	331	339	3	0.0065738	60.828	1
DFSVSNWF	Q9XI19	F8K7.1		8	0	1000.43	321	328	2	0.012077	75.109	1
DFTDEKPMAWSHFNAEGDVEFK	F4JQ55	SHD	Endoplasmin homolog	22	0	2599.13	370	391	5	0.091258	19.022	1
DFTIDSSTGGASGTWDER	Q8LE63	At4g11860		18	0	1900.81	570	587	3	0.00070789	67.418	1
DFVGEQMSLR	P42770	EMB2360	Glutathione reductase, chloroplastic	10	0	1180.55	305	314	3	0.00061148	83.862	1
DFVLELNK	O49499	CCOAOMT1	Caffeoyl-CoA O-methyltransferase 1	8	0	976.523	226	233	2;3	0.00090133	115.71	11
DFVLSIQRPR	Q9FFR3		6-phosphogluconate dehydrogenase, decarboxylating 2, chloroplastic	10	0	1229.69	65	74	3	2.8514e-07	123.96	3
DFVLSWSNSVLSDR	Q8RWG1		Uncharacterized aarF domain-containing protein kinase At4g31390, chloroplastic	14	0	1623.79	669	682	3	3.6907e-19	105.99	2
DFVSAMESSSTIQSEIAK	Q9SZJ5	SHM1	Serine hydroxymethyltransferase 1, mitochondrial	18	0	1928.9	474	491	4	3.5355e-14	83.252	2
DFVSIEMK	Q9ZVF6	PAHX	Phytanoyl-CoA dioxygenase	8	0	967.468	218	225	3	0.0067574	89.355	1
DFVVVADFIK	Q94JQ3	SHM3	Serine hydroxymethyltransferase 3, chloroplastic	10	0	1151.62	465	474	3	2.2033e-06	86.898	2
DFYLDLVEDNR	F4KG14	At5g46070		11	0	1397.65	214	224	3	0.0050559	58.172	2
DFYNLVDVYLDAVFFPK	F4JA10	PREP1	Presequence protease 1, chloroplastic/mitochondrial	17	0	2064.02	213	229	4	1.3116e-09	75.911	3
DGADEISFLNITGFR	Q9SZ30	HISN4	Imidazole glycerol phosphate synthase hisHF, chloroplastic	15	0	1653.8	333	347	2;3	2.8162e-20	125.22	3
DGAFFLMDLR	Q9FGC7	ZEP	Zeaxanthin epoxidase, chloroplastic	10	0	1183.57	591	600	2;3	5.7941e-05	113.93	4
DGDLPVVQITAELVPDIVGQR	Q9ZTZ7	KEA1	K(+) efflux antiporter 1, chloroplastic	21	0	2233.2	395	415	3	4.3743e-07	72.568	1
DGDVALFFGLSGTGK	Q9T074	PCKA	Phosphoenolpyruvate carboxykinase [ATP]	15	0	1482.74	361	375	3;4	1.7466e-17	104.9	6
DGEEVSFYEDGEPILDGDPGDLK	Q9LZK5	ERDJ3B	DnaJ protein ERDJ3B	23	0	2495.09	222	244	4	2.7095e-08	70.452	4
DGEGLLSVQK	Q6NPR7		Probable methyltransferase PMT24	10	0	1044.55	745	754	3	0.01246	52.49	1
DGESFIVEWNESEGAVK	Q94AI7	TPL	Protein TOPLESS	17	0	1894.86	573	589	3	7.1597e-09	73.279	2
DGFIAEGPNMNVAFVVNGGK	Q8L493		Branched-chain-amino-acid aminotransferase-like protein 3, chloroplastic	20	0	2034.98	250	269	4	0.024339	24.029	1
DGFLLLQFAPSAGVR	Q9M9S3	WHY1	Single-stranded DNA-binding protein WHY1, chloroplastic	15	0	1589.86	116	130	3	1.4329e-07	76.01	1
DGFPEPPDDLVSAWDIFR	Q9C7W4	LACS3	Long chain acyl-CoA synthetase 3	18	0	2074.96	35	52	3	5.9836e-20	98.572	1
DGFSMGGISQDFLADDIK	Q9FJR0	UPF1	Regulator of nonsense transcripts 1 homolog	18	0	1914.87	1096	1113	3	1.0695e-27	106.93	1
DGFVMGEGAGVLLLEELEHAK	Q9C9P4	KAS2	3-oxoacyl-[acyl-carrier-protein] synthase II, chloroplastic	21	0	2213.1	356	376	4	8.4426e-14	80.142	2
DGFVMGEGAGVLVMESLEHAMK	F4KHF4	KAS I	3-oxoacyl-[acyl-carrier-protein] synthase I, chloroplastic	22	0	2306.07	288	309	3	0.028276	24.901	1
DGGAFDAIGVYFSPIPS	Q8GWI7	JAL10	Jacalin-related lectin 10	17	0	1711.81	299	315	3	0.010256	36.029	1
DGGPFVFAQVK	F4IHW4	UREG	Urease accessory protein G	11	0	1163.6	241	251	3	0.0003559	79.201	2
DGGTYIDAILPGGSADK	Q94BS2	ZKT		17	0	1648.79	106	122	3	1.5125e-06	68.42	3
DGHFNILVATDVAAR	Q9LUW5	RH53	DEAD-box ATP-dependent RNA helicase 53	15	0	1597.82	396	410	3	5.8863e-07	70.197	2
DGIAAVVLLR	Q8L5Y8	At5g65840		10	0	1025.62	115	124	3	0.00089412	79.148	1
DGIDEMSSTSSSVLLSVLK	Q94BT0	SPS1	Sucrose-phosphate synthase 1	19	0	1966.98	518	536	4	8.9686e-06	60.062	2
DGIQFPDVVHALKPNPK	Q42547	CAT3	Catalase-3	17	0	1874.01	147	163	5	0.020112	33.181	2
DGLGAAFPFFYIEPK	Q8W4E6	At5g25265		15	0	1670.83	183	197	4	1.5094e-07	73.415	2
DGLLLLELDR	Q940J9		Probable methyltransferase PMT8	10	0	1155.65	296	305	2;3	3.8668e-06	120.27	9
DGLLLVEIDR	Q9C9Q8	QUA2	Probable pectin methyltransferase QUA2	10	0	1141.63	354	363	2	0.027828	49.934	1
DGLLPAFFSEISPR	Q8W4K3	CAT4	Cationic amino acid transporter 4, vacuolar	14	0	1547.8	341	354	3	1.7668e-06	80.746	2
DGLLSGDVILAVDGTELSK	F4ITR5	ARASP		19	0	1901	227	245	4	9.3825e-07	65.808	4
DGLMATHDEETENFFR	Q38882	PLDALPHA1	Phospholipase D alpha 1	16	0	1910.81	285	300	3	0.050266	30.575	1
DGLSQTYEWYLENVVQK	B9DH36	GER2	Putative GDP-L-fucose synthase 2	17	0	2070.99	302	318	3;4	3.6279e-26	116.78	4
DGLTFLDLIVIQIENLNNK	Q9M9P3	UGP2	Probable UTP--glucose-1-phosphate uridylyltransferase 2	19	0	2171.18	106	124	4	0.00038447	45.618	2
DGMTATDLVLTVTQMLR	Q42560	ACO1	Aconitate hydratase 1	17	0	1863.94	257	273	3	1.2989e-31	134.88	1
DGNLQIIDQLIQADDR	Q9LKB2	At3g14920		16	0	1825.92	451	466	3	2.5881e-19	119.04	3
DGPMNYNWEGYAELIQMVQK	O23553	BAM3	Beta-amylase 3, chloroplastic	20	0	2385.08	136	155	3	0.00043844	42.348	1
DGQEEAAEDWLELSNPWEIVR	Q9LIB2	PHS1	Alpha-glucan phosphorylase 1	21	0	2485.14	242	262	3;4	3.171e-38	108.25	2
DGQGSASPFVEVEFDEQR	Q9SKA3	F12K8.4		18	0	1995.88	18	35	3	0.00073164	49.768	1
DGSAVGAAVLGVPAK	P69834	ISPD	2-C-methyl-D-erythritol 4-phosphate cytidylyltransferase, chloroplastic	15	0	1310.72	196	210	4	0.0001149	57.434	1
DGSFSWDDEDNEPALSDINFK	Q7DM58	ABCC4	ABC transporter C family member 4	21	0	2400	645	665	4	0.0063684	26.344	1
DGSGGVELGFSLK	Q940Z5	PMAT1	Phenolic glucoside malonyltransferase 1	13	0	1264.63	440	452	4	0.0017856	52.495	1
DGSGVVVTIGK	F4KHG6	CTPA1	Carboxyl-terminal-processing peptidase 1, chloroplastic	11	0	1030.57	439	449	3	0.0057394	57.347	1
DGSNYIALR	O65282	CPN21	20 kDa chaperonin, chloroplastic	9	0	1007.5	236	244	2;3	0.0014161	97.431	4
DGSQFVFMDLTTYEETR	Q8VZW6	At3g08740		17	0	2037.9	127	143	3	1.017e-19	99.813	2
DGSSAGVDLSGGYYDAGDNIK	Q9CAC1	CEL1	Endoglucanase 8	21	0	2059.9	64	84	3;4	1.5337e-20	93.371	3
DGSTLGSGNYIVTVGLGTPK	Q8S9J6	At5g10770		20	0	1934.99	123	142	3;4	2.9801e-10	76.586	3
DGSVLMSISLDQLK	F4K0E8-2	ISPG	4-hydroxy-3-methylbut-2-en-1-yl diphosphate synthase, chloroplastic	14	0	1504.78	410	423	3;4	6.7473e-11	99.991	7
DGSVLQLTAVDNR	Q9FH02	FTSH5	ATP-dependent zinc metalloprotease FTSH 5, chloroplastic	13	0	1386.71	146	158	3	2.6987e-12	117.27	2
DGSVVQLTAVDNR	Q39102	FTSH1	ATP-dependent zinc metalloprotease FTSH 1, chloroplastic	13	0	1372.69	156	168	3	3.4973e-31	151.7	1
DGTLVNVYLR	Q9M2M5	F28O9.70		10	0	1148.62	380	389	3	0.00025581	101.9	2
DGTTIVLWDWNK	Q945P1	At2g39050		12	0	1446.71	295	306	3	0.00030384	75.819	1
DGTTTAGNSSQVSDGAGAVLLMK	Q56WD9	PED1	3-ketoacyl-CoA thiolase 2, peroxisomal	23	0	2179.04	283	305	3;4	1.8046e-31	110.38	3
DGVAIGAFAAMER	O65351	ARA12	Subtilisin-like protease	13	0	1306.63	292	304	3	1.5841e-11	104.26	4
DGVFMYFEDNAGVIVNPK	F4J3P1	emb2171	60S ribosomal protein L23	18	0	2013.95	77	94	4	0.00070153	44.998	3
DGVILGADTR	O23710	PBB1	Proteasome subunit beta type-7-A	10	0	1015.53	49	58	2;3	0.00073686	81.771	2
DGVLVEGLFWK	F4JGB4	At4g04200	Probable signal peptidase complex subunit 2	11	0	1261.67	161	171	2;3	2.4186e-05	109.16	6
DGVSVGICLTYDNSLATTR	B9DGD6-2	ACS	Acetyl-coenzyme A synthetase, chloroplastic/glyoxysomal	19	0	2030.95	252	270	3	0.032124	26.742	1
DGVVLDLVPPLTK	Q93Y40	ORP3C	Oxysterol-binding protein-related protein 3C	13	0	1364.79	216	228	3	0.0052775	50.897	2
DGVVLIGEK	O81148	PAC1	Proteasome subunit alpha type-4-A	9	0	928.523	41	49	3	0.021724	54.066	3
DGVVLLWDLAEGK	O24456	RACK1A	Guanine nucleotide-binding protein subunit beta-like protein A	13	0	1413.75	215	227	3	6.0589e-12	112.95	9
DGVYEPDFEK	Q9LMQ2	F7H2.16		10	0	1197.52	211	220	3	0.0033294	63.624	1
DGYPSDPELIFLTDGASK	Q9LR30	GGAT1	Glutamate--glyoxylate aminotransferase 1	18	0	1923.91	124	141	3;4	2.4826e-21	103.13	5
DGYSEQIAEALLEITLPR	Q8L785-2	GLYRS-2	Glycine--tRNA ligase 2, chloroplastic/mitochondrial	18	0	2017.04	800	817	3	2.2299e-20	100.07	1
DGYVVALYAK	O23702	AN	C-terminal binding protein AN	10	0	1097.58	509	518	3	0.012518	52.49	1
DHDKPIQQVIAEMTDGGVDR	P06525	ADH1	Alcohol dehydrogenase class-P	20	0	2223.06	248	267	3;5	4.0169e-14	81.316	4
DHPFAQLSGADNIIAFTTK	Q9SA18	AKHSDH1	Bifunctional aspartokinase/homoserine dehydrogenase 1, chloroplastic	19	0	2045.02	855	873	4	8.9686e-06	60.062	2
DHPGMIQVFLGSDGVR	Q94JQ6	CESA6	Cellulose synthase A catalytic subunit 6 [UDP-forming]	16	0	1726.85	497	512	3	0.036875	32.302	1
DHSDVSNQLYANYAIGK	Q8W4E2	At4g38510	V-type proton ATPase subunit B2	17	0	1893.89	390	406	4	3.652e-17	94.339	1
DHTDANIVIMFVGNK	Q9FJH0	RABA1F	Ras-related protein RABA1f	15	0	1672.82	113	127	4	0.0013602	47.037	2
DHVIEAEVDVVR	Q9FFG3	MOP10.6		12	0	1379.7	89	100	3	0.035056	39.878	1
DHVVFEENPGLVTITGGK	Q9SS48	SDP6	Glycerol-3-phosphate dehydrogenase SDP6, mitochondrial	18	0	1910.97	421	438	3	1.1634e-05	77.221	1
DIAGIAMGIEIESHEFDPVGSK	Q9SRY5	GSTF7	Glutathione S-transferase F7	22	0	2314.12	93	114	4;5	1.1146e-08	72.916	6
DIAGTLAAEEAEDAGQVSK	Q9LX99	KCA1	Kinesin-like protein KCA1	19	0	1873.89	999	1017	3	2.2566e-07	68.845	3
DIAISAIGPIQDLPDYNK	Q42290		Probable mitochondrial-processing peptidase subunit beta	18	0	1942	504	521	4	0.00018256	51.535	1
DIASEYNVYEQMVFGK	Q94AZ5	At2g45060		16	0	1891.87	95	110	4	1.3089e-10	84.759	3
DIAVGVASNIIASPISDFMK	F4IJ44	TCH3	Calmodulin-like protein 12	20	0	2047.07	258	277	4	2.1046e-09	69.361	1
DIAVQGNVDPGVLFGSK	O22886	HEME2	Uroporphyrinogen decarboxylase 2, chloroplastic	17	0	1714.89	330	346	4	6.465e-14	84.653	3
DIAWEGEVAGVDAASEVFK	F4HZH0	At1g09300		19	0	1991.95	99	117	3	9.9424e-09	81.643	2
DIDEVILVGGSTR	Q9STW6	HSP70-6	Heat shock 70 kDa protein 6, chloroplastic	13	0	1372.72	404	416	2;3	4.6101e-40	158.86	21
DIDLEEEGAIIIGK	Q9LTM0	CYP71B23	Cytochrome P450 71B23	14	0	1513.79	476	489	3	2.7601e-07	85.554	4
DIDLSFSSPTK	F4ISU2	At2g32240		11	0	1208.59	1267	1277	3	0.0027041	62.466	1
DIDLVMTQAGVSR	Q94JX9		Nascent polypeptide-associated complex subunit alpha-like protein 2	13	0	1403.71	182	194	3	1.6571e-12	118.61	2
DIDLVMTQAGVSRPK	A8MQP6	At4g10480	Nascent polypeptide-associated complex subunit alpha-like protein 4	15	0	1628.86	176	190	4	0.00019812	54.812	2
DIDMEEDGAFVIAK	O65784	CYP71B5	Cytochrome P450 71B5	14	0	1551.71	472	485	3	0.0033021	51.726	1
DIEATWEALK	Q9FG67	MAM1	Methylthioalkylmalate synthase 1, chloroplastic	10	0	1174.59	169	178	2;3	0.00011034	110.47	7
DIELFSHGDQTIIGER	F4I454	MRP5	ABC transporter C family member 5	16	0	1828.9	728	743	3	0.0036344	43.861	1
DIESALLDHLGVK	O22769		NADH dehydrogenase [ubiquinone] flavoprotein 2, mitochondrial	13	0	1408.76	142	154	3;4	1.215e-31	152.4	4
DIESAYWELVVK	Q9LYR4	T22N19_70		12	0	1450.73	141	152	3	2.5628e-07	95.477	4
DIESEVEVSQEGR	Q9MA55-2	ACBP4	Acyl-CoA-binding domain-containing protein 4	13	0	1475.67	512	524	3	1.589e-31	153.49	2
DIETAGFQEGDEVSLETLK	P25873	RPL15	50S ribosomal protein L15, chloroplastic	19	0	2079.98	165	183	3;4	9.4642e-21	89.468	5
DIEVESSITPR	Q9LNQ4	ALA4	Putative phospholipid-transporting ATPase 4	11	0	1244.62	485	495	3	0.0004969	77.062	1
DIFEEYEESIDVDLR	P69834	ISPD	2-C-methyl-D-erythritol 4-phosphate cytidylyltransferase, chloroplastic	15	0	1870.85	135	149	3	1.5055e-25	112.02	2
DIFQEVYEANWK	Q8LPJ5		Isocitrate dehydrogenase [NADP], chloroplastic/mitochondrial	12	0	1540.72	296	307	3	0.0022523	60.301	1
DIFQEVYEASWK	Q9SRZ6	CICDH	Cytosolic isocitrate dehydrogenase [NADP]	12	0	1513.71	225	236	3	0.0042095	63.181	1
DIFVSVTTSEK	Q56ZI2	PATL2	Patellin-2	11	0	1224.62	290	300	3	3.2757e-05	96.946	4
DIFYEIAK	P31582	RABF2A	Ras-related protein RABF2a	8	0	997.512	162	169	3	0.032406	50.703	2
DIFYITGSSK	F4JQ55	SHD	Endoplasmin homolog	10	0	1129.57	567	576	2;3	0.00025641	101.97	5
DIGASLADPSKPLLLSVR	O23404-4	PPDK	Pyruvate, phosphate dikinase 1, chloroplastic	18	0	1851.05	61	78	4	1.2159e-16	86.488	2
DIGDLEVASEAILR	Q9C998	RPI1	Probable ribose-5-phosphate isomerase 1	14	0	1499.78	222	235	2;3	2.3402e-12	110.92	4
DIGFAPYGEEWR	Q9LTM0	CYP71B23	Cytochrome P450 71B23	12	0	1438.65	113	124	3	0.079635	31.664	1
DIGLAAAILR	Q96520	PER12	Peroxidase 12	10	0	1011.61	71	80	3	0.00026085	102.55	2
DIHMDNFNVSVGGR	Q8H0V6	ABCF3	ABC transporter F family member 3	14	0	1559.72	174	187	3	0.0010897	55.724	1
DIIESLVDEYK	P38558	TUBG2	Tubulin gamma-2 chain	11	0	1322.66	429	439	3	0.00017999	84.479	2
DIIIATGSVPFVPK	F4JLP5	LPD2	Dihydrolipoyl dehydrogenase 2, chloroplastic	14	0	1455.83	216	229	3;4	0.00010985	73.927	6
DIILGAEITPPSQQR	F4JUG5	At4g38780		15	0	1636.88	2008	2022	3	0.00032658	56.514	3
DIIMVDHMR	O23255	SAHH1	Adenosylhomocysteinase 1	9	0	1128.54	329	337	3	0.011794	55.461	1
DIINVKPLIDR	Q9XFT3-2	PSBQ1	Oxygen-evolving enhancer protein 3-1, chloroplastic	11	0	1294.76	132	142	3	0.0014085	70.089	1
DIIPILEK	P21238	CPN60A1	Chaperonin 60 subunit alpha 1, chloroplastic	8	0	939.564	276	283	3	0.021806	57.859	1
DIISILEDAIK	C0Z361	CPN60B3	Chaperonin 60 subunit beta 3, chloroplastic	11	0	1228.69	282	292	3	3.6154e-05	106	1
DILAPFMNQTEMEWLK	F4JQH3	APP1		16	0	1964.94	620	635	3	0.02073	33.872	1
DILGSVGAETEDSQIELLLK	P51407	RPP2A	60S acidic ribosomal protein P2-1	20	0	2129.11	25	44	3;4	1.462e-35	114.96	36
DILLLDVAPLTLGIETVGGVMTK	Q39043	MED37F	Mediator of RNA polymerase II transcription subunit 37f	23	0	2367.33	421	443	5	0.001076	55.705	1
DILVELLSK	F4HZE0	At1g09130	ATP-dependent Clp protease proteolytic subunit	9	0	1028.61	261	269	3	0.0016053	88.495	6
DILYHLYVTAR	Q9C8X8	F7F23.4		11	0	1362.73	302	312	3	0.0021129	65.842	1
DIMVELIIDVLR	Q9SV20		Coatomer subunit beta-2	12	0	1427.81	312	323	2;3	1.2201e-05	87.216	3
DINLEETGSIIISK	Q96514	CYP71B7	Cytochrome P450 71B7	14	0	1530.81	479	492	3;4	1.1761e-06	82.651	5
DINVENLVDLR	Q8LPR9	TIC110	Protein TIC110, chloroplastic	11	0	1298.68	315	325	2;3	3.0107e-08	125.97	6
DIPEEVVFEDLDSVFPK	Q9S9P6	UGT78D1	UDP-glycosyltransferase 78D1	17	0	1976.96	184	200	4	0.0025232	40.724	1
DIPNLTFEEFK	F4JA10	PREP1	Presequence protease 1, chloroplastic/mitochondrial	11	0	1351.67	287	297	3	9.696e-05	88.338	1
DIPNLTFEEFKEFHR	F4JA10	PREP1	Presequence protease 1, chloroplastic/mitochondrial	15	1	1920.94	287	301	4	0.0034434	51.07	1
DIPSGGIIALADADVPTSGSK	Q6ZY51	GWD3	Phosphoglucan, water dikinase, chloroplastic	21	0	1983.02	859	879	3;4	1.0365e-30	111.93	5
DIPVIAAGGIVDGR	Q8LDF2	At5g64250		14	0	1351.75	124	137	3	1.6484e-06	81.128	2
DIPVNEPIAIMVEEEDDIK	F4J5T2	LTA3	Dihydrolipoyllysine-residue acetyltransferase component 1 of pyruvate dehydrogenase complex, mitochondrial	19	0	2168.06	226	244	3;4	2.3312e-21	92.932	4
DIQAWEYVPLGPFLGK	Q8RW90	At1g12050		16	0	1831.95	243	258	4	2.4971e-06	67.326	2
DIQPWQER	P56778	psbC	Photosystem II CP43 chlorophyll apoprotein	8	0	1070.51	383	390	2;3	0.012843	67.897	3
DIQQEIQDGEVEIPEN	P50883	RPL12A	60S ribosomal protein L12-1	16	0	1854.85	151	166	3	0.00031923	57.148	1
DIQSLVNMAVARSMR	Q9C6I2		Putative FBD-associated F-box protein At1g50980	15	1	1689.87	94	108	2	0.0090308	43.592	1	230
DIQWLQTITNMPILVK	Q9LRS0	GLO2	Peroxisomal (S)-2-hydroxy-acid oxidase GLO2	16	0	1912.05	215	230	3	0.0055122	42.314	1	261
DIRFELLAR	Q9SSB5	RPT1A	26S protease regulatory subunit 7 homolog A	9	1	1131.64	360	368	3	0.067324	83.783	1
DISFGIGAR	Q93ZM7		Chaperonin CPN60-like 2, mitochondrial	9	0	934.487	35	43	2;3	0.00013404	117.81	7
DISLSSIAFLR	Q9LZX8	BIG2	Brefeldin A-inhibited guanine nucleotide-exchange protein 2	11	0	1220.68	1284	1294	3	3.2161e-05	107.06	1
DISLVSFQSVSK	Q9LDV4-2	ALAAT2	Alanine aminotransferase 2, mitochondrial	12	0	1308.69	346	357	3;4	0.0013083	66.023	2
DISSGLSWNK	Q9STF2	T6H20.190		10	0	1105.54	420	429	3	0.0034928	63.076	1
DISSGNILLGEDYEAK	Q8VZG8-2		Probable LRR receptor-like serine/threonine-protein kinase At4g08850	16	0	1722.83	905	920	3	3.2298e-16	103.01	2
DITFENWAGPAK	Q9M3B0	PME34	Probable pectinesterase/pectinesterase inhibitor 34	12	0	1347.65	377	388	3	0.060284	34.779	1
DITFQNTAGPEK	Q9SMY7	PME44	Probable pectinesterase/pectinesterase inhibitor 44	12	0	1319.64	304	315	3	2.4656e-07	96.745	1
DITFQNTAGPSK	O49006	PME3	Pectinesterase/pectinesterase inhibitor 3	12	0	1277.63	373	384	3;4	6.8759e-08	111.72	4
DITGGSYIQSYYAK	Q93ZX9	At5g45280		14	0	1564.74	208	221	4	8.3905e-07	80.312	3
DITGGSYIQSYYSK	Q940J8	T5K18.190		14	0	1580.74	208	221	3;4	4.6695e-24	139.19	6
DITIPEYTVGYLASIFDGK	Q9LSW7		1-aminocyclopropane-1-carboxylate oxidase homolog 9	19	0	2101.06	339	357	3	0.0010351	54.764	1
DITLQEAETIAVSILK	Q42134	PAE2	Proteasome subunit alpha type-5-B	16	0	1742.97	186	201	3	1.8648e-18	102.08	1
DITPDDKQELDEALQR	Q9MAH0	PPC1	Phosphoenolpyruvate carboxylase 1	16	1	1884.91	200	215	4	0.0023487	52.008	1
DITPQGPVHILLIPK	Q8GUN2	HIT3		15	0	1639.97	62	76	4	0.0016658	45.614	1
DITTVLDLALR	Q8H0U3	At1g23180		11	0	1228.7	609	619	3	1.064e-22	120.06	1
DITVDVSSK	Q9FZC4	T1K7.24		9	0	962.492	133	141	3	0.001513	102.62	2
DIVAQIVSASIAGDIVK	Q8LBI1	ATL5	60S ribosomal protein L5-1	17	0	1697.96	59	75	3;4	2.218e-16	91.306	2
DIVDAHYK	Q8LCE1	GLN1-2	Glutamine synthetase cytosolic isozyme 1-2	8	0	959.471	170	177	3	0.0077007	82.452	1
DIVDITLIAR	Q9C5G5	SAC7	Phosphoinositide phosphatase SAC7	10	0	1127.65	211	220	2;3	7.9583e-19	148.32	4
DIVELELK	Q9LLC1	BCCP2	Biotin carboxyl carrier protein of acetyl-CoA carboxylase 2, chloroplastic	8	0	957.538	104	111	3	0.013265	62.546	1
DIVELQLK	F4KE21	CAC1	Biotin carboxyl carrier protein of acetyl-CoA carboxylase 1, chloroplastic	8	0	956.554	126	133	2	0.027616	57.859	1
DIVIGSGMQGPFDHFFGLK	Q5M731	TH1	Thiamine biosynthetic bifunctional enzyme TH1, chloroplastic	19	0	2064.01	277	295	4	0.02455	24.793	1
DIVSFLAWAAEPEMEER	Q9LK29	CYC11	Cytochrome c1 1, heme protein, mitochondrial	17	0	1991.93	251	267	3	2.5025e-26	119.55	2
DIVSQLQAGVK	F4JIM7	HAP6	Dolichyl-diphosphooligosaccharide--protein glycosyltransferase subunit 2	11	0	1156.65	113	123	3	1.1096e-05	113.38	3
DIWPTTEEIAEVVQSSVLPDMFR	Q9SIB9	ACO2	Aconitate hydratase 2, mitochondrial	23	0	2661.3	684	706	3;4	1.2473e-64	148.64	6
DIYDAGDYLVLITTDR	P38025	PUR7	Phosphoribosylaminoimidazole-succinocarboxamide synthase, chloroplastic	16	0	1841.9	116	131	3	2.9649e-18	106.6	2
DIYDTDGSNAIATSEPLAVLVNK	O23614-2	CTPA2	Carboxyl-terminal-processing peptidase 2, chloroplastic	23	0	2405.2	381	403	4	1.5408e-05	65.855	2
DIYTGDKLEIMILK	P42742	PBF1	Proteasome subunit beta type-1	14	1	1650.89	196	209	5	0.0021122	50.222	1
DIYVAFNAHDYFVK	Q9M0S5	ISA3	Isoamylase 3, chloroplastic	14	0	1700.82	700	713	3;4	9.9335e-12	102.52	3
DKFIAVGLGPR	P82281	TL29	Thylakoid lumenal 29 kDa protein, chloroplastic	11	1	1171.67	257	267	4	0.0063745	66.056	1
DKGISVVAGVEAR	F4HSX1	APT1	Adenine phosphoribosyltransferase 1, chloroplastic	13	1	1299.71	133	145	3;4	1.9919e-06	89.507	5
DKGMIGMVSIGDVVR	Q9LEV3	CBSX3	CBS domain-containing protein CBSX3, mitochondrial	15	1	1575.81	171	185	4	0.00086303	57.148	2
DKGSELYTTLIDGK	P82869	CYP37	Peptidyl-prolyl cis-trans isomerase CYP37, chloroplastic	14	1	1538.78	194	207	4	0.059772	39.033	1
DKGVAVAVASAEDIDAANNER	F4JA10	PREP1	Presequence protease 1, chloroplastic/mitochondrial	21	1	2114.02	1039	1059	4	4.9295e-13	81.144	1
DKNISVVAGIEAR	Q9SUW2	APT3	Adenine phosphoribosyltransferase 3	13	1	1370.75	58	70	4	0.0098258	54.898	1
DLAAAIEAGR	Q94CJ5	At5g12470		10	0	985.519	122	131	2;3	1.8895e-07	125.75	7
DLALIIHGSK	Q9SRZ6	CICDH	Cytosolic isocitrate dehydrogenase [NADP]	10	0	1065.62	375	384	3;4	0.00032514	81.771	2
DLALVSFQSVSK	F4I7I0	ALAAT1	Alanine aminotransferase 1, mitochondrial	12	0	1292.7	349	360	3;4	4.2746e-08	114.87	4
DLAMTGEVTLTGR	P93655	LON1	Lon protease homolog 1, mitochondrial	13	0	1362.68	862	874	2	2.1444e-06	84.859	2
DLASGTVGGAAQLVVGHPFDTIK	Q93XM7	BOU	Mitochondrial carnitine/acylcarnitine carrier-like protein	23	0	2252.18	7	29	4	0.0026046	31.767	1
DLATAFLNVLGNEK	Q9SA52	CSP41B	Chloroplast stem-loop binding protein of 41 kDa b, chloroplastic	14	0	1503.79	252	265	3;4	2.3398e-15	126.09	8
DLATVDSILLR	F4K0E8-2	ISPG	4-hydroxy-3-methylbut-2-en-1-yl diphosphate synthase, chloroplastic	11	0	1214.69	444	454	3	0.0028151	61.833	1
DLAVEGNEIIR	O03042	rbcL	Ribulose bisphosphate carboxylase large chain	11	0	1227.65	436	446	2;3	7.2559e-41	172.13	382
DLDDFVSFINEK	A8MSC5	UNE5	Protein disulfide-isomerase like 2-1	12	0	1440.68	237	248	3	3.2226e-10	122.34	5
DLDGSFSFVVYDSK	Q93V62	At4g27450		14	0	1577.72	130	143	3;4	0.00056903	59.248	4
DLDLIDFDSAAEVSGSK	F4IAJ4	SRS		17	0	1780.84	220	236	3	8.5068e-09	72.433	2
DLDVMEELGVK	Q9C5C2	TGG2	Myrosinase 2	11	0	1246.61	112	122	3;4	4.4455e-30	160.33	14	225
DLEILSFGDQTVIGER	Q9LK64-2	ABCC3	ABC transporter C family member 3	16	0	1790.9	746	761	3	1.1617e-46	160.63	4
DLEIPEITAAELTAADGFLFGFPTR	O23207	C7A10.610		25	0	2693.36	128	152	3;4	3.3326e-09	61.612	3
DLEMSNLTALSPLDGR	Q8RY94	At4g18440	Adenylosuccinate lyase	16	0	1730.85	73	88	3	1.3484e-05	64.665	1
DLESAEQLSSQIGALFEEPQIYR	Q9LK23	ACG9	Glucose-6-phosphate 1-dehydrogenase, cytoplasmic isoform 1	23	0	2622.28	188	210	4	0.00078495	50.752	1
DLESAEQLSSQIGELFDESQIYR	Q9FJI5	ACG12	Glucose-6-phosphate 1-dehydrogenase, cytoplasmic isoform 2	23	0	2656.25	187	209	4	1.8133e-46	113.73	1
DLEVSLK	Q9SCX8	PAP17	Purple acid phosphatase 17	7	0	802.444	200	206	3	0.026808	76.035	1
DLFDIMDDWLR	P56761	psbD	Photosystem II D2 protein	11	0	1437.66	14	24	2;3	2.9329e-17	140.24	5	147
DLFDMVIVSAR	F4K3A9	At5g48960		11	0	1264.65	397	407	3	3.2461e-05	94.584	1
DLFGAHTYER	Q9FFR3		6-phosphogluconate dehydrogenase, decarboxylating 2, chloroplastic	10	0	1207.56	459	468	3	0.00073518	81.799	1
DLFHVLEHEFHPLDLGSK	Q9LD55	TIF3A1	Eukaryotic translation initiation factor 3 subunit A	18	0	2132.07	396	413	5	0.0057088	34.928	1
DLFINQMNLLDR	A8MR05	GUN5	Magnesium-chelatase subunit ChlH, chloroplastic	12	0	1490.76	1092	1103	3	0.010648	49.356	1
DLFLNTEEFIDAVASK	Q8LPJ5		Isocitrate dehydrogenase [NADP], chloroplastic/mitochondrial	16	0	1810.9	459	474	3	7.2713e-26	108.63	1
DLGGTSTTQEVVDAVIAK	Q8LFC0	IDH1	Isocitrate dehydrogenase [NAD] regulatory subunit 1, mitochondrial	18	0	1802.93	348	365	3;4	1.0948e-26	115.66	7
DLGINDEVMLLSDGNGEFTGK	Q949U7	PRXIIE	Peroxiredoxin-2E, chloroplastic	21	0	2223.04	161	181	3;4	4.018e-05	59.339	3
DLGLFEDAVSDLSK	B7ZWR6	OEP61	Outer envelope protein 61	14	0	1507.74	192	205	3;4	7.9605e-07	83.877	5
DLGMTVLVSQVNR	Q9S7B5	TS1	Threonine synthase 1, chloroplastic	13	0	1430.76	204	216	2;3	2.9886e-12	117.7	4
DLGSGEVMMENEVTYR	Q94BP3	FAO4B	Long-chain-alcohol oxidase FAO4B	16	0	1828.8	589	604	3	0.00047694	69.331	1
DLGVEDPEVGPAVAFAIR	F4J581	BSH	Chromatin structure-remodeling complex protein BSH	18	0	1853.95	139	156	3	0.0057551	35.625	1
DLGYQQDWNVEFGFAK	Q9LV33	BGLU44	Beta-glucosidase 44	16	0	1915.87	363	378	3;4	1.2149e-09	79.652	10
DLHDAIASGNYPEWK	Q42547	CAT3	Catalase-3	15	0	1714.8	254	268	3;4	4.0759e-05	59.77	3
DLIEQAEVEVDR	Q9FLP0	MAP65-1	65-kDa microtubule-associated protein 1	12	0	1414.69	294	305	2	3.0007e-07	98	2
DLIEQAEVEVDRLDQLK	Q9FLP0	MAP65-1	65-kDa microtubule-associated protein 1	17	1	2012.04	294	310	4	0.019978	39.91	1
DLIGNAQDITPVMLDYK	Q96255	PSAT1	Phosphoserine aminotransferase 1, chloroplastic	17	0	1904.96	280	296	4	9.835e-14	83.758	1
DLILFLYIQSYK	Q940S9	At3g57890		12	0	1514.84	124	135	3	0.014453	45.891	1
DLILQLVEK	Q9S791	F5A18.5		9	0	1069.64	346	354	2;3	6.3709e-05	95.642	6
DLILSADTAASDLIR	Q944K2	OST48	Dolichyl-diphosphooligosaccharide--protein glycosyltransferase 48 kDa subunit	15	0	1572.84	111	125	3	3.2256e-24	134.91	2
DLKEGDEVYANVSEK	Q9ZUC1		Quinone oxidoreductase-like protein At1g23740, chloroplastic	15	1	1694.8	157	171	4	3.4155e-17	109.1	4
DLLDDVEGTFLFSPESLLSR	Q9FF91	At5g23890		20	0	2252.12	528	547	3	4.7925e-37	121.77	3
DLLDFSIYLDISNEVK	P25697		Phosphoribulokinase, chloroplastic	16	0	1882.96	182	197	3;4	2.91e-26	112.24	17
DLLEQFTSEVAQLQGR	P0CZ23	ACX3	Acyl-coenzyme A oxidase 3, peroxisomal	16	0	1832.93	536	551	3	3.3618e-18	105.28	1
DLLFLDLALDSTVR	Q9SAC6	GWD1	Alpha-glucan water dikinase 1, chloroplastic	14	0	1589.87	790	803	2	1.4894e-06	82.529	2
DLLFSYNIAVDR	Q9FJ96	At5g51960		12	0	1424.73	67	78	3	0.012803	47.621	1
DLLFVRPDAVFNK	Q9FJY6	At5g66530		13	0	1532.84	77	89	4	0.0046142	45.357	3
DLLGSLTPILDFHVK	F4K020	BG_PPAP	Glucan endo-1,3-beta-glucosidase 10	15	0	1666.93	177	191	4	0.077667	22.991	1
DLLIVTTGSQAEPR	Q84W56	emb2746		14	0	1498.8	396	409	3	7.4014e-05	68.044	1
DLLMFLEK	Q9ZW24	GSTU7	Glutathione S-transferase U7	8	0	1007.54	134	141	3	0.012401	69.825	1
DLLNVSR	Q39258	VHA-E1	V-type proton ATPase subunit E1	7	0	815.45	99	105	2	0.015926	97.431	1
DLLNVSRDEYAYK	Q39258	VHA-E1	V-type proton ATPase subunit E1	13	1	1584.78	99	111	4	0.010701	54.09	1
DLLQVIGDCGDEYR	Q9ZUX0	At2g27680		14	0	1641.73	369	382	3	0.022946	37.77	1
DLLSDTPGFYVPLVVDETSSK	Q9SBB2	T15B16.14		21	0	2281.14	385	405	4	0.0055853	27.471	1
DLNEDVNSQIYR	Q9FNH6	NHL3		12	0	1464.68	168	179	3	5.7577e-20	141.58	1
DLNEYVGFVK	F4K0X7	SEC10	Exocyst complex component SEC10	10	0	1182.59	747	756	3	0.010712	54.259	1
DLNLGFAMDEGQANPGDEFR	Q9LPE9	T12C22.9	Aminoacylase-1	20	0	2194.96	183	202	3	6.788e-73	168.99	2
DLNLIIEPGR	Q949X7	LYSA1	Diaminopimelate decarboxylase 1, chloroplastic	10	0	1138.63	334	343	2;3	0.00086349	79.659	3
DLNLTIPLGSEVVDDMIR	Q9SAK2	GA2	Ent-kaur-16-ene synthase, chloroplastic	18	0	1999.03	165	182	3	0.0015132	43.696	1
DLPFEPTADFWEAMR	Q9ZQE5	PCMP-H66	Pentatricopeptide repeat-containing protein At2g15690	15	0	1823.82	398	412	3	3.5363e-11	88.561	2
DLPVHGFLPECLNGEFVR	O65572	CCD1	Carotenoid 9,10(9,10)-cleavage dioxygenase 1	18	0	2088	64	81	3	6.5485e-09	85.563	1
DLQAVQTPFR	Q9SUU5	QCR7-1	Cytochrome b-c1 complex subunit 7-1	10	0	1173.61	82	91	3	0.0023966	66.758	1
DLQDDFMGGAEIIK	Q9ASR1	T6H22.13		14	0	1550.73	544	557	3;4	5.8536e-09	90.759	13	223
DLQEEINSGDIDIPNE	Q9FF52	RPL12C	60S ribosomal protein L12-3	16	0	1799.81	151	166	3	0.00030734	57.288	1
DLQFELIPVDMR	Q96266-2	GSTF8	Glutathione S-transferase F8, chloroplastic	12	0	1474.75	26	37	2;3	4.3221e-20	143.55	24	221
DLQLEYVDLYLIHWPAR	Q0PGJ6-2	AKR4C9	Aldo-keto reductase family 4 member C9	17	0	2143.11	102	118	3;4	6.0845e-53	159.14	5
DLQMVNLTLR	Q9LK25	PHB3	Prohibitin-3, mitochondrial	10	0	1201.65	89	98	3	0.00029828	91.752	3
DLQQEIQEGEIEIPEN	Q9LFH5	RPL12B	60S ribosomal protein L12-2	16	0	1882.88	151	166	3	5.0188e-15	95.57	4
DLSLQEAETIAVSILK	O81149	PAE1	Proteasome subunit alpha type-5-A	16	0	1728.95	186	201	3;4	6.5787e-46	124.78	3
DLSSDLQK	Q9M1X0	RRF	Ribosome-recycling factor, chloroplastic	8	0	904.45	245	252	3	0.012911	67.032	1
DLSSIGDTVVISVTK	Q9M7Q7	PCNA	Proliferating cellular nuclear antigen 1	15	0	1532.83	150	164	3;4	1.6874e-45	155.08	10
DLTAMLEILEK	Q8W4L3	F6N23.9		11	0	1274.68	346	356	3	5.2832e-05	92.611	2	205
DLTDYLMK	F4J8V9	ACT2	Actin-8	8	0	997.479	186	193	3	0.0095362	75.109	1
DLTFFVK	Q9M8T0		Probable inactive receptor kinase At3g02880	7	0	868.469	327	333	3	0.011689	86.866	3
DLTFPSSIPVSLVGR	A8MS49	PHOT2	Phototropin-2	15	0	1586.87	820	834	3	0.0044379	44.252	1
DLTFQNTAGPDAHQAVAFR	Q9LXD9	PME51	Probable pectinesterase/pectinesterase inhibitor 51	19	0	2057.99	334	352	3	0.00084782	51.089	1
DLTFVQLNQLIGR	F4JA10	PREP1	Presequence protease 1, chloroplastic/mitochondrial	13	0	1515.84	682	694	3	1.3785e-23	140.24	2
DLTISAEK	O23627-2	GLYRS-1	Glycine--tRNA ligase 1, mitochondrial	8	0	875.46	186	193	3	5.6077e-06	131.06	5
DLTVTVTR	F4HS98	At1g01320		8	0	903.503	394	401	2	0.00077247	119.07	3
DLTWDVSGLGPFELDALQDWEYK	F4KG44	MSBP1	Membrane steroid-binding protein 1	23	0	2696.26	137	159	4	4.9493e-13	78.708	1
DLVAEVAVEALLQEESSFK	Q8H124		Uncharacterized protein At2g34460, chloroplastic	19	0	2076.06	237	255	3;4	8.0419e-64	137.73	13
DLVDTLSFEALK	Q9LYF0	T22P22_200		12	0	1349.71	266	277	3	0.048539	35.677	1
DLVFDAEDIIESYVLNK	Q8W4J9-2	RPP8L4	Probable disease resistance RPP8-like protein 4	17	0	1981.99	67	83	4	0.0005687	49.595	1
DLVFGYVGVK	Q94F09	PDIL5-2	Protein disulfide-isomerase 5-2	10	0	1095.6	291	300	2;3	0.0027333	65.627	2
DLVGQEVTVELK	Q1H595	At1g03330		12	0	1328.72	9	20	3;4	1.5725e-07	105.95	3
DLVGSAYYVAPEVLK	Q42479	CPK3	Calcium-dependent protein kinase 3	15	0	1622.86	238	252	4	6.5052e-07	68.972	1
DLVGSAYYVAPEVLKR	Q42479	CPK3	Calcium-dependent protein kinase 3	16	1	1778.96	238	253	4	0.041481	31.614	1
DLVGVAYTEEEAK	Q9LK29	CYC12	Cytochrome c1 2, heme protein, mitochondrial	13	0	1422.69	69	81	3;4	2.752e-12	117.2	10
DLVGVLEDAIR	Q9LJE4	CPN60B1	Chaperonin 60 subunit beta 1, chloroplastic	11	0	1198.66	282	292	2;3	1.2169e-29	156.58	16
DLVIESHDAAFK	Q96242	CYP74A	Allene oxide synthase, chloroplastic	12	0	1343.67	398	409	4	9.9469e-08	99.5	2
DLVNHPNFDAIIAAGTR	Q9LSB4-2	NAI2	TSA1-like protein	17	0	1822.93	566	582	3	1.2482e-08	69.935	3
DLVQIAVEDSVDSDDGGK	Q0WQB7	At2g25800		18	0	1860.86	556	573	3	0.0016047	54.834	1
DLVSFNVLEIR	Q8GW72	FUC1	Alpha-L-fucosidase 1	11	0	1303.71	398	408	3	0.00027513	81.625	1
DLVSIQSIMYEIR	Q94KD3	VPS52	Vacuolar protein sorting-associated protein 52 A	13	0	1565.81	689	701	2;3	5.7051e-34	117.93	2
DLYEILMDENR	Q9LHL7	T21B14.13		11	0	1409.65	238	248	2;3	7.582e-23	150.09	5
DLYEQLIANK	P25697		Phosphoribulokinase, chloroplastic	10	0	1205.63	377	386	3	0.00020574	96.143	4
DLYGNIVLSGGSTMFPGIADR	P53492	ACT7	Actin-7	21	0	2182.07	294	314	3;4	1.966e-63	150.13	13	140
DLYGNIVLSGGTTMFPGIADR	P53496	ACT11	Actin-11	21	0	2196.09	294	314	3	1.1345e-05	64.604	3
DLYGNIVLSGGTTMFSGIADR	F4J8V9	ACT2	Actin-8	21	0	2186.07	294	314	3;4	3.1929e-51	133.84	9	38
DLYINQAVQMDISGNR	Q9M885	RPS7B	40S ribosomal protein S7-2	16	0	1835.88	43	58	3	1.178e-20	120.77	3
DLYLNLK	Q9SK50	TIC55	Protein TIC 55, chloroplastic	7	0	877.491	383	389	3	0.011355	89.673	2
DLYVIFEGLITR	Q93W28		Uncharacterized protein At4g15545	12	0	1437.79	323	334	3	2.4598e-07	96.82	2
DLYVNSAVQVDISGGR	Q9C514	RPS7A	40S ribosomal protein S7-1	16	0	1691.85	43	58	3	8.2831e-12	87.429	2
DMAELELAVGQNLFPVEQLGAPYR	Q9C9V9	T23K23.22		24	0	2659.33	699	722	3	1.1016e-13	82.635	1
DMAIIAMGIEIESHEFDPVGSK	P42760	GSTF6	Glutathione S-transferase F6	22	0	2388.13	92	113	4;5	1.5005e-05	67.11	10	129
DMALILDVAR	Q9S7Z3	PCS1	Glutathione gamma-glutamylcysteinyltransferase 1	10	0	1115.6	174	183	2;3	7.5967e-05	113.69	4
DMDLIELTAYGNVQR	F4JBJ9	At3g47490		15	0	1736.84	191	205	3	2.53e-05	62.287	1
DMEGAAVAYVADLLK	Q9T0I8	MTN1	5-methylthioadenosine/S-adenosylhomocysteine nucleosidase 1	15	0	1564.78	200	214	3;4	3.6915e-18	115.91	2
DMESLTLALQEASTESSEAK	F4I8B9		Putative WEB family protein At1g65010, chloroplastic	20	0	2138.99	455	474	4	0.00019631	45.347	1
DMESSQGGTVVLNTGLK	Q8W586	QQT2		17	0	1734.85	320	336	3	0.00052413	52.862	2
DMFNNENILGLK	Q93Y22		Coatomer subunit delta	12	0	1406.69	347	358	3	0.020925	42.843	1
DMGYNVSMMADSTSR	O23654	VHA-A	V-type proton ATPase catalytic subunit A	15	0	1663.66	342	356	3	2.7904e-46	162.16	39	65;66;67
DMLAWLIDYLK	Q94JY3	MDB19.5		11	0	1379.72	229	239	3	8.8552e-06	114.86	1
DMMDIEFTVQEER	O23404-4	PPDK	Pyruvate, phosphate dikinase 1, chloroplastic	13	0	1641.7	302	314	3	1.1494e-11	107.99	4
DMMDKYFIGEIDSSSVPATR	Q42342	CYTB5-A	Cytochrome b5 isoform A	20	1	2261.03	70	89	4	0.001203	46.953	1
DMNVIEVPTFLFIR	Q9SGS4	CDSP32	Thioredoxin-like protein CDSP32, chloroplastic	14	0	1692.89	259	272	3	8.0231e-06	76.01	2
DMTFENYAGPAK	Q9FK05	PME61	Probable pectinesterase/pectinesterase inhibitor 61	12	0	1342.59	366	377	3	0.024797	42.031	1
DMTIQLK	Q9C5M8		Probable pectate lyase 18	7	0	847.447	134	140	3	0.059961	57.463	1
DMVAFMDLLLAPASK	F4K658	At5g49555		15	0	1620.83	191	205	3	0.0067916	42.257	1
DMVAGVWSDDPALQLESTTQFR	Q96321	KAP1	Importin subunit alpha-1	22	0	2465.15	76	97	4	8.9393e-14	84.107	1
DMVALVSDGVSDYSK	Q8GWB7	PGSIP6	Putative glucuronosyltransferase PGSIP6	15	0	1584.73	61	75	3;4	0.0013602	47.548	2
DMWEDTSFQLEK	Q9M8D3		Probable phosphoribosylformylglycinamidine synthase, chloroplastic/mitochondrial	12	0	1527.66	1086	1097	3;4	2.3573e-07	98.156	4
DNGLLLHIHR	O03042	rbcL	Ribulose bisphosphate carboxylase large chain	10	0	1186.66	286	295	3;4	3.0589e-10	133.76	5
DNGMHALIIYDDLSK	P92549	At2g07698	ATP synthase subunit alpha	15	0	1703.82	262	276	3;4	1.0991e-18	117.48	4
DNGVLLIFDEVMTGFR	P42799	GSA1	Glutamate-1-semialdehyde 2,1-aminomutase 1, chloroplastic	16	0	1824.91	278	293	3	2.5023e-18	108.14	3
DNHEAQVQFALER	Q94EJ6	ERD3	Probable methyltransferase PMT14	13	0	1555.74	238	250	3;4	4.5794e-18	132.06	8
DNIANVQIVFR	Q9LK23	ACG9	Glucose-6-phosphate 1-dehydrogenase, cytoplasmic isoform 1	11	0	1287.69	240	250	2;3	6.9093e-23	149.33	10
DNIENVQIVFR	Q9FJI5	ACG12	Glucose-6-phosphate 1-dehydrogenase, cytoplasmic isoform 2	11	0	1345.7	239	249	3	1.8529e-12	135.99	2
DNILEFFESFGFK	Q9XIE2	ABCG36	ABC transporter G family member 36	13	0	1591.76	429	441	3	0.0060147	50.108	1
DNKEAVEINIR	F4IAJ4	SRS		11	1	1299.68	86	96	4	0.0056595	67.385	1
DNLATAIQEYAPSS	Q93ZH3	At4g11790		14	0	1478.69	430	443	2;3	0.010297	49.298	2
DNLATSVEELVLR	Q9SYI0	SECA1	Protein translocase subunit SECA1, chloroplastic	13	0	1457.77	263	275	3	5.4242e-11	102.9	3
DNLTLWTSDISEEGGDDAHK	F4IP55	GRF9	14-3-3-like protein GF14 mu	20	0	2201.97	229	248	3	0.065746	21.242	1
DNLTLWTSDLNDEAGDDIK	P42645	GRF5	14-3-3-like protein GF14 upsilon	19	0	2133.97	231	249	4	0.00012641	51.524	1
DNLTLWTSDLNEEGDER	P48347-2	GRF10	14-3-3-like protein GF14 epsilon	17	0	2005.89	227	243	3	9.4659e-53	156.67	3
DNLTLWTSDMQDDAADEIK	Q01525	GRF2	14-3-3-like protein GF14 omega	19	0	2179.96	229	247	3;4	2.3202e-14	83.393	6
DNLTLWTSDMQDDVADDIK	P42643	GRF1	14-3-3-like protein GF14 chi	19	0	2193.97	234	252	3	8.4035e-37	124.25	4
DNLTLWTSDMQEQMDEA	P48349	GRF8	14-3-3-like protein GF14 kappa	17	0	2025.83	232	248	3	0.00023452	57.288	5
DNLTLWTSDMTDEAGDEIK	P42644	GRF3	14-3-3-like protein GF14 psi	19	0	2152.95	228	246	3;4	4.6436e-35	113.73	5
DNMFGTEAGVSLSK	Q9M651	RANGAP2	RAN GTPase-activating protein 2	14	0	1454.67	335	348	3	6.9734e-06	76.358	1
DNMFGVEGGIALAK	Q9LE82	RANGAP1	RAN GTPase-activating protein 1	14	0	1420.7	330	343	3	0.0058364	45.614	2
DNMFTFNIEK	O04630-2	THRRS	Threonine--tRNA ligase, mitochondrial	10	0	1257.57	355	364	3	0.012619	52.391	1
DNSFEFTVK	Q9SVW7	MRPL11		9	0	1085.5	72	80	3	0.0027593	70.028	1
DNTIAIMLDTK	Q9FLW9	PKP2	Plastidial pyruvate kinase 2	11	0	1233.63	167	177	3	3.5023e-05	98.105	3
DNVFVNVVASIQYR	Q9FM19	HIR1	Hypersensitive-induced response protein 1	14	0	1622.84	64	77	3	0.012542	41.542	1
DNVPLIDVTQHGFFK	Q9LR33	RPL27AB	60S ribosomal protein L27a-2	15	0	1728.88	93	107	4	1.6842e-07	72.898	4
DNVSAEFMDGILR	Q208N7	ACD32.1		13	0	1465.69	267	279	3	0.00050606	65.956	1
DPDGYTFELIQR	O65398	F12F1.32	Lactoylglutathione lyase	12	0	1452.69	130	141	2;3	1.4926e-54	174.23	8
DPDGYWIEIFDLK	B9DH52	At1g08110	Lactoylglutathione lyase	13	0	1609.77	213	225	3;4	2.654e-08	89.43	3
DPDTWKDPEMFLPER	Q9LTL0	CYP71B26	Cytochrome P450 71B26	15	1	1874.85	401	415	4	5.6289e-05	64.244	2
DPEQGALLK	Q9XF89	LHCB5	Chlorophyll a-b binding protein CP26, chloroplastic	9	0	969.513	214	222	3	0.0027307	78.098	3
DPFLNVIYDSDPLER	F4JWH3	At5g11330		15	0	1791.87	290	304	3	5.4189e-09	80.411	2
DPGTIFVAGATGQAGIR	Q9STF2	T6H20.190		17	0	1629.85	90	106	3	0.010775	35.492	1
DPILGVTEAFLADPSPEK	P46643	ASP1	Aspartate aminotransferase, mitochondrial	18	0	1897.97	42	59	4	1.6193e-14	84.94	2
DPLIEVAVALEK	Q9SJH7	CSY2	Citrate synthase 2, peroxisomal	12	0	1295.73	390	401	3	1.2888e-05	86.772	8
DPNATIIMLGTGTGIAPFR	Q9FKW6	LFNR1	Ferredoxin--NADP reductase, leaf isozyme 1, chloroplastic	19	0	1944.01	206	224	3	1.8599e-20	92.474	1	237
DPNATVIMLATGTGIAPFR	Q8W493	LFNR2	Ferredoxin--NADP reductase, leaf isozyme 2, chloroplastic	19	0	1944.01	215	233	3	0.012578	29.729	1
DPTLAVVAYR	Q0WLB5	CHC2	Clathrin heavy chain 2	10	0	1103.6	927	936	2;3	0.00023341	99.013	4
DPVYVDLEANPVVGK	Q8GXG9	At1g44835		15	0	1613.83	158	172	3	0.092236	27.767	1
DPWGGPLEINTADSATDDDR	Q38890	KOR	Endoglucanase 25	20	0	2143.93	5	24	3	8.3735e-10	76.301	1
DPYGFVWVAAGK	Q9MAU6	PDIL2-2	Protein disulfide-isomerase like 2-2	12	0	1308.65	334	345	3	0.0094091	50.354	1
DPYTVAMTLEK	Q84R15	At2g07360		11	0	1266.62	337	347	3	0.0033549	59.418	1
DQAPSPQLELDISR	Q9LF41	PUB1	Probable ubiquitin conjugation factor E4	14	0	1567.78	514	527	2;3	8.2542e-33	154.72	4
DQETTGFAWWAGNAR	P56778	psbC	Photosystem II CP43 chlorophyll apoprotein	15	0	1708.76	27	41	3;4	1.1121e-17	109.1	10
DQFLWDLNNFESDPEEFAR	F4J581	BSH	Chromatin structure-remodeling complex protein BSH	19	0	2371.04	116	134	3	0.0020325	39.905	1
DQFYAHGEIESIR	Q9LNV5		Zinc finger CCCH domain-containing protein 4	13	0	1563.73	246	258	3	9.701e-09	94.09	2
DQHFFASVEK	Q9SA52	CSP41B	Chloroplast stem-loop binding protein of 41 kDa b, chloroplastic	10	0	1206.57	319	328	3;4	6.0645e-05	113.61	6
DQIGSFYYFPSLAFHK	F4I7X1	SKS6		16	0	1918.93	120	135	4	0.00096813	48.423	1
DQIYDIFQLLPPK	A8MRZ7	EIF4A1	Eukaryotic initiation factor 4A-1	13	0	1588.85	190	202	3;4	1.4782e-10	101.38	9
DQLPLVLEALER	Q8VZC3	ALDH12A1	Delta-1-pyrroline-5-carboxylate dehydrogenase 12A1, mitochondrial	12	0	1394.78	455	466	3	5.7711e-08	112.82	4
DQLQQSLSLIDTLLQK	F4I9A2	At1g24460		16	0	1842.01	800	815	3	0.00014972	71.143	1
DQLSESMSFSSQMK	F4KGP6	At5g03660		14	0	1603.69	20	33	3	1.0913e-06	82.925	3
DQQISEGVNPGDDVYIILR	Q9SRY4	LPA1	Protein LOW PSII ACCUMULATION 1, chloroplastic	19	0	2130.06	401	419	3	8.236e-31	104.45	4
DQQVEVVLSSEQDAFFK	O49048	VPS45	Vacuolar protein sorting-associated protein 45 homolog	17	0	1967.95	267	283	3	0.0043016	38.777	1
DQSDYVSIPIEGPYKPPHYR	O23255	SAHH1	Adenosylhomocysteinase 1	20	0	2360.14	465	484	5	1.6937e-31	107.69	2
DQSTLQYTTVINQR	Q9ZVS4	F15K9.17		14	0	1665.83	38	51	3	1.5492e-18	131.08	2
DQTTDLVSYIDSQKPQVR	Q9LSY9	UGT71B1	UDP-glycosyltransferase 71B1	18	0	2092.04	69	86	4	0.0055986	33.353	1
DQVESVINTIIEGAR	Q9ZST4	GLB1	Nitrogen regulatory protein P-II homolog	15	0	1642.85	142	156	3	4.9285e-46	161.09	2
DQVLLFAAMASR	P19456	AHA2	ATPase 2, plasma membrane-type	12	0	1320.69	356	367	2;3	2.2678e-20	144.51	6
DQVTVTQVTIAR	P57741		Probable prefoldin subunit 3	12	0	1329.73	160	171	2;3	7.6538e-06	90.156	2
DQYLEISTSLPK	Q9S7Y7	XYL1	Alpha-xylosidase 1	12	0	1392.71	162	173	3	0.00010788	79.795	3
DRNQSTGIQVYGEIER	Q9FIJ5	At5g47860		16	1	1863.91	55	70	3	1.8024e-11	96.444	1
DRPAIAMIADAEK	Q9S757	CYSC1	Bifunctional L-3-cyanoalanine synthase/cysteine synthase C1, mitochondrial	13	0	1399.71	91	103	3;4	3.2083e-06	79.639	10
DRPDLSAPESLQLYLDTR	Q9LD55	TIF3A1	Eukaryotic translation initiation factor 3 subunit A	18	0	2088.05	217	234	4	3.9602e-14	82.877	1
DRPFVTSTIIGATSVK	Q8VZ23	At1g04420		16	0	1690.93	360	375	4	5.6028e-10	79.346	3
DRYPGVQVDILTTER	Q9S9N6	T24D18.8		15	1	1760.91	141	155	3	1.104e-05	73.597	1
DSAAVFAWK	O23255	SAHH1	Adenosylhomocysteinase 1	9	0	993.492	102	110	3	0.0016366	87.476	3
DSAGEVDILVAGVGTGGTLSGSGR	Q9S6Z7	CYSD1	Bifunctional L-3-cyanoalanine synthase/cysteine synthase D1	24	0	2174.08	171	194	4	0.00062169	38.122	1
DSASSLWNR	Q9SDS7	VHA-C	V-type proton ATPase subunit C	9	0	1034.48	14	22	3	0.0027618	71.614	1
DSDVFLVDHAWTFR	Q6IDC7	At1g77550		14	0	1706.81	69	82	3	0.068369	31.614	1
DSEALYFQFGIR	O82306	At2g25910		12	0	1444.7	119	130	2;3	4.2708e-07	82.494	4
DSEDFSDEMGESSGAYIVR	Q94BT0	SPS1	Sucrose-phosphate synthase 1	19	0	2092.85	242	260	3	1.1128e-114	195.89	3
DSEYPSFVFDDYMK	Q41931	ACO2	1-aminocyclopropane-1-carboxylate oxidase 2	14	0	1741.72	272	285	3;4	9.1206e-25	145	4
DSFLVDGVAFK	Q9SF16	F26K24.12		11	0	1196.61	210	220	3	7.7806e-06	115.57	2
DSFTEDQLEILADTSSSSSYFA	F4JC97	PA200	Proteasome activator subunit 4	22	0	2412.05	1790	1811	3	0.00059051	43.696	1
DSGGIENQSVQELEGYAVYK	Q9S7P9	SNAP33	SNAP25 homologous protein SNAP33	20	0	2185.02	89	108	3;4	1.9202e-06	63.998	3
DSGLLILTAGK	Q9M8M7	WIN1	Acetylornithine aminotransferase, chloroplastic/mitochondrial	11	0	1086.63	415	425	3	3.4298e-05	97.734	2
DSGPEVAEQSGDISQTVPGPLFPR	Q94FN2	MOR1	Protein MOR1	24	0	2482.2	1414	1437	3	0.0011551	36.079	1
DSGTAMLGVGVSSSK	Q42545	FTSZ1	Cell division protein FtsZ homolog 1, chloroplastic	15	0	1394.67	282	296	3	5.8384e-07	70.26	4	179
DSGVDIDAGAELVK	Q05728	PUR5	Phosphoribosylformylglycinamidine cyclo-ligase, chloroplastic	14	0	1387.68	70	83	3;4	6.3338e-09	90.412	3
DSGVLYEDPHIQIGIK	Q8LPK4	ALPHAC-AD	AP-2 complex subunit alpha-2	16	0	1782.92	747	762	4	0.00037917	51.771	1
DSGVTVDIWTSYAAR	Q8L636	At1g53210		15	0	1639.78	197	211	2;3	0.00058178	52.966	2
DSHEAQVQFALER	B9DFI7-2	At1g26850	Probable methyltransferase PMT2	13	0	1528.73	239	251	3;4	4.4197e-120	206.46	8
DSILGLVLSSLPEEAR	Q9ASV5	At4g39690		16	0	1697.92	511	526	3	1.6627e-24	130.27	2
DSIQIVSSFPDMEK	Q8S9L5	TIG	Trigger factor-like protein TIG, Chloroplastic	14	0	1594.75	186	199	3;4	6.5269e-11	100.11	3
DSLSWLTGDATISAK	F4J6I5	At3g24200		15	0	1563.78	342	356	3	0.016775	37.654	1
DSLVEAK	Q05758		Ketol-acid reductoisomerase, chloroplastic	7	0	760.397	140	146	3	0.027833	77.741	1
DSLVGLAVEAATK	P49243		3-oxoacyl-[acyl-carrier-protein] synthase III, chloroplastic	13	0	1272.69	116	128	3	1.19e-11	107.65	3
DSMDLYAAYIK	P21216	PPA2	Soluble inorganic pyrophosphatase 2	11	0	1288.6	203	213	3	0.0070891	55.718	2
DSNIVDVNSYAELK	Q9FYR6	OVA6		14	0	1565.76	468	481	4	1.0051e-11	102.5	1
DSNPVLAFTTSQLLPK	Q84P21	4CLL5	4-coumarate--CoA ligase-like 5	16	0	1729.93	127	142	3	3.0394e-08	83.751	2
DSNVNLEMAYVGK	Q9SS87	F4P13.22		13	0	1438.68	549	561	3	3.1906e-08	92.039	1
DSPALHIADLTVASAK	Q9FLT0	Tudor2		16	0	1607.85	554	569	4	0.00037917	51.771	2
DSPFTVEDGVTEAVVK	Q56ZI2	PATL2	Patellin-2	16	0	1691.83	574	589	3	1.463e-15	101.2	1
DSPLDIIAINDTGGVK	P25856	GAPA1	Glyceraldehyde-3-phosphate dehydrogenase GAPA1, chloroplastic	16	0	1626.85	85	100	3;4	1.7927e-97	193.97	9
DSPLDVVVINDTGGVK	Q9LPW0-2	GAPA2	Glyceraldehyde-3-phosphate dehydrogenase GAPA2, chloroplastic	16	0	1626.85	39	54	3	1.1452e-15	101.71	4
DSPLEVVVLNDSGGVK	P25857	GAPB	Glyceraldehyde-3-phosphate dehydrogenase GAPB, chloroplastic	16	0	1626.85	105	120	3;4	8.8296e-26	113.52	11
DSPTVSSSTAAVIDVDDPSLDNPDLGPFLLK	O81629	F8M12.21		31	0	3184.57	60	90	5	0.00080416	29.675	1
DSPYNALGTGLVYTSDVGLVSSGK	F4IB63	At1g51805		24	0	2399.19	37	60	3;4	4.9116e-09	55.051	4
DSQDALGPLVDVALK	F4I6W3	At1g70730	Probable phosphoglucomutase, cytoplasmic 2	15	0	1539.81	574	588	3;4	2.6201e-18	112.96	7
DSQGVVWVWMSTK	Q9SK50	TIC55	Protein TIC 55, chloroplastic	13	0	1521.73	186	198	3;4	3.9393e-14	122.45	8	289
DSSMAGYMSSK	F4K6B6	HSP81-2	Heat shock protein 90-2	11	0	1162.46	621	631	3	2.7388e-05	108.31	1
DSSMLDGLDNASIEMEAAK	F4J8C6	At3g01310		19	0	1995.88	580	598	3	0.00067709	47.942	1
DSSVAIVVYDVSNR	Q9SMR4	RABH1C	Ras-related protein RABH1c	14	0	1522.76	81	94	3	1.6307e-06	81.185	2
DSSVAVIVYDVASR	O80501	RABH1B	Ras-related protein RABH1b	14	0	1479.76	81	94	3	1.2045e-11	103.11	3
DSTITVGTQHSLDPLTSVK	Q9SRH5	VDAC1	Mitochondrial outer membrane protein porin 1	19	0	1998.03	210	228	4;5	1.0793e-09	72.489	4
DSTITVTLAPENVK	Q9LK72		Lectin-like protein At3g16530	14	0	1486.79	213	226	3	9.3574e-10	94.688	2
DSTLIMQLLR	P42644	GF14 PHI	14-3-3-like protein GF14 phi	10	0	1188.65	218	227	2;3	4.7721e-45	174.41	8	16
DSTTLIADAASKDELQAR	P21238	CPN60A1	Chaperonin 60 subunit alpha 1, chloroplastic	18	1	1903.95	372	389	3;4	8.9001e-27	118.21	8
DSVFADDNIQLR	Q9LRN0	At3g24190		12	0	1391.67	115	126	3	3.9756e-27	147.62	4
DSVLGFAVNVPGTTAK	Q9FM19	HIR1	Hypersensitive-induced response protein 1	16	0	1574.83	216	231	3;4	4.4532e-05	59.728	2
DSVVAGFQWASK	Q9ASR1	T6H22.13		12	0	1293.64	662	673	2;3;4	1.6909e-14	130.56	14
DSVVLSGGPDYAVPLGR	Q96520	PER12	Peroxidase 12	17	0	1700.87	150	166	3	4.1108e-24	107.73	3
DSWELMVNVR	Q8RWQ2	At3g54440		10	0	1247.6	810	819	3	0.0018608	68.557	2
DSYLQDYFDSLSEYLR	F4JTN0	At4g38350		16	0	2012.9	859	874	3	4.8713e-25	135.61	1
DSYTVMHLDLASLDSVR	P21218	PORB	Protochlorophyllide reductase B, chloroplastic	17	0	1920.93	138	154	3	0.076403	25.586	1
DSYYYNWPVYFP	Q6IDB3	At3g09860		12	0	1612.69	87	98	2	0.00011438	81.017	2
DTADDMTAMVAAK	Q9ZPF5	ARGAH2	Arginase 2, mitochondrial	13	0	1338.58	321	333	3	5.0591e-06	81.709	2
DTAEVGYSLR	O65220	CYP28	Peptidyl-prolyl cis-trans isomerase CYP28, chloroplastic	10	0	1109.54	131	140	2;3	1.895e-07	125.74	5
DTAIHEDDSETVAMIK	Q9C8J2	NIFU5	NifU-like protein 5, mitochondrial	16	0	1773.81	177	192	4	0.080869	21.42	1
DTAISEDDSETVAMIK	Q9LIG6	NIFU4	NifU-like protein 4, mitochondrial	16	0	1723.78	182	197	4	0.03354	27.255	1
DTDHLFIELPLLK	Q9SVN5		Probable methionine--tRNA ligase	13	0	1552.85	201	213	4	0.0012081	56.205	2
DTDILAAFR	O03042	rbcL	Ribulose bisphosphate carboxylase large chain	9	0	1020.52	33	41	2;3	2.0591e-85	200.54	27
DTDNTAEALSAPQELVQEVLSK	P25853-2	BAM5	Beta-amylase 5	22	0	2357.16	351	372	4	0.00039109	54.559	2
DTEYDSVLDDLTLPENVPK	Q94AU7	GAMMACA3	Gamma carbonic anhydrase 3, mitochondrial	19	0	2162.03	238	256	3;4	7.0455e-09	83.758	5
DTFGPIQVPSDK	P93033	FUM1	Fumarate hydratase 1, mitochondrial	12	0	1302.65	37	48	3	0.061783	33.968	1
DTFISMWTFLHK	Q9C9C9	SOT18	Cytosolic sulfotransferase 18	12	0	1524.74	181	192	4	0.00016633	74.962	3
DTFNAQIEAYK	Q9S7Q2	PTAC2	Pentatricopeptide repeat-containing protein At1g74850, chloroplastic	11	0	1298.61	528	538	3	4.5251e-05	93.345	3
DTFPDELLASVLR	Q8LF48	KAT1	3-ketoacyl-CoA thiolase 1, peroxisomal	13	0	1474.77	64	76	3	0.035832	36.944	1
DTFVYLAK	F4IP55	GRF9	14-3-3-like protein GF14 mu	8	0	955.501	8	15	3	0.0095362	75.109	2
DTGLFGVYAVAK	Q42290		Probable mitochondrial-processing peptidase subunit beta	12	0	1239.65	401	412	2;3;4	1.2132e-55	153.95	10
DTIAIGAFSAMER	Q9ZUF6	At2g05920		13	0	1380.67	288	300	3	0.00834	47.622	1
DTIALFVDR	F4HSX1	APT1	Adenine phosphoribosyltransferase 1, chloroplastic	9	0	1048.56	122	130	2;3	3.3177e-09	95.523	2
DTIENVVTPAFFDGIMSK	O22841	At2g43620		18	0	1982.97	88	105	3;4	2.8946e-14	96.143	5
DTIILAGAEYGSGSSR	Q42560	ACO1	Aconitate hydratase 1	16	0	1595.78	770	785	2;3	2.0409e-70	180.11	13
DTISIASSIR	Q93YN4	ELM1	Mitochondrial fission protein ELM1	10	0	1061.57	155	164	2;3	0.0091344	55.806	2
DTIVLSTGENVEPLEIEEAAMR	Q8W471	AAE15	Long-chain-fatty-acid--[acyl-carrier-protein] ligase AEE15, chloroplastic	22	0	2415.18	606	627	3	8.6658e-06	54.008	1
DTLEVDAALIATGR	F4JLP5	LPD2	Dihydrolipoyl dehydrogenase 2, chloroplastic	14	0	1443.76	342	355	2;3	2.7229e-62	175.29	11
DTLGAPLGDAYGLLMHR	Q8L7U5	BSL1	Serine/threonine-protein phosphatase BSL1	17	0	1798.9	225	241	3	0.01554	33.769	1
DTLGQEINVTCEVQQLLGNNR	P19366	atpB	ATP synthase subunit beta, chloroplastic	21	0	2390.14	53	73	3;4	1.8372e-45	117.27	10
DTLQVNEQDVELWIVK	Q8W4A0	F14P3.15	Eukaryotic translation initiation factor 3 subunit M	16	0	1927.99	322	337	3	1.238e-05	77.746	1
DTNTFASASLDR	F4ICX0	At1g79990	Coatomer subunit beta-1	12	0	1296.59	198	209	3	1.5195e-06	94.122	1
DTPMEFVWEQTYDAK	Q9LT09	At5g23535		15	0	1858.81	137	151	3;4	0.0013602	47.037	2
DTQVFVNVWAIGR	O64637	CYP76C2	Cytochrome P450 76C2	13	0	1503.78	399	411	3	3.339e-15	128.68	2
DTSDYLWYMTDVK	Q9SCW1	BGAL1	Beta-galactosidase 1	13	0	1635.71	473	485	3	0.010684	45.115	1
DTSGDYEDMLVALLGHGDA	F4KGH1	ANNAT2	Annexin	19	0	1977.86	284	302	3	8.4935e-37	124.2	2
DTSGPSLNILIK	P31414	AVP1	Pyrophosphate-energized vacuolar membrane proton pump 1	12	0	1256.7	735	746	3;4	3.9692e-08	115.29	3
DTSTEVKELDEQAAAVMR	Q42139	F10M6.100		18	1	1991.95	130	147	4	7.5056e-09	74.141	1
DTTTIVGDGSTEEVVK	C0Z361	CPN60B3	Chaperonin 60 subunit beta 3, chloroplastic	16	0	1649.8	378	393	3;4	1.7206e-46	159.22	4
DTVEANEELGLPVDSR	P47924	RIBA1	Bifunctional riboflavin biosynthesis protein RIBA 1, chloroplastic	16	0	1742.83	444	459	3	7.4302e-31	145.39	3
DTVGFLEISK	Q93W30			10	0	1107.58	90	99	3	6.2797e-16	117.02	1
DTVIELEFQGIK	O23654	VHA-A	V-type proton ATPase catalytic subunit A	12	0	1390.73	191	202	3;4	1.5172e-20	145.14	7
DTVIELEFQGIKK	O23654	VHA-A	V-type proton ATPase catalytic subunit A	13	1	1518.83	191	203	4	1.4266e-05	77.26	3
DTVILTQGTGWQVPTGR	Q43387	PER71	Peroxidase 71	17	0	1827.95	136	152	3	2.3491e-32	137.3	3
DTYIVFEASNASGIK	Q9M0Y8	NSF	Vesicle-fusing ATPase	15	0	1613.79	178	192	4	0.0025861	42.958	1
DTYLNTEEFIDAVAAELK	Q9SRZ6	CICDH	Cytosolic isocitrate dehydrogenase [NADP]	18	0	2040.99	388	405	3;4	8.4157e-14	78.95	4
DTYPDDLLAPVLR	Q56WD9	PED1	3-ketoacyl-CoA thiolase 2, peroxisomal	13	0	1486.77	72	84	3	3.0271e-08	92.19	1
DVAALMEYK	P50287	At5g08100	Isoaspartyl peptidase/L-asparaginase 1	9	0	1038.51	247	255	3	0.0052118	63.816	1
DVALAHVLVYEAPSASGR	A8MQW5	CCR1	Cinnamoyl-CoA reductase 1	18	0	1853.96	230	247	3	1.1807e-16	91.317	1
DVAVLDFSYK	Q8LPK4	ALPHAC-AD	AP-2 complex subunit alpha-2	10	0	1155.58	828	837	3	0.00024087	99.973	3
DVAVLEAMLESGAK	Q8RWP0	At3g20790		14	0	1431.73	332	345	3	0.00074177	58.079	1
DVDEINGCDIGVR	Q9M8R9		Putative 4-hydroxy-4-methyl-2-oxoglutarate aldolase 1	13	0	1450.63	104	116	3	0.0012927	60.301	2
DVDLVVHAAGPFQQAPR	Q94BZ0	At1g50450		17	0	1818.94	107	123	3	5.1598e-11	77.746	1
DVDMVIEAVIENISLK	Q9ZPI5	MFP2	Peroxisomal fatty acid beta-oxidation multifunctional protein MFP2	16	0	1786.94	391	406	4	0.0021773	42.947	1
DVDSLMSFVNLLR	F4HX50	42096	5-adenylylsulfate reductase 2, chloroplastic	13	0	1507.77	435	447	3	9.3563e-09	94.122	1
DVEAVAAGGGVQAAVAVK	Q9C8P0	EMB3003	Dihydrolipoyllysine-residue acetyltransferase component 5 of pyruvate dehydrogenase complex, chloroplastic	18	0	1610.86	216	233	3;4	1.1914e-20	100.23	10
DVEAVPGEGFQTR	P43286	PIP2-1	Aquaporin PIP2-1	13	0	1403.67	4	16	3	0.042594	35.077	1
DVEGGWLLR	P42792	MT-CYB	Cytochrome b	9	0	1043.54	77	85	3	0.001501	101.25	2
DVEIDDYLR	F4KEX3	At5g58330	Malate dehydrogenase	9	0	1136.54	285	293	2;3	0.0014269	94.309	4
DVEIEVETVDR	Q8VZG7	Tudor1		11	0	1302.63	645	655	3	8.8552e-06	114.86	6
DVEITWGDGR	Q38910	XTH23	Probable xyloglucan endotransglucosylase/hydrolase protein 23	10	0	1146.53	29	38	2;3	0.00022241	97.597	5
DVEIVVENVDR	Q9FLT0	Tudor2		11	0	1285.65	640	650	2;3	4.0055e-23	152.4	6
DVEYMALSSTTLTE	A8MQF6	At2g18690		14	0	1558.71	228	241	2	6.228e-05	68.676	2
DVFAGIDPDLDAQVEFGAFQK	P56777	psbB	Photosystem II CP47 chlorophyll apoprotein	21	0	2281.09	477	497	4	1.1527e-13	77.871	10
DVFEMYLEEISPR	Q9SFT9	T1B9.26		13	0	1626.76	80	92	3	2.2626e-40	161.25	6	279
DVFESFGVNVFSTSEEVVK	F4K884	P5CR	Pyrroline-5-carboxylate reductase	19	0	2118.02	52	70	3	0.060451	23.477	1
DVFFVAVSGER	Q9M1J6-2	F24I3.100		11	0	1224.61	167	177	2;3	5.2887e-05	92.606	4
DVFMSATEAQAYGIVDLVAVQ	P56772	clpP1	ATP-dependent Clp protease proteolytic subunit 1	21	0	2226.09	176	196	3	0.00023399	56.719	3
DVFVDVAGEVDRR	F4KGL1	At5g65240	Probable LRR receptor-like serine/threonine-protein kinase At5g65240	13	1	1475.74	251	263	3	0.01358	58.754	1
DVGGWDATTNWEDILSLGEQQR	F4JJ28	PXA1	ABC transporter D family member 1	22	0	2489.15	1239	1260	3	7.0124e-06	48.597	1
DVGLWLSQSIK	Q9C5J7	PFK7	ATP-dependent 6-phosphofructokinase 7	11	0	1244.68	345	355	3	0.0050559	58.172	1
DVGQQLALAFNPEGSVLAAGAEDGTLR	Q39221	STL2P	SEC12-like protein 2	27	0	2698.36	152	178	3;4	2.5426e-38	111.06	4
DVGVSPSIVGSFSR	Q9LMB2	T29M8.1		14	0	1405.72	119	132	3	2.8119e-09	94.09	2
DVHFSQDGALLK	Q8GYZ3			12	0	1328.67	129	140	4	0.022952	36.32	1
DVIAAGIEAR	Q9LDV4-2	ALAAT2	Alanine aminotransferase 2, mitochondrial	10	0	1013.55	181	190	2;3	7.4388e-10	130.01	7
DVIFSENGNVTVVYR	Q9FIJ4	At5g47870		15	0	1710.86	132	146	3	1.4743e-06	68.972	2
DVIFVATR	Q9M885	RPS7B	40S ribosomal protein S7-2	8	0	919.513	92	99	2	0.0075589	93.178	1
DVIFVTTR	Q8LD03	RPS7C	40S ribosomal protein S7-3	8	0	949.523	92	99	2	0.011244	69.375	2
DVILIATR	Q9C514	RPS7A	40S ribosomal protein S7-1	8	0	899.544	92	99	2;3	0.0080279	78.516	2
DVLAVMEDFSPEQLGAK	O23627-2	GLYRS-1	Glycine--tRNA ligase 1, mitochondrial	17	0	1847.9	199	215	4	3.317e-16	89.506	4
DVLAVSANLPTLSR	Q9LW26		Acyltransferase-like protein At3g26840, chloroplastic	14	0	1454.81	283	296	3	2.5662e-12	110.25	2
DVLDFYINLGTK	B3H6N1	TPK1	Thiamine pyrophosphokinase 1	12	0	1396.72	7	18	4	0.00069351	64.121	1
DVLDGSSVGFVETLEADLAALR	Q9M9K1		Probable 2,3-bisphosphoglycerate-independent phosphoglycerate mutase 2	22	0	2276.15	172	193	4	1.3476e-28	102.07	1
DVLDGSSVGFVETLEADLVALR	O04499	PGM1	2,3-bisphosphoglycerate-independent phosphoglycerate mutase 1	22	0	2304.18	170	191	3	9.2546e-06	60.735	1
DVLDMVMMTQYFDTMR	Q9SRH6	HIR3	Hypersensitive-induced response protein 3	16	0	1994.86	232	247	3	8.3391e-21	123.24	5	296
DVLGVEFR	F4JHS4	ADNT1	Mitochondrial adenine nucleotide transporter ADNT1	8	0	933.492	356	363	2	0.086318	54.436	1
DVLLEEHDPIWLELR	Q9C5X3	KEU	SNARE-interacting protein KEULE	15	0	1875.97	305	319	3	1.1497e-25	137.73	2
DVLLEILGYSK	Q945Q5	At2g30695		11	0	1248.7	129	139	2;3	0.0008174	74.611	5
DVLNILHNLQGDLVGADVVEYNPQR	Q9ZPF5	ARGAH2	Arginase 2, mitochondrial	25	0	2790.43	296	320	4	5.0464e-14	85.376	3
DVLSTNQYSVTEYFTPMTEFDR	Q94K91			22	0	2642.18	268	289	3	6.5156e-06	46.971	1
DVLSVAFSLDNR	O24456	RACK1A	Guanine nucleotide-binding protein subunit beta-like protein A	12	0	1334.68	107	118	2;3	9.4368e-55	176.62	23
DVLSVAFSTDNR	Q9C4Z6	RACK1B	Guanine nucleotide-binding protein subunit beta-like protein B	12	0	1322.65	107	118	2;3	2.1456e-80	194.24	5
DVMDMVLVTQYFDTLK	Q9CAR7	HIR2	Hypersensitive-induced response protein 2	16	0	1916.93	232	247	3;4	1.6983e-18	103.66	3
DVMDMVLVTQYFDTMK	Q9FM19	HIR1	Hypersensitive-induced response protein 1	16	0	1934.88	232	247	4	3.4477e-08	73.296	1
DVMEFLVK	Q9SW33		Thylakoid lumenal 17.9 kDa protein, chloroplastic	8	0	979.505	167	174	3	0.010539	73.26	2
DVMQSILSESYVSVGQYK	Q9SKR5	pEARLI4		18	0	2031.98	553	570	3	0.018904	29.582	1
DVNAAVGTIK	Q0WV25	TUBA4	Tubulin alpha-4 chain	10	0	986.54	327	336	3	0.00093009	78.548	5
DVNEQDVLLFIDNIFR	P19366	atpB	ATP synthase subunit beta, chloroplastic	16	0	1948.99	262	277	3;4	5.1398e-38	153.72	15
DVNVVVIPAGVPR	Q9SN86		Malate dehydrogenase, chloroplastic	13	0	1333.77	150	162	2	4.6147e-08	91.62	3
DVPESIAMDYIGGYAVALDMTAR	O23443	dl4011w		23	0	2457.16	80	102	3	2.146e-08	76.889	1
DVPEVSATEQIILQEK	Q9LU46	RH35	DEAD-box ATP-dependent RNA helicase 35	16	0	1797.94	64	79	3	0.006422	38.889	1
DVQEASVYEGYTLPK	Q9LYK9	RPS26C	40S ribosomal protein S26-3	15	0	1697.81	52	66	3;4	8.4081e-06	64.04	3
DVQWLQTITK	Q9LRR9-2	GLO1	Peroxisomal (S)-2-hydroxy-acid oxidase GLO1	10	0	1230.66	196	205	3	0.00021487	96.626	4
DVSAEIAEEK	F4J9K9	At3g05900		10	0	1089.52	223	232	3	2.9632e-07	123.75	3
DVSDFLEIK	Q9SJ66	SPP2	Probable sucrose-phosphatase 2	9	0	1064.54	269	277	2;3	0.00023034	115.71	3
DVSGEVAAIGTSVK	Q9LK96	At3g15090		14	0	1331.69	98	111	3	0.00083833	57.425	1
DVSSVVTIGQEVK	Q9SZD6	F19B15.90	Elongation factor Ts	13	0	1359.72	175	187	4	4.1966e-07	85.554	2
DVSVDIASNSAWISAGATLGEVYYR	Q9SVG4-2		Reticuline oxidase-like protein	25	0	2643.28	143	167	3	3.0491e-09	58.938	6
DVTAHFDISR	F4JCI4	At3g26380		10	0	1159.56	289	298	3	4.5084e-10	96.229	3
DVTASVGYDYMLR	Q9LHE5	TOM40-1	Mitochondrial import receptor subunit TOM40-1	13	0	1488.69	247	259	2;3	2.8942e-18	134.18	11	251
DVTELIGNTPLVYLNNVAEGCVGR	P47998	OASA1	Cysteine synthase 1	24	0	2592.28	8	31	3;4	5.305e-14	85.884	2
DVVEANVTVR	Q66GQ1	At1g78010		10	0	1100.58	354	363	3	0.0002355	99.283	2
DVVELLLDR	Q93Z30	At4g18950		9	0	1070.6	90	98	2	0.008028	61.344	1
DVVEMLLK	O82628	VHA-G1	V-type proton ATPase subunit G1	8	0	945.52	96	103	3	0.0061144	92.47	2
DVVFEFPITEA	Q9C514	RPS7A	40S ribosomal protein S7-1	11	0	1265.62	181	191	2;3	9.4569e-06	115.78	6
DVVFEYPVIEA	Q9M885	RPS7B	40S ribosomal protein S7-2	11	0	1279.63	181	191	2;3	6.7859e-05	92.538	5
DVVHLDLVTGNR	Q9M8R6	F13E7.32		12	0	1336.71	183	194	3	0.013523	46.643	1
DVVLEGGDAFGR	A2RVV0	At1g21130		12	0	1233.6	155	166	2;3	0.0015717	64.121	3
DVVPFVVGNVSDSIQK	REV__Q93VG3			16	0	1701.89			3	0.015157	36.029	1
DVVSFLSWAAEPEMEER	Q9FKS5-2	CYC12	Cytochrome c1 2, heme protein, mitochondrial	17	0	1993.91	204	220	3	0.0015019	52.862	1	236
DVVSGALISFSR	Q96282	CLC-C	Chloride channel protein CLC-c	12	0	1249.67	601	612	2;3	9.7485e-20	138.24	4
DVVYSADNNLSVR	Q9SMN0	CXE12	Probable carboxylesterase 12	13	0	1450.71	44	56	2;3	3.6128e-32	154.72	14
DVYAAIIDEK	Q94A41	AMY3	Alpha-amylase 3, chloroplastic	10	0	1135.58	844	853	3	0.0015063	71.221	2
DVYASFDK	F4J7I2	UBP13	Ubiquitin carboxyl-terminal hydrolase	8	0	943.429	343	350	3	0.0078908	80.165	1
DVYASFDKYVEVER	F4J7I2	UBP13	Ubiquitin carboxyl-terminal hydrolase	14	1	1718.82	343	356	4	0.00065161	64.534	1
DVYGAFEQYLGLEHADTTPK	Q9FPT1-2	UBP12	Ubiquitin carboxyl-terminal hydrolase 12	20	0	2253.06	1076	1095	4	1.0327e-05	59.975	2
DVYGAWEQYLGLEHIDNAPK	F4J7I2	UBP13	Ubiquitin carboxyl-terminal hydrolase	20	0	2317.1	1075	1094	4	0.00061719	37.4	1
DWFQLSLK	F4I3R0	At1g63770	Puromycin-sensitive aminopeptidase	8	0	1035.54	408	415	3	0.001466	103.55	4
DWGFSGVMLR	P93306	NAD7	NADH dehydrogenase [ubiquinone] iron-sulfur protein 2	10	0	1166.55	216	225	3	0.06922	41.704	1
DWGVPGDLFGALPGR	F4JBC9	ATPRX Q	Peroxiredoxin Q, chloroplastic	15	0	1555.78	168	182	2	1.4445e-14	99.927	2
DWLNPGMVLEAFEAR	Q9ZQP2	ACX1.2	Putative peroxisomal acyl-coenzyme A oxidase 1.2	15	0	1746.84	476	490	3	0.008846	39.91	1
DWLSTNWAGFK	F4IWV2	At3g55410		11	0	1323.62	570	580	3;4	3.7326e-05	102.52	3
DWLYASGNIR	Q940S9	At3g57890		10	0	1193.58	556	565	2;3	0.0088929	56.043	3
DYADILEFLVER	Q9M879	S-ACP-DES5	Acyl-[acyl-carrier-protein] desaturase 5, chloroplastic	12	0	1481.74	328	339	2;3	9.7485e-20	138.24	3
DYADILEFLVGR	F4IS32	SSI2	Acyl-[acyl-carrier-protein] desaturase	12	0	1409.72	334	345	2;3	4.191e-20	142.89	4
DYAEAIK	Q9SAU2	RPE		7	0	808.397	262	268	3	0.073127	57.281	1
DYAFVEFGDPR	Q8VYA5-3	RS2Z33	Serine/arginine-rich splicing factor RS2Z33	11	0	1314.59	4	14	3	0.0033301	60.255	1
DYAFVEFSDPR	Q9FYB7-2	RS2Z32	Serine/arginine-rich splicing factor RS2Z32	11	0	1344.6	4	14	3	0.0006594	75.819	1
DYGIHGFIVQLR	F4JMK8	ACX1	Acyl-coenzyme A oxidase	12	0	1416.75	185	196	3	3.3812e-14	131.42	2
DYGLTLQNFASIR	Q9SU56-2	GLDH	L-galactono-1,4-lactone dehydrogenase, mitochondrial	13	0	1496.76	204	216	2;3	3.7149e-18	133.15	2
DYGSWVSNQLIPQTGEA	P93285	COX2	Cytochrome c oxidase subunit 2	17	0	1863.86	244	260	3	0.0089052	36.029	1
DYIAPNFYEIQDAY	P56754	ndhJ	NAD(P)H-quinone oxidoreductase subunit J, chloroplastic	14	0	1720.76	145	158	3	0.0011812	55.105	2
DYIGALMELAQER	Q9FNM5		Translation factor GUF1 homolog, chloroplastic	13	0	1507.73	494	506	3	6.0876e-06	80.746	3
DYIHVMDLADGHIAALR	Q42605	UGE1	Bifunctional UDP-glucose 4-epimerase and UDP-xylose 4-epimerase 1	17	0	1908.95	241	257	4	5.124e-16	86.548	1
DYIYDELLGR	F4K6W6	EIF2 BETA	Eukaryotic translation initiation factor 2 subunit beta	10	0	1255.61	114	123	2;3	2.7688e-45	177.06	5
DYKEPPPAPFFEPGELK	Q8LAA6	PIP1-5	Probable aquaporin PIP1-5	17	1	1959.96	31	47	4	0.053387	33.872	1
DYLLSSTVSDTLDVWELK	Q0WL80	UGGT	UDP-glucose:glycoprotein glucosyltransferase	18	0	2083.04	316	333	3	0.0015094	58.246	1
DYMDSIGDSVDLVPIAAFHGR	Q42572-3	LIG1	DNA ligase 1	21	0	2277.07	565	585	3	0.0035115	32.353	1
DYNIEGGSVLHLVLALR	Q9SHE7	RUB1	Ubiquitin-NEDD8-like protein RUB1	17	0	1868.02	134	150	3	0.0040968	39.338	1
DYSMATADIVDAEVR	Q39102	FTSH1	ATP-dependent zinc metalloprotease FTSH 1, chloroplastic	15	0	1654.75	649	663	3	7.4246e-09	78.191	1
DYSMATADVVDAEVR	Q9FH02	FTSH5	ATP-dependent zinc metalloprotease FTSH 5, chloroplastic	15	0	1640.74	637	651	2;3	4.0672e-37	153	9	231
DYTGDDVNVDNLFAVILGDK	Q39119		Vacuolar-processing enzyme gamma-isozyme	20	0	2182.04	132	151	3;4	8.5872e-33	111.62	7
DYVDISIAVGTSK	Q8H107-3		Dihydrolipoyllysine-residue succinyltransferase component of 2-oxoglutarate dehydrogenase complex 2, mitochondrial	13	0	1366.7	225	237	3;4	5.8342e-12	113.24	14
DYVDPPPAPLLDMGELK	P93004	PIP2-7	Aquaporin PIP2-7	17	0	1868.92	16	32	4	0.0022251	41.422	2
DYVSGFPTESDFDFTTTTVELR	Q39172	P1	NADP-dependent alkenal double bond reductase P1	22	0	2526.14	12	33	3;4	1.8368e-08	69.765	2
DYYTFWFFTK	Q75W54	EBM	Mannosylglycoprotein endo-beta-mannosidase	10	0	1416.64	82	91	3	0.0047521	60.102	1
DYYVVVSSR	Q9SGR6	sks5		9	0	1086.53	271	279	2;3	0.0014536	99.815	7
EAAAAAAQAAAAASAASSASVQVR	F4KIH8	At5g24710		24	0	2100.06	556	579	3	0.0061243	30.223	1
EAAASFGVNTILLEK	Q42523-2	MCCA	Methylcrotonoyl-CoA carboxylase subunit alpha, mitochondrial	15	0	1561.84	223	237	3;4	1.2183e-15	103.14	3
EAADLIK	P10896	RCA	Ribulose bisphosphate carboxylase/oxygenase activase, chloroplastic	7	0	758.417	212	218	2;3	0.024468	79.469	6
EAADQSLEAYK	P48347-2	GRF10	14-3-3-like protein GF14 epsilon	11	0	1223.57	144	154	3	3.5124e-05	98.156	1
EAAESTLVAYK	P42644	GRF3	14-3-3-like protein GF14 psi	11	0	1180.6	145	155	3;4	3.1342e-05	104.22	9
EAAGGVLANLALSR	Q8H0U3	At1g23180		14	0	1340.74	249	262	3	4.2691e-12	105.19	2
EAAGLVVDMIK	Q9FMR9	RIN1	RuvB-like protein 1	11	0	1144.62	50	60	3	3.4298e-05	97.734	2
EAALAATPSDSPTIFDK	Q8GUN2	HIT3		17	0	1732.85	24	40	4	0.02144	28.627	1
EAASQLDLEEALEASR	F4HXV6	NUP155		16	0	1730.83	26	41	3	3.8606e-19	118.21	2
EAASVVSSVSEGK	O23627-2	GLYRS-1	Glycine--tRNA ligase 1, mitochondrial	13	0	1248.62	658	670	3;4	0.0027611	56.139	3
EAATYAFGSILEGPTIDK	F4IYK3	At3g08943		18	0	1881.94	386	403	4	1.54e-09	72.583	2
EAAVSYLEGVIEK	Q8GYA6	RPN9B	26S proteasome non-ATPase regulatory subunit 13 homolog B	13	0	1406.73	90	102	3	6.8077e-12	112.02	4
EAAWAISNATSGGSPDQIK	F4JL11	IMPA-2	Importin subunit alpha	19	0	1901.91	393	411	3	0.00058336	45.916	1
EAAWGLAR	Q944G9	FBA1	Probable fructose-bisphosphate aldolase 1, chloroplastic	8	0	872.45	203	210	2;3	0.00089603	111.82	7
EAAYQIINDELMLDGNPR	Q42521	GAD1	Glutamate decarboxylase 1	18	0	2060.98	40	57	3	5.5333e-32	132.5	3
EADATVLVMGLDQSIEAETR	Q9FGY1	BXL1	Beta-D-xylosidase 1	20	0	2147.04	483	502	3	3.0461e-53	149.47	2
EADFPIGQDQSSFGLSLVK	O81283	TOC159	Translocase of chloroplast 159, chloroplastic	19	0	2037.01	1408	1426	4	2.2417e-06	61.087	3
EADFTTDDMILSK	Q9SA52	CSP41B	Chloroplast stem-loop binding protein of 41 kDa b, chloroplastic	13	0	1484.67	361	373	3;4	9.4036e-12	103.44	10	274
EADIENQMYLDR	Q9ZQ87	At2g03510		12	0	1495.66	266	277	3	2.1903e-20	144.57	2
EADIIISAVGQPNMVR	O65271	FOLD4	Bifunctional protein FolD 4, chloroplastic	16	0	1711.89	270	285	3	1.8715e-12	93.243	1
EADIVFVSVNTPTK	Q9LIA8	UGD4	UDP-glucose 6-dehydrogenase 4	14	0	1518.79	78	91	3;4	1.6058e-17	116.19	9
EADPSGIQGPQQFMFETEVDR	F4J0P2	At3g50590		21	0	2380.06	605	625	3	2.7807e-20	92.098	3
EADSTSSLEISPALDSVKPMGSSVSK	O80780	At2g34310		26	0	2621.27	131	156	5	0.00045941	38.357	1
EAEAEELLSLQAGLK	Q9LHG8	ELC	Protein ELC	15	0	1599.84	247	261	3	0.00044282	54.898	2
EAEAISVDVTSK	Q8LPR9	TIC110	Protein TIC110, chloroplastic	12	0	1247.62	461	472	2;3;4	3.9399e-08	115.33	10
EAEAMTFEA	P47998	OASA1	Cysteine synthase 1	9	0	997.406	314	322	2	0.00683	63.419	3
EAEEFAEEDKK	Q39043	MED37F	Mediator of RNA polymerase II transcription subunit 37f	11	1	1323.58	552	562	4	0.045004	41.08	1
EAEESGAITVSGSEMFVR	Q9SQT8	EMB3004	Bifunctional 3-dehydroquinate dehydratase/shikimate dehydrogenase, chloroplastic	18	0	1897.87	560	577	3	1.0782e-26	118.55	4
EAEFLEATFR	Q8VYL0	At3g11560		10	0	1211.58	592	601	2;3	0.00020913	94.692	2
EAEGIVTYLK	Q9XI01	PDIL1-2	Protein disulfide isomerase-like 1-2	10	0	1121.6	128	137	2;3	0.00020723	95.642	3
EAEIDEALDISSIR	O82234	At2g24060	Translation initiation factor IF-3	14	0	1559.77	83	96	2;3	5.0266e-24	140.27	9
EAELQTQVEK	Q501E6	FLOT2	Flotillin-like protein 2	10	0	1173.59	275	284	3	1.0655e-13	140.48	4
EAELSVSLLNIQVGLIR	Q93VB0	At2g40660		17	0	1853.06	224	240	3	0.088751	23.635	1
EAEQAHLETAYAEAD	Q39085	DIM	Delta(24)-sterol reductase	15	0	1646.71	547	561	3	3.6314e-05	60.55	5
EAEVASQVVK	Q9ZPI5	MFP2	Peroxisomal fatty acid beta-oxidation multifunctional protein MFP2	10	0	1058.56	270	279	3	0.00063582	83.456	1
EAFDALGIELESSR	F4ISU2	At2g32240		14	0	1535.75	184	197	2;3	2.0277e-74	184.11	6
EAFDFRPGMMAINLDLK	Q9SJL8	METK3	S-adenosylmethionine synthase 3	17	0	1966.96	339	355	3;4	4.5682e-20	99.747	6	286
EAFDFRPGMMAINLDLKR	Q9SJL8	METK3	S-adenosylmethionine synthase 3	18	1	2123.07	339	356	4	0.0056574	35.624	1
EAFLANLQEVEDWLYEDGEDETK	F4HQD5	At1g79920	Heat shock 70 kDa protein 15	23	0	2742.22	651	673	4;5	3.1459e-08	69.272	4
EAFLDDDFDVAVDLYSK	Q9SUT5	SGT1B	Protein SGT1 homolog B	17	0	1960.89	11	27	3;4	0.0028702	41.088	4
EAFMLFDTDGDGK	Q8VZ50	CML14	Probable calcium-binding protein CML14	13	0	1444.62	16	28	3	5.0562e-12	114.24	4
EAFPGDVFYLHSR	P92549	At2g07698	ATP synthase subunit alpha	13	0	1536.74	295	307	3	7.0066e-06	79.886	2
EAFQAIQVFYPSK	F4I2A1	At1g76140		13	0	1526.78	511	523	3;4	0.00049719	61.042	2
EAGALLSYDPNLR	Q9SID0	F14I3.3	Probable fructokinase-1	13	0	1417.72	162	174	3	0.00011772	69.03	2
EAGFLNAVDEVVR	P46309	GSH1	Glutamate--cysteine ligase, chloroplastic	13	0	1417.72	480	492	2;3	1.1663e-120	212.78	9
EAGGAVVLTA	Q9LR33	RPL27AB	60S ribosomal protein L27a-2	10	0	886.476	137	146	2	0.00050765	88.37	16
EAGSTMDVVAAQTK	P48491	CTIMC	Triosephosphate isomerase, cytosolic	14	0	1406.67	136	149	3;4	4.7064e-20	137.62	9
EAGVEVVVK	Q93Y08	MXK3.17		9	0	928.523	632	640	2;3	0.0016151	88.177	7
EAGVILSYDPNLR	Q9C524	T27F4.17		13	0	1445.75	218	230	3	3.1308e-12	116.71	4
EAIDQIVMADFGVPGNR	Q9FNF2	SS1	Starch synthase 1, chloroplastic/amyloplastic	17	0	1830.89	106	122	3	0.00044488	54.073	2
EAIEEDLVEGYR	Q9SIU0	NAD-ME1	NAD-dependent malic enzyme 1, mitochondrial	12	0	1421.67	576	587	3	0.070864	34	1
EAIEIAISAFEK	Q84VW0	At4g15930		12	0	1319.7	54	65	3	0.0023406	60.157	2
EAIEWAWELLTK	F4I4Z2	ALATS	Alanine--tRNA ligase	12	0	1487.77	119	130	3	5.0602e-09	120.03	1
EAIGEVAYGASFIEYYAEEAK	Q9SAK4	ALDH5F1	Succinate-semialdehyde dehydrogenase, mitochondrial	21	0	2309.07	146	166	4	0.00011952	43.696	3
EAILPSVVYIQK	Q93ZC2	At5g36230		12	0	1358.78	101	112	3	0.0010058	67.385	1
EAILSANLSEDPNQDIQATLSK	Q9T0K7		3-hydroxyisobutyryl-CoA hydrolase-like protein 3, mitochondrial	22	0	2356.18	245	266	4	2.4819e-13	80.109	7
EAISLSLEK	Q93ZT6	EIF(ISO)4G1	Eukaryotic translation initiation factor isoform 4G-1	9	0	988.544	656	664	2;3	1.7651e-06	123.5	6
EAITAAVAELK	Q9SW96	SYNC1	Asparagine--tRNA ligase, cytoplasmic 1	11	0	1114.62	262	272	3	6.1704e-05	91.752	3
EAITTITGK	Q8VZB9	RPL10AA	60S ribosomal protein L10a-1	9	0	932.518	11	19	3	0.0058286	62.463	1
EAIVTVK	Q8L4N1	PHOS34		7	0	758.454	223	229	3	0.00322	87.284	2
EAKPFIEDGVHAQNLIR	Q9SF16	F26K24.12		17	0	1936.02	110	126	4;5	0.00334	42.947	4
EALAEFLVK	Q9SM23	ACBP1	Acyl-CoA-binding domain-containing protein 1	9	0	1018.57	297	305	3	0.0033515	67.897	2
EALDELSIMFEALK	F4IYF8	At3g02760		14	0	1607.81	687	700	3	0.0045238	47.621	1
EALDVAITDENK	P93736	VALRS	Valine--tRNA ligase	12	0	1316.65	521	532	3;4	1.3587e-07	107.34	3
EALEGVSSVIGYAIK	Q949X7	LYSA1	Diaminopimelate decarboxylase 1, chloroplastic	15	0	1534.82	111	125	3	0.0034329	46.318	1
EALEQSTVAV	Q8VYA4	F28A21.220		10	0	1045.53	587	596	2	0.02729	50.034	1
EALEQVVMLDAK	O80535	F14J9.18		12	0	1344.7	176	187	3	0.0097395	50.088	1
EALEWLDENQNSEKEEYDEK	Q39043	MED37F	Mediator of RNA polymerase II transcription subunit 37f	20	1	2497.08	608	627	4	9.7091e-06	65.423	2
EALISGVPSLSISLNWK	Q84MD7	At1g72880		17	0	1813	178	194	4	0.0010096	46.156	3
EALKDPGDFLFSDFSK	P93028	UBA1	Ubiquitin-activating enzyme E1 1	16	1	1814.87	334	349	5	0.012556	34.928	2
EALLSLLQEDEFIDK	Q9SJF3		mRNA-decapping enzyme-like protein	15	0	1761.9	342	356	4	0.00011953	57.288	1
EALNNDIELVLLTTPTTPTER	Q42529	TSA1	Tryptophan synthase alpha chain, chloroplastic	21	0	2339.22	188	208	4	1.1564e-28	99.569	5
EALPALTDELIGDMMSPPWR	O22683	CYN	Cyanate hydratase	20	0	2241.08	58	77	3	3.2058e-37	124.25	4
EALQAAVGLPVDRDVPVIGFIGR	Q9MAQ0	WAXY	Probable granule-bound starch synthase 1, chloroplastic/amyloplastic	23	1	2391.33	387	409	4	0.0046752	52.359	2
EALQYVDELHQAGIDTSEFPWR	F4I3P9	MURE		22	0	2603.23	746	767	3	0.017479	26.849	1
EALWEESAILK	F4K250	At5g66810		11	0	1287.67	708	718	3	0.0011325	72.2	1
EALWPELDTILR	Q9SUM3	ATR2	NADPH--cytochrome P450 reductase 2	12	0	1454.78	252	263	3	0.0053399	55.261	3
EAMEEFLDEVDAVGGVGTK	Q94BP3	FAO4B	Long-chain-alcohol oxidase FAO4B	19	0	1994.91	650	668	4	0.00034618	46.494	1
EAMTPLSEFEDKL	Q9ASR1	T6H22.13		13	1	1508.71	831	843	3;4	1.4567e-11	106.32	8
EANNFLWPFQLK	P60040	At2g44120	60S ribosomal protein L7-3	12	0	1505.77	197	208	4	0.00075647	63.091	1
EANVSLDSMIAVSLR	Q8LPR9	TIC110	Protein TIC110, chloroplastic	15	0	1603.82	850	864	3	0.041373	30.593	1
EAPSIIFIDEIDAVAK	Q9FIM2	FTSH9	ATP-dependent zinc metalloprotease FTSH 9, chloroplastic	16	0	1729.91	420	435	3;4	1.0827e-09	80.387	5
EAPVGFTPPQLDPNTPSPIFAGSTGGLLR	Q9SA56	PSAD2	Photosystem I reaction center subunit II-2, chloroplastic	29	0	2935.51	58	86	5;6	3.5238e-28	95.646	4
EAQEGVAIEIAEAVAGALK	O04130	PGDH2	D-3-phosphoglycerate dehydrogenase 2, chloroplastic	19	0	1867.99	367	385	4	7.4231e-15	84.208	3
EAQELFMFLEK	Q9ZW27	GSTU4	Glutathione S-transferase U4	11	0	1383.67	129	139	3	3.7232e-05	94.122	3
EAQEVVTEADVEK	Q9XI36-2	MBD10	Methyl-CpG-binding domain-containing protein 10	13	0	1445.69	196	208	3	0.00096946	62.287	1
EAQLIDDDLETLK	F4HXZ1	At1g15130		13	0	1501.75	39	51	3	0.065292	31.881	1
EAQNTIQELVSESGQLK	F4JZY1	CIP1		17	0	1872.94	569	585	4	4.7499e-28	124.46	3
EASDMVLADDNFSTIVAAVGEGR	P92939	ECA1	Calcium-transporting ATPase 1, endoplasmic reticulum-type	23	0	2366.11	758	780	4	0.00039532	56.882	1
EASIYTGITIAEYFR	O23654	VHA-A	V-type proton ATPase catalytic subunit A	15	0	1732.87	327	341	3	3.2563e-24	134.88	31
EASLPQEPPAGEENAITLQVR	Q9C5G7	At4g23040		21	0	2248.13	433	453	3	1.5883e-05	54.008	1
EASLSSSEMDWILGK	Q682E0	At2g35450		15	0	1651.78	319	333	3	1.4531e-14	98.942	1
EASQIIIK	Q9SCY0	PGMP	Phosphoglucomutase, chloroplastic	8	0	900.528	133	140	3	0.0063522	91.318	2
EASYEGGYSENLFT	Q9LIE1	At3g22220		14	0	1565.65	748	761	2	0.0053565	63.091	1
EATETELALAEHQGNYMAAIVK	O23207	C7A10.610		22	0	2388.16	247	268	4	0.00026059	56.719	2
EATIQYVEVAK	Q8VZ23	At1g04420		11	0	1249.66	334	344	3	3.6575e-05	98.898	3
EATQSAEIIWVK	F4ICX9-2	TSA1	TSK-associating protein 1	12	0	1373.72	739	750	3	2.1871e-07	100.38	1
EAVAANADWLIFK	O82796	PSP	Phosphoserine phosphatase, chloroplastic	13	0	1446.75	274	286	3	2.1891e-10	100.22	2
EAVASPPTTVVSAALVK	Q9SZD6	F19B15.90	Elongation factor Ts	17	0	1638.92	747	763	4	3.9194e-06	64.588	3
EAVDDTAGAAEFIAANNIR	Q9ZUY3	ADT3	Arogenate dehydratase 3, chloroplastic	19	0	1946.93	243	261	3	0.013371	29.172	1
EAVDGEWEQVTAVEP	O64740	At2g30050		15	0	1657.75	288	302	2;3	5.7462e-11	86.756	2
EAVDLENVPIEEVFENLR	Q9SU58	AHA4	ATPase 4, plasma membrane-type	18	0	2114.05	18	35	3	0.00033528	51.971	1
EAVDSELELALMK	F4JZY1	CIP1		13	0	1446.73	157	169	3	5.2827e-18	131.17	3
EAVEINIR	F4IAJ4	SRS		8	0	942.513	89	96	2	0.0074358	93.649	3
EAVFGIEK	Q940V1	At4g39960		8	0	891.47	213	220	3	0.010319	73.665	1
EAVFYYEQCILR	Q9C5S9	CRK6	Cysteine-rich receptor-like protein kinase 6	12	0	1579.73	115	126	2;3	2.2513e-07	99.539	4
EAVGDETEVIYEK	Q9SD73	F13I12.50		13	0	1480.69	457	469	3	0.004142	56.139	1
EAVIGADVVYSDVWASMGQK	O50039	OTC	Ornithine carbamoyltransferase, chloroplastic	20	0	2124.02	282	301	3;4	9.912e-27	100.45	6
EAVLIGIALDDEK	Q94AM1	OOP	Organellar oligopeptidase A, chloroplastic/mitochondrial	13	0	1384.74	230	242	3	0.00062138	65.043	1
EAVNVSLANLLTYPFVR	P42737-2	BCA1	Beta carbonic anhydrase 1, chloroplastic	17	0	1905.04	206	222	3	0.0017369	60.09	1
EAVQTATMALSLAEAR	Q9ZTZ7	KEA1	K(+) efflux antiporter 1, chloroplastic	16	0	1660.85	209	224	2	0.077441	29.172	1
EAVTIIAK	Q682E0	At2g35450		8	0	843.507	311	318	3	0.037426	52.716	1
EAVYFLR	Q8H107-3		Dihydrolipoyllysine-residue succinyltransferase component of 2-oxoglutarate dehydrogenase complex 2, mitochondrial	7	0	896.476	343	349	3	0.01818	64.803	2
EAYEAYVELAPR	Q9LML6	UGT71C4	UDP-glycosyltransferase 71C4	12	0	1409.68	204	215	2;3	2.3613e-07	98.105	4
EAYEVIVEDGR	O82645	EDA39		11	0	1278.61	260	270	2	0.036216	43.604	1
EAYIADSESSSIR	Q8VZ10	At1g56500		13	0	1426.66	752	764	3	1.6733e-07	86.288	1
EAYLSEEEFQSVFGIEK	O81644	VLN2	Villin-2	17	0	2003.94	939	955	3;4	7.2474e-24	104.26	5
EAYLSEVEFK	O81645	VLN3	Villin-3	10	0	1213.59	928	937	3	0.021232	50.108	1
EAYPGDVFYLHSR	P56757	atpA	ATP synthase subunit alpha, chloroplastic	13	0	1552.73	285	297	3;4	6.5801e-18	129.54	7
EAYQYFVLR	Q8L7S6	HEXO3	Beta-hexosaminidase 3	9	0	1187.6	354	362	3	0.0032027	68.224	2
ECVSLLLENGAAVTLQNLDEK	F4JN17	AKR2	Ankyrin repeat domain-containing protein 2	21	0	2305.14	260	280	4	0.036447	21.223	1
EDAIEYAK	B3H778	At4g24830	Argininosuccinate synthase, chloroplastic	8	0	937.439	248	255	3	0.037426	52.716	1
EDAQPLVFEVTER	Q9SK50	TIC55	Protein TIC 55, chloroplastic	13	0	1531.75	257	269	3	0.0016645	59.248	2
EDDIVGILETEDIK	O65282	CPN21	20 kDa chaperonin, chloroplastic	14	0	1587.79	145	158	3;4	1.7396e-15	128.21	5
EDDIVGILETEDIKDLKPLNDR	O65282	CPN21	20 kDa chaperonin, chloroplastic	22	1	2539.3	145	166	5	0.00036341	57.484	1
EDDLNEIVQLVGK	O23654	VHA-A	V-type proton ATPase catalytic subunit A	13	0	1470.76	489	501	3;4	2.331e-18	131.17	6
EDDREAPSFLFESVEPGSQMSSVGR	F4K0T5	ASA1	Anthranilate synthase alpha subunit 1, chloroplastic	25	1	2755.24	103	127	4	0.00016293	61.429	1
EDFISFVDK	Q9XI01	PDIL1-1	Protein disulfide isomerase-like 1-1	9	0	1098.52	471	479	3	0.022447	53.751	2
EDFLDNAASLAFDN	Q9M1X2	FAP1	Fatty-acid-binding protein 1	14	0	1540.67	266	279	2;3	5.4311e-24	139.78	13
EDFNPVEIAQAYEK	A8MS79	At5g48220		14	0	1651.77	113	126	4	0.092161	22.538	1
EDFVDILLSIESEK	O49340	CYP71A12	Cytochrome P450 71A12	14	0	1635.82	264	277	2	0.084752	36.944	1
EDGWSIQTALGEIVGR	Q8LFQ6	GRXC4	Glutaredoxin-C4	16	0	1729.86	78	93	3	1.013e-20	121.95	2
EDICGNLVELIK	Q9FLY0	At5g52810		12	0	1391.69	275	286	3	0.03221	40.475	1
EDIKELLSTK	F4JFY5	SAPX	L-ascorbate peroxidase S, chloroplastic/mitochondrial	10	1	1174.64	111	120	4	0.032902	54.259	1
EDISINLGPLEELSNLFK	F4IHW4	UREG	Urease accessory protein G	18	0	2030.06	146	163	4	1.5846e-09	72.433	1
EDLIASLTVNDK	Q9SRH5	VDAC1	Mitochondrial outer membrane protein porin 1	12	0	1316.68	167	178	3	2.4656e-07	96.745	1
EDLVSWLESK	Q9LS25		Pentatricopeptide repeat-containing protein At5g46580, chloroplastic	10	0	1204.6	693	702	3	0.0067849	57.174	1
EDLVVSASLDQTVR	Q9SJT9		Coatomer subunit alpha-1	14	0	1530.79	147	160	2;3	6.4009e-19	135.04	9
EDMVDQGYTTFGYMK	Q9SAJ3	FTSH12	ATP-dependent zinc metalloprotease FTSH 12, chloroplastic	15	0	1783.74	807	821	4	0.021732	32.152	1
EDNLTQLVAQLSSN	Q8VZH2	APM1	Aminopeptidase M1	14	0	1530.75	866	879	2;3	0.00015858	66.246	4
EDQVDDAELLELVELEVR	P17745	TUFA	Elongation factor Tu, chloroplastic	18	0	2113.04	205	222	3	3.3156e-37	137.85	2
EDRDAVTFPGFVDTVYLDAPNELQFDNGLGDK	Q9FJY6	At5g66530		32	1	3556.66	221	252	5	0.00070689	28.12	1
EDSAEYEEGIVLEEYRK	Q94K56	EMB1241	GrpE protein homolog	17	1	2057.94	262	278	3;4	8.7745e-06	64.565	2
EDSSSSSSSFSFS	Q9S7R3	LSH10	Protein LIGHT-DEPENDENT SHORT HYPOCOTYLS 10	13	0	1339.51	165	177	2	0.0519	35.523	1
EDTTGSDLYVGFVK	O23553	BAM3	Beta-amylase 3, chloroplastic	14	0	1529.72	522	535	4	0.011129	36.944	1
EDVAFFFLATYGDGEPTDNAAR	Q9SUM3	ATR2	NADPH--cytochrome P450 reductase 2	22	0	2405.08	158	179	3	0.042937	22.257	1
EDVENFINQGVYEIEK	Q9C9C0	SPPA	Serine protease SPPA, chloroplastic	16	0	1924.91	304	319	3;4	2.3822e-15	99.747	5
EDVNPSEEFAVILEVDR	Q6NMA9	At5g45170		17	0	1959.94	71	87	3	7.9484e-90	183.88	2
[truncated: 9,336 more rows]
