# Supplementary material for: Quantitative proteomics reveals the importance of nitrogen source to control glucosinolate metabolism in Arabidopsis thaliana and Brassica oleracea
Source: J Exp Bot. 2016 Apr 16;67(11):3313–23. doi: 10.1093/jxb/erw147 (PMC4892723; doi:10.1093/jxb/erw147)
Supplement: Supplementary Data [file supp_erw147_supplementary_dataset_S3.xlsx]

## Sheet: ALL
	Term	Observed Frequency	Expected Frequency	p-value	proteins
GO:0044281	small molecule metabolic process	29 out of 129 proteins, 22.5%	1219 out of 24961 proteins, 4.9%	3.24e-09	AT2G43750|AT4G21470|AT3G59890|AT3G14990|AT1G16300|AT3G52990|AT5G16715|AT3G29200|AT1G65930|AT5G36160|AT2G32260|AT1G05560|AT5G14800|AT4G33510|AT1G43670|AT1G67730|AT5G56630|AT5G11880|AT4G23600|AT1G54340|AT4G22570|AT1G31070|AT3G54640|AT5G63680|AT3G51840|AT5G14590|AT2G01140|AT2G46110|AT1G79530
GO:0044275	cellular carbohydrate catabolic process	9 out of 129 proteins, 7%	101 out of 24961 proteins, 0.4%	1.6e-06	AT5G26000|AT5G25980|AT5G63680|AT1G79530|AT5G56630|AT1G10760|AT1G16300|AT2G01140|AT3G52990
GO:0008152	metabolic process	73 out of 129 proteins, 56.6%	8009 out of 24961 proteins, 32.1%	1.6e-06	AT1G20560|AT4G34980|AT2G43750|AT4G21470|AT3G14990|AT1G16300|AT5G16715|AT5G23010|AT3G59110|AT1G29150|AT5G14800|AT4G33510|AT1G67730|AT5G58290|AT4G23600|AT2G37790|AT1G31070|AT5G50250|AT2G01140|AT5G13630|AT2G46110|AT5G13120|AT1G15820|AT1G05190|AT2G36390|AT1G19920|AT5G58870|AT1G11330|AT1G23820|AT1G43670|AT3G22480|AT5G11880|AT4G22570|AT3G54640|AT5G22620|AT5G14590|AT5G42970|AT1G79530|AT4G02520|AT3G52990…
GO:0016052	carbohydrate catabolic process	9 out of 129 proteins, 7%	110 out of 24961 proteins, 0.4%	1.6e-06	AT5G26000|AT5G25980|AT5G63680|AT1G79530|AT5G56630|AT1G10760|AT1G16300|AT2G01140|AT3G52990
GO:0009987	cellular process	75 out of 129 proteins, 58.1%	8478 out of 24961 proteins, 34%	1.73e-06	AT4G34980|AT2G43750|AT4G21470|AT3G14990|AT5G16715|AT3G59110|AT1G29150|AT1G77510|AT2G01140|AT2G46110|AT1G15820|AT1G05190|AT1G19920|AT1G11330|AT3G22480|AT5G11880|AT3G54640|AT4G02520|AT1G16240|AT4G34230|AT5G63680|AT5G66190|AT5G14580|AT5G25980|AT1G75220|AT1G74850|AT1G61570|AT3G59890|AT3G29200|AT1G05560|AT1G54340|AT2G26730|AT5G14040|AT2G47000|AT5G17020|AT1G16300|AT5G23010|AT5G14800|AT4G33510|AT1G67730…
GO:0044106	cellular amine metabolic process	14 out of 129 proteins, 10.9%	378 out of 24961 proteins, 1.5%	1.73e-06	AT2G43750|AT5G11880|AT4G23600|AT3G59890|AT5G36160|AT5G16715|AT2G32260|AT1G05560|AT2G46110|AT5G14800|AT1G23820|AT4G33510|AT3G54640|AT3G29200
GO:0044237	cellular metabolic process	60 out of 129 proteins, 46.5%	5998 out of 24961 proteins, 24%	1.94e-06	AT2G43750|AT4G21470|AT3G14990|AT1G16300|AT5G16715|AT5G23010|AT3G59110|AT1G29150|AT5G14800|AT4G33510|AT1G67730|AT5G58290|AT4G23600|AT1G31070|AT5G50250|AT2G01140|AT5G13630|AT2G46110|AT5G13120|AT1G15820|AT1G05190|AT2G36390|AT1G19920|AT1G11330|AT1G23820|AT1G43670|AT3G22480|AT5G11880|AT4G22570|AT3G54640|AT5G14590|AT5G42970|AT1G79530|AT4G02520|AT3G52990|AT2G45710|AT4G34230|AT2G32260|AT5G15520|AT5G56630…
GO:0009308	amine metabolic process	14 out of 129 proteins, 10.9%	417 out of 24961 proteins, 1.7%	3.6e-06	AT2G43750|AT5G11880|AT4G23600|AT3G59890|AT5G36160|AT5G16715|AT2G32260|AT1G05560|AT2G46110|AT5G14800|AT1G23820|AT4G33510|AT3G54640|AT3G29200
GO:0006082	organic acid metabolic process	17 out of 129 proteins, 13.2%	673 out of 24961 proteins, 2.7%	5e-06	AT1G67730|AT2G43750|AT5G11880|AT4G23600|AT1G54340|AT3G59890|AT5G16715|AT3G54640|AT3G29200|AT3G51840|AT5G14590|AT1G65930|AT5G36160|AT1G05560|AT2G46110|AT5G14800|AT4G33510
GO:0019752	carboxylic acid metabolic process	17 out of 129 proteins, 13.2%	672 out of 24961 proteins, 2.7%	5e-06	AT1G67730|AT2G43750|AT5G11880|AT4G23600|AT1G54340|AT3G59890|AT5G16715|AT3G54640|AT3G29200|AT3G51840|AT5G14590|AT1G65930|AT5G36160|AT1G05560|AT2G46110|AT5G14800|AT4G33510
GO:0043436	oxoacid metabolic process	17 out of 129 proteins, 13.2%	672 out of 24961 proteins, 2.7%	5e-06	AT1G67730|AT2G43750|AT5G11880|AT4G23600|AT1G54340|AT3G59890|AT5G16715|AT3G54640|AT3G29200|AT3G51840|AT5G14590|AT1G65930|AT5G36160|AT1G05560|AT2G46110|AT5G14800|AT4G33510
GO:0044271	cellular nitrogen compound biosynthetic process	14 out of 129 proteins, 10.9%	445 out of 24961 proteins, 1.8%	5.21e-06	AT2G43750|AT5G11880|AT4G21470|AT4G22570|AT4G27440|AT3G59890|AT3G14990|AT5G13630|AT2G46110|AT5G14800|AT1G23820|AT4G33510|AT3G54640|AT3G29200
GO:0042180	cellular ketone metabolic process	17 out of 129 proteins, 13.2%	687 out of 24961 proteins, 2.8%	5.63e-06	AT1G67730|AT2G43750|AT5G11880|AT4G23600|AT1G54340|AT3G59890|AT5G16715|AT3G54640|AT3G29200|AT3G51840|AT5G14590|AT1G65930|AT5G36160|AT1G05560|AT2G46110|AT5G14800|AT4G33510
GO:0044238	primary metabolic process	54 out of 129 proteins, 41.9%	5456 out of 24961 proteins, 21.9%	1.22e-05	AT4G34980|AT2G43750|AT1G16300|AT5G16715|AT5G23010|AT3G59110|AT1G29150|AT5G14800|AT4G33510|AT1G67730|AT5G58290|AT4G23600|AT1G31070|AT5G50250|AT2G01140|AT2G46110|AT5G13120|AT1G05190|AT2G36390|AT5G58870|AT1G11330|AT1G43670|AT3G22480|AT5G11880|AT4G22570|AT3G54640|AT5G42970|AT1G79530|AT3G52990|AT2G45710|AT1G63770|AT2G32260|AT5G15520|AT5G56630|AT5G63680|AT3G51840|AT1G10760|AT5G14580|AT5G25980|AT1G74850…
GO:0006520	cellular amino acid metabolic process	12 out of 129 proteins, 9.3%	346 out of 24961 proteins, 1.4%	1.3e-05	AT2G43750|AT5G11880|AT4G23600|AT3G59890|AT5G36160|AT5G16715|AT1G05560|AT2G46110|AT5G14800|AT4G33510|AT3G54640|AT3G29200
GO:0009056	catabolic process	16 out of 129 proteins, 12.4%	670 out of 24961 proteins, 2.7%	1.75e-05	AT5G56630|AT5G58290|AT5G26000|AT1G16300|AT4G02520|AT3G52990|AT5G58870|AT5G06600|AT5G63680|AT3G51840|AT1G10760|AT2G01140|AT5G14580|AT5G25980|AT1G29150|AT1G79530
GO:0009309	amine biosynthetic process	9 out of 129 proteins, 7%	182 out of 24961 proteins, 0.7%	2.2e-05	AT3G59890|AT2G43750|AT2G46110|AT5G14800|AT1G23820|AT4G33510|AT5G11880|AT3G54640|AT3G29200
GO:0005996	monosaccharide metabolic process	8 out of 129 proteins, 6.2%	136 out of 24961 proteins, 0.5%	2.44e-05	AT5G63680|AT5G56630|AT1G16300|AT3G52990|AT1G79530|AT2G01140|AT1G31070|AT1G43670
GO:0044262	cellular carbohydrate metabolic process	13 out of 129 proteins, 10.1%	450 out of 24961 proteins, 1.8%	2.44e-05	AT5G63680|AT5G23010|AT5G56630|AT1G10760|AT5G26000|AT2G01140|AT5G25980|AT1G16300|AT2G36390|AT3G52990|AT1G79530|AT1G31070|AT1G43670
GO:0006007	glucose catabolic process	6 out of 129 proteins, 4.7%	61 out of 24961 proteins, 0.2%	3.39e-05	AT1G16300|AT2G01140|AT5G63680|AT3G52990|AT1G79530|AT5G56630
GO:0006807	nitrogen compound metabolic process	26 out of 129 proteins, 20.2%	1765 out of 24961 proteins, 7.1%	3.39e-05	AT2G43750|AT4G21470|AT3G59890|AT3G14990|AT5G16715|AT3G29200|AT1G65930|AT5G36160|AT2G32260|AT1G05560|AT5G14800|AT1G23820|AT4G33510|AT5G11880|AT4G23600|AT4G22570|AT4G01900|AT1G31070|AT3G54640|AT5G50250|AT2G01140|AT5G14580|AT4G27440|AT1G74850|AT5G13630|AT2G46110
GO:0019320	hexose catabolic process	6 out of 129 proteins, 4.7%	62 out of 24961 proteins, 0.2%	3.39e-05	AT1G16300|AT2G01140|AT5G63680|AT3G52990|AT1G79530|AT5G56630
GO:0046365	monosaccharide catabolic process	6 out of 129 proteins, 4.7%	62 out of 24961 proteins, 0.2%	3.39e-05	AT1G16300|AT2G01140|AT5G63680|AT3G52990|AT1G79530|AT5G56630
GO:0046686	response to cadmium ion	11 out of 129 proteins, 8.5%	330 out of 24961 proteins, 1.3%	3.73e-05	AT5G63680|AT2G43750|AT2G01140|AT1G65930|AT1G63770|AT1G77510|AT3G14990|AT4G02520|AT1G29150|AT3G52990|AT5G08300
GO:0019318	hexose metabolic process	7 out of 129 proteins, 5.4%	106 out of 24961 proteins, 0.4%	4.43e-05	AT5G63680|AT1G79530|AT5G56630|AT1G16300|AT2G01140|AT3G52990|AT1G43670
GO:0034641	cellular nitrogen compound metabolic process	25 out of 129 proteins, 19.4%	1701 out of 24961 proteins, 6.8%	4.43e-05	AT2G43750|AT4G21470|AT3G59890|AT3G14990|AT5G16715|AT3G29200|AT1G65930|AT5G36160|AT2G32260|AT1G05560|AT5G14800|AT1G23820|AT4G33510|AT5G11880|AT4G23600|AT4G22570|AT1G31070|AT3G54640|AT5G50250|AT2G01140|AT5G14580|AT4G27440|AT1G74850|AT5G13630|AT2G46110
GO:0046164	alcohol catabolic process	6 out of 129 proteins, 4.7%	67 out of 24961 proteins, 0.3%	4.43e-05	AT5G63680|AT1G79530|AT5G56630|AT1G16300|AT2G01140|AT3G52990
GO:0010038	response to metal ion	12 out of 129 proteins, 9.3%	417 out of 24961 proteins, 1.7%	4.65e-05	AT5G63680|AT5G01600|AT2G43750|AT2G01140|AT1G65930|AT1G63770|AT1G77510|AT3G14990|AT4G02520|AT1G29150|AT3G52990|AT5G08300
GO:0006006	glucose metabolic process	6 out of 129 proteins, 4.7%	71 out of 24961 proteins, 0.3%	5.43e-05	AT5G63680|AT1G79530|AT5G56630|AT1G16300|AT2G01140|AT3G52990
GO:0008652	cellular amino acid biosynthetic process	8 out of 129 proteins, 6.2%	163 out of 24961 proteins, 0.7%	5.43e-05	AT3G59890|AT2G43750|AT2G46110|AT5G14800|AT4G33510|AT5G11880|AT3G54640|AT3G29200
GO:0010035	response to inorganic substance	13 out of 129 proteins, 10.1%	507 out of 24961 proteins, 2%	5.43e-05	AT5G63680|AT5G01600|AT2G43750|AT2G01140|AT1G65930|AT1G63770|AT1G77510|AT2G15620|AT3G14990|AT4G02520|AT1G29150|AT3G52990|AT5G08300
GO:0006066	alcohol metabolic process	9 out of 129 proteins, 7%	229 out of 24961 proteins, 0.9%	7.18e-05	AT5G63680|AT5G56630|AT1G16300|AT3G52990|AT2G32260|AT1G79530|AT2G01140|AT1G31070|AT1G43670
GO:0006096	glycolysis	5 out of 129 proteins, 3.9%	45 out of 24961 proteins, 0.2%	9.98e-05	AT1G16300|AT5G63680|AT3G52990|AT1G79530|AT5G56630
GO:0044282	small molecule catabolic process	7 out of 129 proteins, 5.4%	162 out of 24961 proteins, 0.6%	0.000461	AT5G63680|AT3G51840|AT5G56630|AT1G16300|AT3G52990|AT1G79530|AT2G01140
GO:0043648	dicarboxylic acid metabolic process	5 out of 129 proteins, 3.9%	65 out of 24961 proteins, 0.3%	0.000495	AT4G33510|AT5G11880|AT3G59890|AT3G54640|AT3G29200
GO:0005975	carbohydrate metabolic process	15 out of 129 proteins, 11.6%	842 out of 24961 proteins, 3.4%	0.000557	AT5G56630|AT5G26000|AT1G16300|AT2G36390|AT3G52990|AT1G31070|AT5G63680|AT5G23010|AT1G10760|AT5G18480|AT5G58090|AT2G01140|AT5G25980|AT1G79530|AT1G43670
GO:0044283	small molecule biosynthetic process	12 out of 129 proteins, 9.3%	555 out of 24961 proteins, 2.2%	0.000571	AT1G67730|AT2G43750|AT5G11880|AT4G21470|AT4G22570|AT3G59890|AT3G14990|AT3G54640|AT3G29200|AT2G46110|AT5G14800|AT4G33510
GO:0050896	response to stimulus	37 out of 129 proteins, 28.7%	3689 out of 24961 proteins, 14.8%	0.000595	AT2G43750|AT3G14990|AT4G02520|AT3G52990|AT5G38430|AT5G14740|AT1G63770|AT1G29150|AT5G14800|AT5G05270|AT4G35100|AT4G23600|AT1G77510|AT3G16470|AT2G16060|AT1G34000|AT5G63680|AT1G10760|AT2G36750|AT5G50250|AT5G66190|AT2G01140|AT5G10860|AT5G61510|AT5G01600|AT1G15820|AT2G15620|AT1G65930|AT1G05560|AT5G08300|AT4G01900|AT3G54640|AT2G47000|AT1G47128|AT4G27440|AT1G03060|AT5G42970
GO:0006102	isocitrate metabolic process	3 out of 129 proteins, 2.3%	11 out of 24961 proteins, 0%	0.000669	AT1G65930|AT1G54340|AT5G14590
GO:0009628	response to abiotic stimulus	19 out of 129 proteins, 14.7%	1360 out of 24961 proteins, 5.4%	0.00115	AT5G01600|AT1G15820|AT4G02520|AT5G38430|AT1G65930|AT5G14800|AT5G05270|AT4G23600|AT1G77510|AT3G16470|AT4G01900|AT1G34000|AT2G47000|AT1G10760|AT1G47128|AT2G36750|AT5G42970|AT5G10860|AT5G61510
GO:0016053	organic acid biosynthetic process	9 out of 129 proteins, 7%	350 out of 24961 proteins, 1.4%	0.00138	AT1G67730|AT2G43750|AT5G11880|AT3G59890|AT2G46110|AT5G14800|AT4G33510|AT3G54640|AT3G29200
GO:0046394	carboxylic acid biosynthetic process	9 out of 129 proteins, 7%	350 out of 24961 proteins, 1.4%	0.00138	AT1G67730|AT2G43750|AT5G11880|AT3G59890|AT2G46110|AT5G14800|AT4G33510|AT3G54640|AT3G29200
GO:0042221	response to chemical stimulus	23 out of 129 proteins, 17.8%	1892 out of 24961 proteins, 7.6%	0.00144	AT5G01600|AT2G43750|AT2G15620|AT3G14990|AT4G02520|AT3G52990|AT1G65930|AT1G63770|AT1G29150|AT1G05560|AT4G35100|AT4G23600|AT1G77510|AT5G08300|AT3G16470|AT4G01900|AT2G16060|AT5G63680|AT2G47000|AT1G47128|AT2G01140|AT4G27440|AT1G03060
GO:0080144	amino acid homeostasis	2 out of 129 proteins, 1.6%	2 out of 24961 proteins, 0%	0.002	AT1G79530|AT1G16300
GO:0006790	sulfur compound metabolic process	6 out of 129 proteins, 4.7%	151 out of 24961 proteins, 0.6%	0.00206	AT5G25980|AT5G23010|AT3G14990|AT2G43750|AT5G26000|AT1G19920
GO:0009072	aromatic amino acid family metabolic process	4 out of 129 proteins, 3.1%	52 out of 24961 proteins, 0.2%	0.00244	AT4G33510|AT3G54640|AT3G29200|AT1G05560
GO:0006725	cellular aromatic compound metabolic process	8 out of 129 proteins, 6.2%	322 out of 24961 proteins, 1.3%	0.00379	AT4G22570|AT4G34230|AT3G14990|AT1G05560|AT4G33510|AT4G01900|AT3G54640|AT3G29200
GO:0009058	biosynthetic process	28 out of 129 proteins, 21.7%	2772 out of 24961 proteins, 11.1%	0.00474	AT2G43750|AT4G21470|AT3G14990|AT2G45710|AT5G23010|AT4G34230|AT2G32260|AT5G14800|AT4G33510|AT5G15520|AT1G67730|AT4G23600|AT1G74850|AT5G13630|AT2G46110|AT5G07090|AT1G05190|AT3G59890|AT2G36390|AT3G29200|AT5G18480|AT5G36160|AT1G23820|AT5G11880|AT4G22570|AT4G01900|AT3G54640|AT4G27440
GO:0006091	generation of precursor metabolites and energy	6 out of 129 proteins, 4.7%	182 out of 24961 proteins, 0.7%	0.00498	AT5G63680|AT5G56630|AT1G16300|AT3G52990|AT1G79530|AT5G66190
GO:0046483	heterocycle metabolic process	9 out of 129 proteins, 7%	446 out of 24961 proteins, 1.8%	0.00664	AT2G01140|AT1G65930|AT4G21470|AT4G22570|AT4G27440|AT3G14990|AT5G13630|AT5G14800|AT3G54640
GO:0018130	heterocycle biosynthetic process	7 out of 129 proteins, 5.4%	282 out of 24961 proteins, 1.1%	0.00835	AT4G21470|AT4G22570|AT4G27440|AT3G14990|AT5G13630|AT5G14800|AT3G54640
GO:0046148	pigment biosynthetic process	4 out of 129 proteins, 3.1%	77 out of 24961 proteins, 0.3%	0.00885	AT4G22570|AT4G27440|AT5G13630|AT4G01900

## Sheet: Nitrate
	Term	Observed Frequency	Expected Frequency	p-value	proteins
GO:0044271	cellular nitrogen compound biosynthetic process	8 out of 60 proteins, 13.3%	445 out of 24961 proteins, 1.8%	0.00392	AT2G43750|AT5G11880|AT4G22570|AT4G27440|AT3G59890|AT5G13630|AT5G14800|AT3G54640
GO:0008652	cellular amino acid biosynthetic process	5 out of 60 proteins, 8.3%	163 out of 24961 proteins, 0.7%	0.00819	AT3G59890|AT2G43750|AT5G14800|AT5G11880|AT3G54640
GO:0009309	amine biosynthetic process	5 out of 60 proteins, 8.3%	182 out of 24961 proteins, 0.7%	0.00819	AT3G59890|AT2G43750|AT5G14800|AT5G11880|AT3G54640
GO:0042742	defense response to bacterium	5 out of 60 proteins, 8.3%	201 out of 24961 proteins, 0.8%	0.00819	AT4G02520|AT5G66190|AT1G65930|AT3G54640|AT5G14740
GO:0044281	small molecule metabolic process	11 out of 60 proteins, 18.3%	1219 out of 24961 proteins, 4.9%	0.00819	AT2G43750|AT3G59890|AT1G65930|AT5G14800|AT1G43670|AT5G56630|AT5G11880|AT4G22570|AT1G31070|AT3G54640|AT3G51840
GO:0046686	response to cadmium ion	6 out of 60 proteins, 10%	330 out of 24961 proteins, 1.3%	0.00819	AT2G43750|AT1G65930|AT1G63770|AT1G77510|AT4G02520|AT1G29150
GO:0009085	lysine biosynthetic process	2 out of 60 proteins, 3.3%	9 out of 24961 proteins, 0%	0.00898	AT3G59890|AT5G11880
GO:0009089	lysine biosynthetic process via diaminopimelate	2 out of 60 proteins, 3.3%	9 out of 24961 proteins, 0%	0.00898	AT3G59890|AT5G11880
GO:0009987	cellular process	34 out of 60 proteins, 56.7%	8478 out of 24961 proteins, 34%	0.00898	AT2G43750|AT1G29150|AT1G77510|AT1G05190|AT5G11880|AT3G54640|AT4G02520|AT5G66190|AT5G14580|AT1G75220|AT3G59890|AT2G26730|AT5G14800|AT5G58290|AT1G31070|AT5G50250|AT5G13630|AT5G13120|AT2G36390|AT1G43670|AT4G22570|AT2G45710|AT1G67230|AT5G15520|AT5G56630|AT1G07660|AT3G51840|AT5G61510|AT5G07090|AT1G76080|AT1G65930|AT1G18070|AT4G27440|AT1G03060
GO:0010035	response to inorganic substance	7 out of 60 proteins, 11.7%	507 out of 24961 proteins, 2%	0.00898	AT2G43750|AT1G65930|AT1G63770|AT1G77510|AT2G15620|AT4G02520|AT1G29150
GO:0046451	diaminopimelate metabolic process	2 out of 60 proteins, 3.3%	9 out of 24961 proteins, 0%	0.00898	AT3G59890|AT5G11880
GO:0006553	lysine metabolic process	2 out of 60 proteins, 3.3%	10 out of 24961 proteins, 0%	0.00986	AT3G59890|AT5G11880

## Sheet: Ammonium
	Term	Observed Frequency	Expected Frequency	p-value	proteins
GO:0016052	carbohydrate catabolic process	8 out of 69 proteins, 11.6%	110 out of 24961 proteins, 0.4%	2.63e-07	AT5G26000|AT5G25980|AT5G63680|AT1G79530|AT1G10760|AT1G16300|AT2G01140|AT3G52990
GO:0044275	cellular carbohydrate catabolic process	8 out of 69 proteins, 11.6%	101 out of 24961 proteins, 0.4%	2.63e-07	AT5G26000|AT5G25980|AT5G63680|AT1G79530|AT1G10760|AT1G16300|AT2G01140|AT3G52990
GO:0044281	small molecule metabolic process	18 out of 69 proteins, 26.1%	1219 out of 24961 proteins, 4.9%	5.93e-07	AT4G21470|AT3G14990|AT1G16300|AT3G52990|AT5G16715|AT3G29200|AT5G36160|AT2G32260|AT1G05560|AT4G33510|AT1G67730|AT4G23600|AT1G54340|AT5G63680|AT5G14590|AT2G01140|AT2G46110|AT1G79530
GO:0008152	metabolic process	43 out of 69 proteins, 62.3%	8009 out of 24961 proteins, 32.1%	2.65e-05	AT1G20560|AT4G34980|AT4G21470|AT3G14990|AT1G16300|AT5G16715|AT5G23010|AT3G59110|AT4G33510|AT1G67730|AT4G23600|AT2G37790|AT2G01140|AT2G46110|AT1G15820|AT1G19920|AT5G58870|AT1G11330|AT1G23820|AT3G22480|AT5G22620|AT5G14590|AT5G42970|AT1G79530|AT3G52990|AT4G34230|AT2G32260|AT5G63680|AT1G10760|AT5G25980|AT1G74850|AT5G01600|AT5G26000|AT3G29200|AT3G52500|AT5G36160|AT1G05560|AT1G79690|AT1G54340|AT5G08300…
GO:0006007	glucose catabolic process	5 out of 69 proteins, 7.2%	61 out of 24961 proteins, 0.2%	6.04e-05	AT1G16300|AT2G01140|AT5G63680|AT3G52990|AT1G79530
GO:0019320	hexose catabolic process	5 out of 69 proteins, 7.2%	62 out of 24961 proteins, 0.2%	6.04e-05	AT1G16300|AT2G01140|AT5G63680|AT3G52990|AT1G79530
GO:0044106	cellular amine metabolic process	9 out of 69 proteins, 13%	378 out of 24961 proteins, 1.5%	6.04e-05	AT4G23600|AT5G36160|AT5G16715|AT2G32260|AT1G05560|AT2G46110|AT1G23820|AT4G33510|AT3G29200
GO:0046365	monosaccharide catabolic process	5 out of 69 proteins, 7.2%	62 out of 24961 proteins, 0.2%	6.04e-05	AT1G16300|AT2G01140|AT5G63680|AT3G52990|AT1G79530
GO:0046164	alcohol catabolic process	5 out of 69 proteins, 7.2%	67 out of 24961 proteins, 0.3%	7.7e-05	AT5G63680|AT1G79530|AT1G16300|AT2G01140|AT3G52990
GO:0006006	glucose metabolic process	5 out of 69 proteins, 7.2%	71 out of 24961 proteins, 0.3%	9.07e-05	AT5G63680|AT1G79530|AT1G16300|AT2G01140|AT3G52990
GO:0009308	amine metabolic process	9 out of 69 proteins, 13%	417 out of 24961 proteins, 1.7%	9.57e-05	AT4G23600|AT5G36160|AT5G16715|AT2G32260|AT1G05560|AT2G46110|AT1G23820|AT4G33510|AT3G29200
GO:0044237	cellular metabolic process	34 out of 69 proteins, 49.3%	5998 out of 24961 proteins, 24%	0.000158	AT4G21470|AT3G14990|AT1G16300|AT5G16715|AT5G23010|AT3G59110|AT4G33510|AT1G67730|AT4G23600|AT2G01140|AT2G46110|AT1G15820|AT1G19920|AT1G11330|AT1G23820|AT3G22480|AT5G14590|AT5G42970|AT1G79530|AT3G52990|AT4G34230|AT2G32260|AT5G63680|AT1G10760|AT5G25980|AT1G74850|AT5G01600|AT5G26000|AT3G29200|AT5G36160|AT1G05560|AT1G54340|AT4G01900|AT5G06600
GO:0044262	cellular carbohydrate metabolic process	9 out of 69 proteins, 13%	450 out of 24961 proteins, 1.8%	0.000158	AT5G63680|AT5G23010|AT1G10760|AT5G26000|AT2G01140|AT5G25980|AT1G16300|AT3G52990|AT1G79530
GO:0006096	glycolysis	4 out of 69 proteins, 5.8%	45 out of 24961 proteins, 0.2%	0.000303	AT1G16300|AT5G63680|AT3G52990|AT1G79530
GO:0006082	organic acid metabolic process	10 out of 69 proteins, 14.5%	673 out of 24961 proteins, 2.7%	0.000355	AT1G67730|AT4G23600|AT1G54340|AT5G16715|AT3G29200|AT5G14590|AT5G36160|AT1G05560|AT2G46110|AT4G33510
GO:0009056	catabolic process	10 out of 69 proteins, 14.5%	670 out of 24961 proteins, 2.7%	0.000355	AT5G26000|AT1G16300|AT3G52990|AT5G58870|AT5G06600|AT5G63680|AT1G10760|AT2G01140|AT5G25980|AT1G79530
GO:0009987	cellular process	41 out of 69 proteins, 59.4%	8478 out of 24961 proteins, 34%	0.000355	AT4G34980|AT4G21470|AT3G14990|AT5G16715|AT3G59110|AT2G01140|AT2G46110|AT1G15820|AT1G19920|AT1G11330|AT3G22480|AT1G16240|AT4G34230|AT5G63680|AT5G25980|AT1G74850|AT1G61570|AT3G29200|AT1G05560|AT1G54340|AT5G14040|AT2G47000|AT5G17020|AT1G16300|AT5G23010|AT4G33510|AT1G67730|AT4G23600|AT1G23820|AT5G14590|AT5G42970|AT1G79530|AT3G52990|AT2G32260|AT1G19450|AT1G10760|AT5G01600|AT5G26000|AT5G36160|AT4G01900…
GO:0019318	hexose metabolic process	5 out of 69 proteins, 7.2%	106 out of 24961 proteins, 0.4%	0.000355	AT5G63680|AT1G79530|AT1G16300|AT2G01140|AT3G52990
GO:0019752	carboxylic acid metabolic process	10 out of 69 proteins, 14.5%	672 out of 24961 proteins, 2.7%	0.000355	AT1G67730|AT4G23600|AT1G54340|AT5G16715|AT3G29200|AT5G14590|AT5G36160|AT1G05560|AT2G46110|AT4G33510
GO:0043436	oxoacid metabolic process	10 out of 69 proteins, 14.5%	672 out of 24961 proteins, 2.7%	0.000355	AT1G67730|AT4G23600|AT1G54340|AT5G16715|AT3G29200|AT5G14590|AT5G36160|AT1G05560|AT2G46110|AT4G33510
GO:0042180	cellular ketone metabolic process	10 out of 69 proteins, 14.5%	687 out of 24961 proteins, 2.8%	0.000402	AT1G67730|AT4G23600|AT1G54340|AT5G16715|AT3G29200|AT5G14590|AT5G36160|AT1G05560|AT2G46110|AT4G33510
GO:0005996	monosaccharide metabolic process	5 out of 69 proteins, 7.2%	136 out of 24961 proteins, 0.5%	0.00081	AT5G63680|AT1G16300|AT3G52990|AT1G79530|AT2G01140
GO:0080144	amino acid homeostasis	2 out of 69 proteins, 2.9%	2 out of 24961 proteins, 0%	0.00081	AT1G79530|AT1G16300
GO:0006066	alcohol metabolic process	6 out of 69 proteins, 8.7%	229 out of 24961 proteins, 0.9%	0.000815	AT5G63680|AT1G16300|AT3G52990|AT2G32260|AT1G79530|AT2G01140
GO:0006520	cellular amino acid metabolic process	7 out of 69 proteins, 10.1%	346 out of 24961 proteins, 1.4%	0.000886	AT4G23600|AT5G36160|AT5G16715|AT1G05560|AT2G46110|AT4G33510|AT3G29200
GO:0006790	sulfur compound metabolic process	5 out of 69 proteins, 7.2%	151 out of 24961 proteins, 0.6%	0.00115	AT5G25980|AT5G23010|AT3G14990|AT5G26000|AT1G19920
GO:0009628	response to abiotic stimulus	13 out of 69 proteins, 18.8%	1360 out of 24961 proteins, 5.4%	0.00129	AT5G01600|AT1G15820|AT5G05270|AT4G23600|AT3G16470|AT4G01900|AT1G34000|AT2G47000|AT1G10760|AT1G47128|AT2G36750|AT5G42970|AT5G10860
GO:0044282	small molecule catabolic process	5 out of 69 proteins, 7.2%	162 out of 24961 proteins, 0.6%	0.00147	AT5G63680|AT1G16300|AT3G52990|AT1G79530|AT2G01140
GO:0044238	primary metabolic process	29 out of 69 proteins, 42%	5456 out of 24961 proteins, 21.9%	0.002	AT4G34980|AT1G16300|AT5G16715|AT5G23010|AT3G59110|AT4G33510|AT1G67730|AT4G23600|AT2G01140|AT2G46110|AT5G58870|AT1G11330|AT3G22480|AT5G42970|AT1G79530|AT3G52990|AT2G32260|AT5G63680|AT1G10760|AT5G25980|AT1G74850|AT5G26000|AT3G29200|AT3G52500|AT5G36160|AT1G05560|AT1G79690|AT1G54010|AT5G06600
GO:0006725	cellular aromatic compound metabolic process	6 out of 69 proteins, 8.7%	322 out of 24961 proteins, 1.3%	0.00402	AT4G34230|AT3G14990|AT1G05560|AT4G33510|AT4G01900|AT3G29200
GO:0006807	nitrogen compound metabolic process	14 out of 69 proteins, 20.3%	1765 out of 24961 proteins, 7.1%	0.00406	AT4G21470|AT3G14990|AT5G16715|AT3G29200|AT5G36160|AT2G32260|AT1G05560|AT1G23820|AT4G33510|AT4G23600|AT4G01900|AT2G01140|AT1G74850|AT2G46110
GO:0016143	S-glycoside metabolic process	3 out of 69 proteins, 4.3%	46 out of 24961 proteins, 0.2%	0.00413	AT5G26000|AT5G25980|AT5G23010
GO:0019757	glycosinolate metabolic process	3 out of 69 proteins, 4.3%	46 out of 24961 proteins, 0.2%	0.00413	AT5G26000|AT5G25980|AT5G23010
GO:0019760	glucosinolate metabolic process	3 out of 69 proteins, 4.3%	46 out of 24961 proteins, 0.2%	0.00413	AT5G26000|AT5G25980|AT5G23010
GO:0019438	aromatic compound biosynthetic process	5 out of 69 proteins, 7.2%	218 out of 24961 proteins, 0.9%	0.00451	AT4G34230|AT3G14990|AT4G33510|AT4G01900|AT3G29200
GO:0009072	aromatic amino acid family metabolic process	3 out of 69 proteins, 4.3%	52 out of 24961 proteins, 0.2%	0.00534	AT4G33510|AT3G29200|AT1G05560
GO:0042364	water-soluble vitamin biosynthetic process	3 out of 69 proteins, 4.3%	52 out of 24961 proteins, 0.2%	0.00534	AT2G46110|AT3G14990|AT4G21470
GO:0005975	carbohydrate metabolic process	9 out of 69 proteins, 13%	842 out of 24961 proteins, 3.4%	0.00566	AT5G26000|AT1G16300|AT3G52990|AT5G63680|AT5G23010|AT1G10760|AT2G01140|AT5G25980|AT1G79530
GO:0006767	water-soluble vitamin metabolic process	3 out of 69 proteins, 4.3%	54 out of 24961 proteins, 0.2%	0.00566	AT2G46110|AT3G14990|AT4G21470
GO:0006102	isocitrate metabolic process	2 out of 69 proteins, 2.9%	11 out of 24961 proteins, 0%	0.00596	AT1G54340|AT5G14590
GO:0016145	S-glycoside catabolic process	2 out of 69 proteins, 2.9%	13 out of 24961 proteins, 0.1%	0.00726	AT5G26000|AT5G25980
GO:0019759	glycosinolate catabolic process	2 out of 69 proteins, 2.9%	13 out of 24961 proteins, 0.1%	0.00726	AT5G26000|AT5G25980
GO:0019762	glucosinolate catabolic process	2 out of 69 proteins, 2.9%	13 out of 24961 proteins, 0.1%	0.00726	AT5G26000|AT5G25980
GO:0034641	cellular nitrogen compound metabolic process	13 out of 69 proteins, 18.8%	1701 out of 24961 proteins, 6.8%	0.00726	AT4G21470|AT3G14990|AT5G16715|AT3G29200|AT5G36160|AT2G32260|AT1G05560|AT1G23820|AT4G33510|AT4G23600|AT2G01140|AT1G74850|AT2G46110
GO:0009110	vitamin biosynthetic process	3 out of 69 proteins, 4.3%	66 out of 24961 proteins, 0.3%	0.00853	AT2G46110|AT3G14990|AT4G21470
GO:0006766	vitamin metabolic process	3 out of 69 proteins, 4.3%	68 out of 24961 proteins, 0.3%	0.00906	AT2G46110|AT3G14990|AT4G21470
GO:0010038	response to metal ion	6 out of 69 proteins, 8.7%	417 out of 24961 proteins, 1.7%	0.00965	AT5G63680|AT5G01600|AT2G01140|AT3G14990|AT3G52990|AT5G08300
GO:0080022	primary root development	2 out of 69 proteins, 2.9%	16 out of 24961 proteins, 0.1%	0.00965	AT1G79530|AT1G16300
